# Supplementary material for: Crystal structure of a second triclinic polymorph of 2-methyl­pyridinium picrate
Source: Acta Crystallogr E Crystallogr Commun. 2015 Oct 17;71(Pt 11):o848–9. doi: 10.1107/S205698901501912X (PMC4645006; doi:10.1107/S205698901501912X)
Supplement: Supplementary file 1 [file e-71-0o848-sup1.cif]

##############################################################################
#                                                                            #
# This CIF contains the data in a paper accepted for publication in          #
# Acta Crystallographica Section E. It conforms to the requirements of       #
# Notes for Authors for Acta Crystallographica Section E, and has been       #
# peer reviewed under the auspices of the IUCr Commission on Journals.       #
#                                                                            #
# Full details of the Crystallographic Information File format               #
# are given in the paper "The Crystallographic Information File (CIF):       #
# a New Standard Archive File for Crystallography" by S. R. Hall, F. H.      #
# Allen and I. D. Brown [Acta Cryst. (1991), A47, 655-685].                  #
#                                                                            #
# The current version of the core CIF dictionary is obtainable from          #
# ftp://ftp.iucr.org/pub/cif_core.dic.                                       #
#                                                                            #
# Software is freely available for graphical display of the structure(s)     #
# in this CIF. For information consult the CIF software page                 #
# http://www.iucr.org/resources/cif/software.                                #
#                                                                            #
# This file may be used for bona fide research purposes within the           #
# scientific community so long as proper attribution is given to the journal # 
# article from which it was obtained.                                        #
#                                                                            #
##############################################################################
data_global
_audit_creation_method     SHELXL-97
_journal_data_validation_number     ?
_journal_date_recd_electronic     2015-09-19
_journal_date_accepted     2015-10-10
_journal_name_full     'Acta Crystallographica, Section E'
_journal_year     2015
_journal_volume     71
_journal_issue     11
_journal_page_first     o848
_journal_page_last     o849
_journal_paper_category     HO
_journal_paper_doi     10.1107/S205698901501912X
_journal_coeditor_code     HB7512
_publ_contact_author_name     'Kalaivani Doraisamyraja'
_publ_contact_author_address
;
PG and Research Department of Chemistry
Seethalakshmi Ramaswami College
Tiruchirappalli 620 002
Tamil Nadu, India
;
_publ_contact_author_email     kalaivbalaj@yahoo.co.in
_publ_contact_author_phone        .91E-306
_publ_section_title
;
Crystal structure of a second triclinic polymorph of 2-methylpyridinium picrate
;
loop_
    _publ_author_name
    _publ_author_address
    'Jeganathan Gomathi'
;
PG and Research Department of Chemistry
Seethalakshmi Ramaswami College
Tiruchirappalli 620 002, Tamil Nadu, India
;
    'Doraisamyraja Kalaivani'
;
PG and Research Department of Chemistry
Seethalakshmi Ramaswami College
Tiruchirappalli 620 002, Tamil Nadu, India
;
_publ_section_synopsis     .
data_I
_database_code_depnum_ccdc_archive 'CCDC 1417625'
_audit_creation_method     'SHELXL-2014/7'
_chemical_name_systematic
;
2-Methylpyridinium 2,4,6-trinitrophenolate
;
_chemical_name_common
;
2-Methylpyridinium picrate
;
_chemical_formula_moiety     'C6 H8 N +, C6 H2 N3 O7 -'
_chemical_formula_sum     'C12 H10 N4 O7'
_chemical_formula_iupac     'C6 H8 N +, C6 H2 N3 O7 -'
_chemical_formula_weight     322.24
_chemical_melting_point     ?
_shelx_space_group_comment
;
The symmetry employed for this shelxl refinement is uniquely defined
by the following loop, which should always be used as a source of
symmetry information in preference to the above space-group names.
They are only intended as comments.
;
_space_group_crystal_system     triclinic
_space_group_name_H-M_alt     'P -1'
_space_group_name_Hall     '-P 1'
loop_
    _space_group_symop_operation_xyz
    'x, y, z'
    '-x, -y, -z'
_cell_length_a     8.1524(4)
_cell_length_b     11.8809(6)
_cell_length_c     14.6377(9)
_cell_angle_alpha     102.077(3)
_cell_angle_beta     90.001(3)
_cell_angle_gamma     100.692(3)
_cell_volume     1361.21(13)
_cell_formula_units_Z     4
_cell_measurement_reflns_used     6819
_cell_measurement_theta_min     2.5
_cell_measurement_theta_max     25.5
_cell_measurement_temperature     296(2)
_exptl_crystal_description     block
_exptl_crystal_colour     yellow
_exptl_crystal_size_max     0.350
_exptl_crystal_size_mid     0.350
_exptl_crystal_size_min     0.300
_exptl_crystal_density_diffrn     1.572
_exptl_crystal_density_meas     ?
_exptl_crystal_density_method     ?
_exptl_crystal_F_000     664
_exptl_absorpt_coefficient_mu     0.132
_exptl_absorpt_correction_type     multi-scan
_exptl_absorpt_process_details
;
(SADABS; Bruker, 2004)
;
_shelx_estimated_absorpt_T_min     0.955
_shelx_estimated_absorpt_T_max     0.961
_exptl_absorpt_correction_T_min     0.952
_exptl_absorpt_correction_T_max     0.969
_diffrn_ambient_temperature     296(2)
_diffrn_radiation_type     MoK\a
_diffrn_radiation_wavelength     0.71073
_diffrn_radiation_source     'fine-focus sealed tube'
_diffrn_radiation_monochromator     graphite
_diffrn_measurement_device_type     'Bruker Kappa APEXII CCD '
_diffrn_measurement_method     '\w and \f scan'
_diffrn_detector_area_resol_mean     ?
_diffrn_reflns_number     25854
_diffrn_reflns_av_R_equivalents     0.0335
_diffrn_reflns_theta_min     2.033
_diffrn_reflns_theta_max     24.999
_diffrn_reflns_theta_full     24.999
_diffrn_measured_fraction_theta_max     1.000
_diffrn_measured_fraction_theta_full     1.000
_diffrn_reflns_limit_h_min     -9
_diffrn_reflns_limit_h_max     9
_diffrn_reflns_limit_k_min     -14
_diffrn_reflns_limit_k_max     14
_diffrn_reflns_limit_l_min     -17
_diffrn_reflns_limit_l_max     17
_refine_special_details     ?
_reflns_number_total     4789
_reflns_number_gt     3165
_reflns_threshold_expression     'I > 2\s(I)'
_refine_ls_structure_factor_coef     Fsqd
_refine_ls_matrix_type     full
_refine_ls_R_factor_all     0.0889
_refine_ls_R_factor_gt     0.0520
_refine_ls_wR_factor_gt     0.1276
_refine_ls_wR_factor_ref     0.1585
_refine_ls_goodness_of_fit_ref     1.061
_refine_ls_restrained_S_all     1.061
_refine_ls_number_reflns     4789
_refine_ls_number_parameters     423
_refine_ls_number_restraints     0
_refine_ls_hydrogen_treatment     mixed
_refine_ls_weighting_scheme     calc
_refine_ls_weighting_details
              'w=1/[\s^2^(Fo^2^)+(0.0576P)^2^+1.2240P] where P=(Fo^2^+2Fc^2^)/3'
_atom_sites_solution_hydrogens     mixed
_atom_sites_solution_primary     ?
_atom_sites_solution_secondary     ?
_refine_ls_shift/su_max     0.000
_refine_ls_shift/su_mean     0.000
_refine_diff_density_max     0.345
_refine_diff_density_min     -0.266
_refine_ls_extinction_method     none
_refine_ls_extinction_coef     .
loop_
    _atom_type_symbol
    _atom_type_description
    _atom_type_scat_dispersion_real
    _atom_type_scat_dispersion_imag
    _atom_type_scat_source
    'C' 'C' 0.0033 0.0016
                         'International Tables Vol C Tables 4.2.6.8 and 6.1.1.4'
    'H' 'H' 0.0000 0.0000
                         'International Tables Vol C Tables 4.2.6.8 and 6.1.1.4'
    'N' 'N' 0.0061 0.0033
                         'International Tables Vol C Tables 4.2.6.8 and 6.1.1.4'
    'O' 'O' 0.0106 0.0060
                         'International Tables Vol C Tables 4.2.6.8 and 6.1.1.4'
_computing_data_collection
;
APEX2 (Bruker, 2004)
;
_computing_cell_refinement
;
SAINT (Bruker, 2004)
;
_computing_data_reduction
;
SAINT (Bruker, 2004)
;
_computing_structure_solution
;
SIR92 (Altomare et al., 1993)
;
_computing_structure_refinement
;
SHELXL2014 (Sheldrick, 2015)
;
_computing_molecular_graphics
;
ORTEP-3 for Windows (Farrugia, 2012) and Mercury (Macrae <i>et al.</i>,
2008)
;
_computing_publication_material
;
SHELXL2014 (Sheldrick, 2015)
;
loop_
    _atom_site_type_symbol
    _atom_site_label
    _atom_site_fract_x
    _atom_site_fract_y
    _atom_site_fract_z
    _atom_site_U_iso_or_equiv
    _atom_site_adp_type
    _atom_site_calc_flag
    _atom_site_occupancy
    _atom_site_disorder_assembly
    _atom_site_disorder_group
    C C1 0.2716(3) 0.1874(2) 0.86637(19) 0.0366(6) Uani d 1 . .
    C C2 0.2025(3) 0.2910(2) 0.8744(2) 0.0393(7) Uani d 1 . .
    C C3 0.2970(3) 0.4009(2) 0.8818(2) 0.0411(7) Uani d 1 . .
    H H3 0.2457 0.4657 0.8877 0.049 Uiso calc 1 . .
    C C4 0.4672(3) 0.4148(2) 0.88062(19) 0.0369(6) Uani d 1 . .
    C C5 0.5471(3) 0.3206(2) 0.87618(19) 0.0359(6) Uani d 1 . .
    H H5 0.6630 0.3308 0.8777 0.043 Uiso calc 1 . .
    C C6 0.4504(3) 0.2134(2) 0.86961(19) 0.0345(6) Uani d 1 . .
    C C7 0.6949(3) 0.3848(2) 0.64217(19) 0.0367(6) Uani d 1 . .
    C C8 0.5153(3) 0.3557(2) 0.62748(19) 0.0359(6) Uani d 1 . .
    C C9 0.4225(3) 0.2467(2) 0.61397(19) 0.0372(6) Uani d 1 . .
    H H9 0.3071 0.2346 0.6047 0.045 Uiso calc 1 . .
    C C10 0.5014(3) 0.1533(2) 0.61406(19) 0.0361(6) Uani d 1 . .
    C C11 0.6715(3) 0.1706(2) 0.62624(19) 0.0382(7) Uani d 1 . .
    H H11 0.7239 0.1071 0.6248 0.046 Uiso calc 1 . .
    C C12 0.7637(3) 0.2815(2) 0.64042(19) 0.0370(6) Uani d 1 . .
    C C13 1.1475(4) 0.6975(3) 0.6877(2) 0.0460(7) Uani d 1 . .
    C C14 1.2631(4) 0.7880(3) 0.7391(3) 0.0559(9) Uani d 1 . .
    H H14 1.3302 0.8401 0.7090 0.067 Uiso calc 1 . .
    C C15 1.2802(4) 0.8019(3) 0.8328(3) 0.0592(9) Uani d 1 . .
    H H15 1.3584 0.8635 0.8667 0.071 Uiso calc 1 . .
    C C16 1.1837(4) 0.7263(3) 0.8779(3) 0.0572(9) Uani d 1 . .
    H H16 1.1961 0.7346 0.9422 0.069 Uiso calc 1 . .
    C C17 1.0688(4) 0.6385(3) 0.8267(3) 0.0535(8) Uani d 1 . .
    H H17 1.0012 0.5860 0.8562 0.064 Uiso calc 1 . .
    C C18 1.1222(5) 0.6719(4) 0.5849(3) 0.0747(11) Uani d 1 . .
    H H18A 1.1979 0.7286 0.5597 0.112 Uiso calc 1 . .
    H H18B 1.1430 0.5948 0.5592 0.112 Uiso calc 1 . .
    H H18C 1.0093 0.6755 0.5691 0.112 Uiso calc 1 . .
    C C19 -0.1835(3) -0.1337(2) 0.8099(2) 0.0412(7) Uani d 1 . .
    C C20 -0.2865(4) -0.2209(3) 0.7485(2) 0.0524(8) Uani d 1 . .
    H H20 -0.3591 -0.2782 0.7708 0.063 Uiso calc 1 . .
    C C21 -0.2835(4) -0.2242(3) 0.6552(3) 0.0627(10) Uani d 1 . .
    H H21 -0.3535 -0.2839 0.6138 0.075 Uiso calc 1 . .
    C C22 -0.1775(5) -0.1400(3) 0.6221(3) 0.0640(10) Uani d 1 . .
    H H22 -0.1753 -0.1408 0.5584 0.077 Uiso calc 1 . .
    C C23 -0.0760(4) -0.0555(3) 0.6837(3) 0.0569(9) Uani d 1 . .
    H H23 -0.0024 0.0022 0.6623 0.068 Uiso calc 1 . .
    C C24 -0.1811(5) -0.1215(3) 0.9123(2) 0.0641(9) Uani d 1 . .
    H H24A -0.2608 -0.1842 0.9281 0.096 Uiso calc 1 . .
    H H24B -0.0715 -0.1247 0.9343 0.096 Uiso calc 1 . .
    H H24C -0.2096 -0.0477 0.9412 0.096 Uiso calc 1 . .
    N N1 0.0244(3) 0.2838(3) 0.8789(2) 0.0583(8) Uani d 1 . .
    N N2 0.5652(3) 0.5307(2) 0.88834(18) 0.0459(6) Uani d 1 . .
    N N3 0.5319(3) 0.1137(2) 0.86915(19) 0.0420(6) Uani d 1 . .
    N N4 0.9426(3) 0.2915(2) 0.6504(2) 0.0513(7) Uani d 1 . .
    N N5 0.4056(3) 0.0360(2) 0.59800(18) 0.0463(6) Uani d 1 . .
    N N6 0.4285(3) 0.4513(2) 0.6237(2) 0.0485(7) Uani d 1 . .
    N N7 1.0518(3) 0.6267(2) 0.7348(2) 0.0458(6) Uani d 1 . .
    N N8 -0.0805(3) -0.0542(2) 0.7744(2) 0.0455(6) Uani d 1 . .
    O O1 -0.0686(3) 0.1928(2) 0.8495(3) 0.1149(13) Uani d 1 . .
    O O2 -0.0287(3) 0.3707(2) 0.9134(3) 0.0944(10) Uani d 1 . .
    O O3 0.7155(3) 0.5408(2) 0.8829(2) 0.0747(8) Uani d 1 . .
    O O4 0.4947(3) 0.61454(18) 0.90051(17) 0.0594(6) Uani d 1 . .
    O O5 0.5817(4) 0.1009(3) 0.9423(2) 0.0988(11) Uani d 1 . .
    O O6 0.5417(4) 0.0464(2) 0.79711(19) 0.0767(8) Uani d 1 . .
    O O7 0.1934(2) 0.08461(17) 0.86122(15) 0.0512(6) Uani d 1 . .
    O O8 1.0032(3) 0.2064(2) 0.6182(2) 0.0866(9) Uani d 1 . .
    O O9 1.0276(3) 0.3819(2) 0.6908(2) 0.0953(10) Uani d 1 . .
    O O10 0.4784(3) -0.04584(18) 0.59417(15) 0.0536(6) Uani d 1 . .
    O O11 0.2538(3) 0.0224(2) 0.5862(2) 0.0737(8) Uani d 1 . .
    O O12 0.3364(4) 0.4393(3) 0.5559(2) 0.0983(11) Uani d 1 . .
    O O13 0.4468(3) 0.5344(2) 0.6878(2) 0.0752(8) Uani d 1 . .
    O O14 0.7744(2) 0.48653(17) 0.64961(16) 0.0523(6) Uani d 1 . .
    H H7A 0.970(5) 0.565(3) 0.700(2) 0.072(11) Uiso d 1 . .
    H H8A -0.003(5) 0.005(3) 0.814(3) 0.085(12) Uiso d 1 . .
loop_
    _atom_site_aniso_label
    _atom_site_aniso_U_11
    _atom_site_aniso_U_22
    _atom_site_aniso_U_33
    _atom_site_aniso_U_12
    _atom_site_aniso_U_13
    _atom_site_aniso_U_23
    C1 0.0308(14) 0.0384(16) 0.0384(16) -0.0002(12) -0.0031(11) 0.0091(13)
    C2 0.0229(13) 0.0440(17) 0.0499(18) 0.0025(12) -0.0006(11) 0.0104(14)
    C3 0.0349(15) 0.0379(16) 0.0528(19) 0.0088(12) 0.0022(13) 0.0132(14)
    C4 0.0305(14) 0.0343(15) 0.0437(17) -0.0009(11) 0.0022(12) 0.0098(13)
    C5 0.0269(13) 0.0381(15) 0.0403(16) 0.0011(11) 0.0017(11) 0.0074(12)
    C6 0.0314(14) 0.0352(15) 0.0366(16) 0.0059(11) -0.0018(11) 0.0071(12)
    C7 0.0318(14) 0.0365(16) 0.0390(16) 0.0017(12) -0.0023(11) 0.0063(13)
    C8 0.0317(14) 0.0326(15) 0.0423(17) 0.0067(11) -0.0019(11) 0.0052(12)
    C9 0.0268(13) 0.0414(16) 0.0409(17) 0.0048(12) 0.0012(11) 0.0046(13)
    C10 0.0329(14) 0.0318(15) 0.0411(17) 0.0019(11) 0.0042(11) 0.0057(12)
    C11 0.0361(15) 0.0349(15) 0.0450(17) 0.0097(12) 0.0056(12) 0.0094(13)
    C12 0.0274(13) 0.0402(16) 0.0428(17) 0.0048(12) -0.0006(11) 0.0086(13)
    C13 0.0430(16) 0.0397(17) 0.060(2) 0.0148(14) 0.0040(14) 0.0156(15)
    C14 0.0464(18) 0.0427(18) 0.079(3) -0.0026(14) 0.0071(17) 0.0229(17)
    C15 0.053(2) 0.0429(19) 0.074(3) -0.0037(15) -0.0136(17) 0.0069(17)
    C16 0.0511(19) 0.063(2) 0.057(2) 0.0121(17) -0.0037(16) 0.0115(18)
    C17 0.0365(16) 0.056(2) 0.072(3) 0.0031(14) 0.0095(15) 0.0270(18)
    C18 0.098(3) 0.076(3) 0.057(2) 0.035(2) 0.006(2) 0.014(2)
    C19 0.0365(15) 0.0333(15) 0.0545(19) 0.0067(12) 0.0012(13) 0.0106(14)
    C20 0.0489(18) 0.0364(17) 0.067(2) -0.0052(14) -0.0052(16) 0.0111(16)
    C21 0.063(2) 0.048(2) 0.069(3) 0.0044(17) -0.0196(18) -0.0004(18)
    C22 0.071(2) 0.074(3) 0.050(2) 0.022(2) -0.0042(18) 0.0120(19)
    C23 0.0455(18) 0.062(2) 0.071(3) 0.0114(16) 0.0139(17) 0.0315(19)
    C24 0.073(2) 0.063(2) 0.055(2) 0.0104(18) 0.0016(17) 0.0122(18)
    N1 0.0306(14) 0.0527(17) 0.091(2) 0.0057(13) 0.0026(13) 0.0164(16)
    N2 0.0393(14) 0.0389(15) 0.0577(17) -0.0015(11) 0.0034(11) 0.0140(12)
    N3 0.0369(13) 0.0374(14) 0.0507(17) 0.0042(10) -0.0032(11) 0.0095(13)
    N4 0.0319(13) 0.0450(16) 0.078(2) 0.0065(12) -0.0019(12) 0.0159(14)
    N5 0.0416(15) 0.0393(15) 0.0535(16) -0.0004(12) 0.0106(11) 0.0073(12)
    N6 0.0413(14) 0.0418(15) 0.0621(18) 0.0093(11) -0.0072(13) 0.0090(14)
    N7 0.0325(13) 0.0381(14) 0.0644(19) 0.0009(11) -0.0052(12) 0.0107(13)
    N8 0.0334(13) 0.0389(14) 0.0624(19) 0.0024(11) -0.0012(12) 0.0103(13)
    O1 0.0293(13) 0.0564(17) 0.239(4) -0.0057(12) -0.0048(17) -0.003(2)
    O2 0.0400(14) 0.0627(17) 0.181(3) 0.0171(12) 0.0187(16) 0.0202(19)
    O3 0.0350(13) 0.0545(15) 0.131(2) -0.0054(10) 0.0125(13) 0.0251(15)
    O4 0.0605(14) 0.0346(12) 0.0830(17) 0.0070(10) 0.0091(12) 0.0143(11)
    O5 0.151(3) 0.096(2) 0.0671(19) 0.072(2) -0.0282(18) 0.0147(16)
    O6 0.108(2) 0.0571(16) 0.0671(18) 0.0379(15) 0.0000(15) -0.0016(14)
    O7 0.0380(11) 0.0385(12) 0.0740(15) -0.0062(9) -0.0104(10) 0.0170(10)
    O8 0.0375(13) 0.0568(16) 0.165(3) 0.0165(12) 0.0103(15) 0.0163(17)
    O9 0.0410(14) 0.0557(16) 0.176(3) 0.0013(12) -0.0321(16) 0.0013(18)
    O10 0.0617(14) 0.0335(12) 0.0650(15) 0.0068(10) 0.0075(11) 0.0113(10)
    O11 0.0383(13) 0.0528(14) 0.120(2) -0.0063(10) 0.0119(13) 0.0102(14)
    O12 0.122(2) 0.091(2) 0.089(2) 0.0606(19) -0.0448(19) 0.0001(16)
    O13 0.0726(17) 0.0431(14) 0.101(2) 0.0219(12) -0.0229(14) -0.0149(14)
    O14 0.0399(11) 0.0373(12) 0.0764(16) -0.0041(9) -0.0136(10) 0.0151(11)
_geom_special_details
;
All e.s.d.'s (except the e.s.d. in the dihedral angle between two l.s. planes)
are estimated using the full covariance matrix. The cell e.s.d.'s are taken
into account individually in the estimation of e.s.d.'s in distances, angles
and torsion angles; correlations between e.s.d.'s in cell parameters are only
used when they are defined by crystal symmetry. An approximate (isotropic)
treatment of cell e.s.d.'s is used for estimating e.s.d.'s involving l.s.
planes.
;
loop_
    _geom_bond_atom_site_label_1
    _geom_bond_atom_site_label_2
    _geom_bond_site_symmetry_2
    _geom_bond_distance
    _geom_bond_publ_flag
    C1 O7 . 1.256(3) ?
    C1 C2 . 1.429(4) ?
    C1 C6 . 1.431(4) ?
    C2 C3 . 1.371(4) ?
    C2 N1 . 1.441(3) ?
    C3 C4 . 1.367(4) ?
    C3 H3 . 0.9300 ?
    C4 C5 . 1.385(4) ?
    C4 N2 . 1.441(3) ?
    C5 C6 . 1.353(4) ?
    C5 H5 . 0.9300 ?
    C6 N3 . 1.459(3) ?
    C7 O14 . 1.244(3) ?
    C7 C12 . 1.437(4) ?
    C7 C8 . 1.446(4) ?
    C8 C9 . 1.348(4) ?
    C8 N6 . 1.455(4) ?
    C9 C10 . 1.382(4) ?
    C9 H9 . 0.9300 ?
    C10 C11 . 1.370(4) ?
    C10 N5 . 1.438(3) ?
    C11 C12 . 1.365(4) ?
    C11 H11 . 0.9300 ?
    C12 N4 . 1.446(3) ?
    C13 N7 . 1.337(4) ?
    C13 C14 . 1.377(4) ?
    C13 C18 . 1.478(5) ?
    C14 C15 . 1.351(5) ?
    C14 H14 . 0.9300 ?
    C15 C16 . 1.358(5) ?
    C15 H15 . 0.9300 ?
    C16 C17 . 1.356(5) ?
    C16 H16 . 0.9300 ?
    C17 N7 . 1.328(4) ?
    C17 H17 . 0.9300 ?
    C18 H18A . 0.9600 ?
    C18 H18B . 0.9600 ?
    C18 H18C . 0.9600 ?
    C19 N8 . 1.334(4) ?
    C19 C20 . 1.369(4) ?
    C19 C24 . 1.475(4) ?
    C20 C21 . 1.358(5) ?
    C20 H20 . 0.9300 ?
    C21 C22 . 1.366(5) ?
    C21 H21 . 0.9300 ?
    C22 C23 . 1.348(5) ?
    C22 H22 . 0.9300 ?
    C23 N8 . 1.325(4) ?
    C23 H23 . 0.9300 ?
    C24 H24A . 0.9600 ?
    C24 H24B . 0.9600 ?
    C24 H24C . 0.9600 ?
    N1 O1 . 1.196(3) ?
    N1 O2 . 1.206(3) ?
    N2 O3 . 1.213(3) ?
    N2 O4 . 1.222(3) ?
    N3 O5 . 1.193(3) ?
    N3 O6 . 1.195(3) ?
    N4 O9 . 1.200(3) ?
    N4 O8 . 1.215(3) ?
    N5 O10 . 1.222(3) ?
    N5 O11 . 1.225(3) ?
    N6 O13 . 1.198(3) ?
    N6 O12 . 1.213(3) ?
    N7 H7A . 0.95(4) ?
    N8 H8A . 0.94(4) ?
loop_
    _geom_angle_atom_site_label_1
    _geom_angle_atom_site_label_2
    _geom_angle_atom_site_label_3
    _geom_angle_site_symmetry_1
    _geom_angle_site_symmetry_3
    _geom_angle
    _geom_angle_publ_flag
    O7 C1 C2 . . 127.2(2) ?
    O7 C1 C6 . . 121.0(3) ?
    C2 C1 C6 . . 111.7(2) ?
    C3 C2 C1 . . 123.7(2) ?
    C3 C2 N1 . . 116.3(3) ?
    C1 C2 N1 . . 120.0(2) ?
    C4 C3 C2 . . 119.5(3) ?
    C4 C3 H3 . . 120.2 ?
    C2 C3 H3 . . 120.2 ?
    C3 C4 C5 . . 121.4(2) ?
    C3 C4 N2 . . 119.0(2) ?
    C5 C4 N2 . . 119.5(2) ?
    C6 C5 C4 . . 117.6(2) ?
    C6 C5 H5 . . 121.2 ?
    C4 C5 H5 . . 121.2 ?
    C5 C6 C1 . . 126.0(3) ?
    C5 C6 N3 . . 118.6(2) ?
    C1 C6 N3 . . 115.4(2) ?
    O14 C7 C12 . . 126.6(2) ?
    O14 C7 C8 . . 122.2(2) ?
    C12 C7 C8 . . 111.0(2) ?
    C9 C8 C7 . . 125.3(2) ?
    C9 C8 N6 . . 117.4(2) ?
    C7 C8 N6 . . 117.3(2) ?
    C8 C9 C10 . . 119.0(2) ?
    C8 C9 H9 . . 120.5 ?
    C10 C9 H9 . . 120.5 ?
    C11 C10 C9 . . 120.7(2) ?
    C11 C10 N5 . . 119.2(2) ?
    C9 C10 N5 . . 120.1(2) ?
    C12 C11 C10 . . 119.6(3) ?
    C12 C11 H11 . . 120.2 ?
    C10 C11 H11 . . 120.2 ?
    C11 C12 C7 . . 124.4(2) ?
    C11 C12 N4 . . 116.0(2) ?
    C7 C12 N4 . . 119.6(2) ?
    N7 C13 C14 . . 117.2(3) ?
    N7 C13 C18 . . 117.6(3) ?
    C14 C13 C18 . . 125.2(3) ?
    C15 C14 C13 . . 120.7(3) ?
    C15 C14 H14 . . 119.7 ?
    C13 C14 H14 . . 119.7 ?
    C14 C15 C16 . . 120.4(3) ?
    C14 C15 H15 . . 119.8 ?
    C16 C15 H15 . . 119.8 ?
    C17 C16 C15 . . 118.3(3) ?
    C17 C16 H16 . . 120.8 ?
    C15 C16 H16 . . 120.8 ?
    N7 C17 C16 . . 120.6(3) ?
    N7 C17 H17 . . 119.7 ?
    C16 C17 H17 . . 119.7 ?
    C13 C18 H18A . . 109.5 ?
    C13 C18 H18B . . 109.5 ?
    H18A C18 H18B . . 109.5 ?
    C13 C18 H18C . . 109.5 ?
    H18A C18 H18C . . 109.5 ?
    H18B C18 H18C . . 109.5 ?
    N8 C19 C20 . . 117.5(3) ?
    N8 C19 C24 . . 118.3(3) ?
    C20 C19 C24 . . 124.2(3) ?
    C21 C20 C19 . . 120.5(3) ?
    C21 C20 H20 . . 119.8 ?
    C19 C20 H20 . . 119.8 ?
    C20 C21 C22 . . 120.0(3) ?
    C20 C21 H21 . . 120.0 ?
    C22 C21 H21 . . 120.0 ?
    C23 C22 C21 . . 118.6(3) ?
    C23 C22 H22 . . 120.7 ?
    C21 C22 H22 . . 120.7 ?
    N8 C23 C22 . . 120.4(3) ?
    N8 C23 H23 . . 119.8 ?
    C22 C23 H23 . . 119.8 ?
    C19 C24 H24A . . 109.5 ?
    C19 C24 H24B . . 109.5 ?
    H24A C24 H24B . . 109.5 ?
    C19 C24 H24C . . 109.5 ?
    H24A C24 H24C . . 109.5 ?
    H24B C24 H24C . . 109.5 ?
    O1 N1 O2 . . 120.9(3) ?
    O1 N1 C2 . . 120.3(3) ?
    O2 N1 C2 . . 118.9(3) ?
    O3 N2 O4 . . 122.7(2) ?
    O3 N2 C4 . . 118.2(2) ?
    O4 N2 C4 . . 119.1(2) ?
    O5 N3 O6 . . 122.5(3) ?
    O5 N3 C6 . . 117.9(3) ?
    O6 N3 C6 . . 119.6(3) ?
    O9 N4 O8 . . 121.5(3) ?
    O9 N4 C12 . . 120.1(3) ?
    O8 N4 C12 . . 118.4(3) ?
    O10 N5 O11 . . 122.8(2) ?
    O10 N5 C10 . . 119.1(2) ?
    O11 N5 C10 . . 118.1(2) ?
    O13 N6 O12 . . 123.8(3) ?
    O13 N6 C8 . . 119.2(3) ?
    O12 N6 C8 . . 116.9(3) ?
    C17 N7 C13 . . 122.7(3) ?
    C17 N7 H7A . . 119(2) ?
    C13 N7 H7A . . 118(2) ?
    C23 N8 C19 . . 123.0(3) ?
    C23 N8 H8A . . 116(2) ?
    C19 N8 H8A . . 121(2) ?
loop_
    _geom_torsion_atom_site_label_1
    _geom_torsion_atom_site_label_2
    _geom_torsion_atom_site_label_3
    _geom_torsion_atom_site_label_4
    _geom_torsion_site_symmetry_1
    _geom_torsion_site_symmetry_2
    _geom_torsion_site_symmetry_3
    _geom_torsion_site_symmetry_4
    _geom_torsion
    _geom_torsion_publ_flag
    O7 C1 C2 C3 . . . . 178.5(3) ?
    C6 C1 C2 C3 . . . . 1.6(4) ?
    O7 C1 C2 N1 . . . . 1.0(5) ?
    C6 C1 C2 N1 . . . . -175.8(3) ?
    C1 C2 C3 C4 . . . . 0.8(5) ?
    N1 C2 C3 C4 . . . . 178.3(3) ?
    C2 C3 C4 C5 . . . . -2.9(4) ?
    C2 C3 C4 N2 . . . . 179.9(3) ?
    C3 C4 C5 C6 . . . . 2.4(4) ?
    N2 C4 C5 C6 . . . . 179.6(2) ?
    C4 C5 C6 C1 . . . . 0.3(4) ?
    C4 C5 C6 N3 . . . . -177.2(2) ?
    O7 C1 C6 C5 . . . . -179.2(3) ?
    C2 C1 C6 C5 . . . . -2.1(4) ?
    O7 C1 C6 N3 . . . . -1.6(4) ?
    C2 C1 C6 N3 . . . . 175.5(2) ?
    O14 C7 C8 C9 . . . . 176.3(3) ?
    C12 C7 C8 C9 . . . . 0.1(4) ?
    O14 C7 C8 N6 . . . . -1.4(4) ?
    C12 C7 C8 N6 . . . . -177.6(2) ?
    C7 C8 C9 C10 . . . . 0.2(4) ?
    N6 C8 C9 C10 . . . . 177.9(3) ?
    C8 C9 C10 C11 . . . . -1.0(4) ?
    C8 C9 C10 N5 . . . . -178.8(3) ?
    C9 C10 C11 C12 . . . . 1.4(4) ?
    N5 C10 C11 C12 . . . . 179.2(2) ?
    C10 C11 C12 C7 . . . . -1.1(4) ?
    C10 C11 C12 N4 . . . . -178.6(3) ?
    O14 C7 C12 C11 . . . . -175.7(3) ?
    C8 C7 C12 C11 . . . . 0.3(4) ?
    O14 C7 C12 N4 . . . . 1.7(4) ?
    C8 C7 C12 N4 . . . . 177.8(2) ?
    N7 C13 C14 C15 . . . . 1.4(5) ?
    C18 C13 C14 C15 . . . . -177.9(3) ?
    C13 C14 C15 C16 . . . . 0.2(5) ?
    C14 C15 C16 C17 . . . . -1.1(5) ?
    C15 C16 C17 N7 . . . . 0.2(5) ?
    N8 C19 C20 C21 . . . . -0.7(5) ?
    C24 C19 C20 C21 . . . . 178.5(3) ?
    C19 C20 C21 C22 . . . . -0.2(5) ?
    C20 C21 C22 C23 . . . . 0.8(5) ?
    C21 C22 C23 N8 . . . . -0.5(5) ?
    C3 C2 N1 O1 . . . . 160.5(4) ?
    C1 C2 N1 O1 . . . . -21.9(5) ?
    C3 C2 N1 O2 . . . . -20.0(5) ?
    C1 C2 N1 O2 . . . . 157.6(3) ?
    C3 C4 N2 O3 . . . . -176.7(3) ?
    C5 C4 N2 O3 . . . . 6.0(4) ?
    C3 C4 N2 O4 . . . . 3.7(4) ?
    C5 C4 N2 O4 . . . . -173.6(3) ?
    C5 C6 N3 O5 . . . . 79.3(4) ?
    C1 C6 N3 O5 . . . . -98.5(3) ?
    C5 C6 N3 O6 . . . . -103.1(3) ?
    C1 C6 N3 O6 . . . . 79.1(3) ?
    C11 C12 N4 O9 . . . . -156.7(3) ?
    C7 C12 N4 O9 . . . . 25.7(4) ?
    C11 C12 N4 O8 . . . . 22.4(4) ?
    C7 C12 N4 O8 . . . . -155.2(3) ?
    C11 C10 N5 O10 . . . . -1.1(4) ?
    C9 C10 N5 O10 . . . . 176.7(3) ?
    C11 C10 N5 O11 . . . . -179.2(3) ?
    C9 C10 N5 O11 . . . . -1.4(4) ?
    C9 C8 N6 O13 . . . . 126.6(3) ?
    C7 C8 N6 O13 . . . . -55.5(4) ?
    C9 C8 N6 O12 . . . . -51.1(4) ?
    C7 C8 N6 O12 . . . . 126.8(3) ?
    C16 C17 N7 C13 . . . . 1.6(5) ?
    C14 C13 N7 C17 . . . . -2.4(4) ?
    C18 C13 N7 C17 . . . . 177.0(3) ?
    C22 C23 N8 C19 . . . . -0.4(5) ?
    C20 C19 N8 C23 . . . . 1.0(4) ?
    C24 C19 N8 C23 . . . . -178.2(3) ?
loop_
    _geom_hbond_atom_site_label_D
    _geom_hbond_atom_site_label_H
    _geom_hbond_atom_site_label_A
    _geom_hbond_site_symmetry_A
    _geom_hbond_distance_DH
    _geom_hbond_distance_HA
    _geom_hbond_distance_DA
    _geom_hbond_angle_DHA
    N7 H7A O9 . 0.95(4) 2.28(4) 2.813(4) 114(3)
    N7 H7A O14 . 0.95(4) 1.76(4) 2.678(3) 160(3)
    N8 H8A O1 . 0.94(4) 2.35(4) 2.894(4) 117(3)
    N8 H8A O7 . 0.94(4) 1.76(4) 2.660(3) 158(4)
    C5 H5 O2 1_655 0.93 2.50 3.423(4) 170
    C9 H9 O8 1_455 0.93 2.45 3.365(3) 167
    C14 H14 O10 1_665 0.93 2.54 3.456(4) 167
    C17 H17 O3 . 0.93 2.34 3.078(4) 136
    C18 H18B O12 1_655 0.96 2.64 3.488(5) 148
    C20 H20 O13 1_445 0.93 2.55 3.247(4) 132
    C23 H23 O8 1_455 0.93 2.63 3.394(4) 140
    C23 H23 O11 . 0.93 2.36 3.122(4) 139
_shelx_hkl_file
;
   1   0   0  207.98    3.80
  -1   0   0  213.98    3.70
   2   0   0  603.44   10.30
   2   0   0  583.14   10.20
   2   0   0  582.64   10.20
  -2   0   0  567.14   10.20
  -2   0   0  571.24    9.80
  -2   0   0  601.94    9.90
  -2   0   0  589.04    9.90
  -2   0   0  564.84   10.00
   3   0   0   57.99    2.10
   3   0   0   58.29    1.10
   3   0   0   58.99    1.20
  -3   0   0   56.89    1.20
  -3   0   0   57.69    1.20
  -3   0   0   56.59    2.00
  -3   0   0   59.59    2.00
   4   0   0 1409.86   32.70
   4   0   0 1440.66   24.00
  -4   0   0 1382.36   23.30
  -4   0   0 1376.46   23.30
   5   0   0   12.60    1.20
   5   0   0    9.40    1.70
   5   0   0    9.20    1.60
  -5   0   0   11.70    1.50
  -5   0   0   12.40    1.50
   6   0   0    1.10    1.10
   6   0   0    3.20    1.30
  -6   0   0    3.50    1.20
  -6   0   0    3.20    1.00
   7   0   0    0.90    1.50
   7   0   0    2.90    1.40
  -7   0   0    3.50    1.20
  -7   0   0    4.90    1.30
   8   0   0   48.30    4.10
   8   0   0   51.59    4.70
  -8   0   0   50.39    3.40
  -8   0   0   51.89    3.40
   9   0   0    7.30    2.10
   9   0   0    8.80    2.30
   9   0   0    7.90    2.20
   9   0   0    6.70    2.00
  -9   0   0    6.50    1.90
  -9   0   0    6.20    2.10
  -9  -1   0    2.50    1.90
  -9  -1   0    2.00    1.60
   9   1   0    2.40    1.70
   9   1   0    4.00    1.60
   9   1   0    3.80    1.60
  -8  -1   0    1.70    1.60
  -8  -1   0    0.80    1.10
   8   1   0    1.80    1.60
   8   1   0    2.20    1.40
  -7  -1   0   11.80    1.80
  -7  -1   0   10.80    1.90
   7   1   0   11.20    2.10
   7   1   0    9.80    2.20
  -6  -1   0    0.40    0.80
  -6  -1   0    2.80    1.00
   6   1   0    0.20    0.90
   6   1   0    0.60    1.10
  -5  -1   0   18.20    0.80
  -5  -1   0   15.60    1.40
  -5  -1   0   19.30    1.80
  -5  -1   0   18.30    0.80
   5   1   0   19.30    2.40
   5   1   0   18.50    0.80
   5   1   0   19.30    0.70
   5   1   0   21.40    2.30
   5   1   0   18.90    1.60
  -4  -1   0    6.80    1.10
  -4  -1   0    6.00    0.60
  -4  -1   0    6.70    1.10
  -4  -1   0    5.40    0.60
   4   1   0    6.40    1.10
   4   1   0    5.10    1.10
   4   1   0    5.80    0.60
   4   1   0    5.10    1.10
   4   1   0    5.50    0.50
  -3  -1   0    0.30    0.40
  -3  -1   0    0.70    0.50
  -3  -1   0    0.00    0.10
  -3  -1   0    0.20    0.50
   3   1   0    0.20    0.30
   3   1   0    0.00    0.30
   3   1   0   -0.30    0.60
   3   1   0    0.60    0.50
  -2  -1   0    0.10    0.30
  -2  -1   0    0.20    0.30
  -2  -1   0    0.20    0.40
  -2  -1   0    0.20    0.20
  -2  -1   0    0.60    0.50
   2   1   0    0.30    0.30
   2   1   0    0.00    0.40
   2   1   0    0.20    0.30
  -1  -1   0   -0.70    0.20
  -1  -1   0   -0.60    0.20
  -1  -1   0    0.00    0.30
  -1  -1   0   -0.10    0.30
   1   1   0   -0.20    0.20
   1   1   0   -0.20    0.30
   1   1   0   -0.70    0.20
   1  -1   0    5.70    0.40
   1  -1   0    7.00    0.70
   1  -1   0    6.30    0.40
   1  -1   0    5.80    0.50
  -1   1   0    6.50    0.70
  -1   1   0    5.70    0.40
  -1   1   0    4.20    0.40
  -1   1   0    4.10    0.40
   2  -1   0  323.87    5.50
   2  -1   0  328.37    5.60
   2  -1   0  325.47    6.00
   2  -1   0  321.57    7.50
  -2   1   0  323.07    5.60
  -2   1   0  328.17    5.50
  -2   1   0  316.17    6.00
  -2   1   0  324.27    5.80
  -2   1   0  315.57    5.80
   3  -1   0  834.72   14.40
   3  -1   0  832.02   14.00
   3  -1   0  815.02   14.10
  -3   1   0  834.12   14.10
  -3   1   0  823.62   14.00
  -3   1   0  820.12   14.10
  -3   1   0  816.72   14.00
  -3   1   0  855.11   14.50
   4  -1   0  229.28    5.30
  -4   1   0  221.58    5.30
  -4   1   0  221.78    5.20
  -4   1   0  217.98    5.10
   5  -1   0    6.50    1.20
   5  -1   0    4.20    1.20
  -5   1   0    7.80    1.30
  -5   1   0    7.70    1.10
   6  -1   0    0.20    1.10
   6  -1   0   -0.10    1.10
  -6   1   0    0.80    0.80
  -6   1   0    1.00    1.00
   7  -1   0   14.10    2.70
   7  -1   0   18.90    2.80
   7  -1   0   18.50    2.50
  -7   1   0   22.90    2.00
  -7   1   0   21.40    2.30
   8  -1   0   22.40    3.20
   8  -1   0   19.50    3.10
   8  -1   0   23.10    3.00
  -8   1   0   28.00    2.70
  -8   1   0   22.20    2.60
   9  -1   0   19.00    2.80
   9  -1   0   18.40    3.20
   9  -1   0   15.10    2.90
  -9   1   0   19.90    2.80
  -9   1   0   18.20    2.50
  -9  -2   0    5.80    2.20
  -9  -2   0    1.90    1.70
   9   2   0    4.10    1.70
   9   2   0    4.40    1.90
  -8  -2   0    0.30    1.60
  -8  -2   0   -0.50    0.90
   8   2   0    1.10    1.20
   8   2   0    2.00    1.60
   8   2   0    0.10    1.30
  -7  -2   0    3.30    1.30
  -7  -2   0    4.40    0.40
  -7  -2   0    4.90    1.40
  -7  -2   0    3.50    0.40
   7   2   0    2.30    1.50
   7   2   0    3.50    1.40
  -6  -2   0   89.59    3.70
  -6  -2   0   91.29    2.30
  -6  -2   0   85.69    3.60
  -6  -2   0   90.09    2.20
   6   2   0   87.99    2.20
   6   2   0   90.49    5.00
   6   2   0   87.19    2.30
   6   2   0   91.29    4.30
  -5  -2   0    0.10    0.90
  -5  -2   0    0.20    0.50
  -5  -2   0    0.20    0.40
  -5  -2   0    0.10    0.80
   5   2   0    0.70    0.50
   5   2   0    0.30    0.40
   5   2   0    0.20    0.80
   5   2   0   -0.70    0.80
   5   2   0    0.80    0.90
  -4  -2   0    0.70    0.50
  -4  -2   0    1.30    0.80
  -4  -2   0    0.70    0.50
  -4  -2   0   -0.10    0.20
   4   2   0    0.70    0.40
   4   2   0    1.40    0.50
   4   2   0    0.60    0.80
   4   2   0    0.40    0.70
   4   2   0    0.30    0.60
  -3  -2   0   87.69    2.70
  -3  -2   0   91.89    2.70
  -3  -2   0   91.99    2.50
  -3  -2   0   91.79    2.40
  -3  -2   0   93.79    3.80
   3   2   0   92.79    3.00
   3   2   0   95.09    2.50
   3   2   0   96.49    2.40
   3   2   0   90.79    3.70
  -2  -2   0  605.74   10.40
  -2  -2   0  603.24   14.40
  -2  -2   0  581.24   10.90
  -2  -2   0  624.64   10.80
  -2  -2   0  616.14   10.40
   2   2   0  622.04   14.40
   2   2   0  595.84   10.80
   2   2   0  612.34   12.50
   2   2   0  604.64   10.90
  -1  -2   0 2361.86   41.20
  -1  -2   0 2400.06   38.30
  -1  -2   0 2203.78   41.90
  -1  -2   0 2318.97   54.29
   1   2   0 2336.27   41.80
   1   2   0 2334.17   53.79
   1   2   0 2384.66   46.00
   1   2   0 2305.87   41.30
   0  -2   0   23.10    1.00
   0  -2   0   22.30    1.00
   0  -2   0   26.90    1.30
   0  -2   0   24.60    1.30
   0  -2   0   25.20    1.00
   0   2   0   24.10    1.00
   0   2   0   24.10    1.00
   0   2   0   22.40    0.90
   0   2   0   23.60    1.20
   0   2   0   26.30    1.30
   1  -2   0  243.78    5.40
   1  -2   0  227.18    5.70
   1  -2   0  234.28    4.50
   1  -2   0  242.28    4.60
  -1   2   0  236.48    4.60
  -1   2   0  231.78    5.70
  -1   2   0  235.48    4.50
   2  -2   0 2390.66   46.50
   2  -2   0 2372.36   40.60
   2  -2   0 2374.66   41.70
  -2   2   0 2327.87   39.00
  -2   2   0 2418.16   46.40
  -2   2   0 2322.97   41.40
  -2   2   0 2332.47   41.90
   3  -2   0  107.29    2.90
   3  -2   0  109.79    3.90
   3  -2   0  107.09    2.30
   3  -2   0  104.89    2.20
  -3   2   0  106.89    2.90
  -3   2   0  101.99    2.80
  -3   2   0  102.39    2.20
  -3   2   0  108.99    2.80
   4  -2   0   32.00    2.30
   4  -2   0   29.50    0.80
   4  -2   0   28.90    0.90
   4  -2   0   27.80    1.60
  -4   2   0   30.30    0.90
  -4   2   0   29.70    0.90
  -4   2   0   32.60    1.60
  -4   2   0   30.70    1.80
  -4   2   0   31.50    1.70
   5  -2   0    1.70    0.90
   5  -2   0    3.30    1.10
   5  -2   0    1.60    1.30
  -5   2   0    0.40    0.80
  -5   2   0    1.50    0.70
  -5   2   0    3.80    1.10
   6  -2   0   -0.30    1.10
   6  -2   0    1.00    1.10
  -6   2   0   -0.10    0.70
  -6   2   0    0.50    0.90
   7  -2   0   -0.20    1.20
   7  -2   0    3.80    1.60
  -7   2   0    1.20    1.20
  -7   2   0    0.70    0.90
   8  -2   0   -0.70    1.10
   8  -2   0    0.90    1.60
   8  -2   0    0.50    1.40
  -8   2   0   -0.10    1.20
  -8   2   0    0.50    1.00
   9  -2   0    1.60    1.70
   9  -2   0   -0.70    1.20
   9  -2   0    1.60    1.60
  -9   2   0    2.10    1.70
  -9   2   0    0.80    1.40
  -9  -3   0    1.00    1.90
  -9  -3   0    4.80    1.90
   9   3   0    3.20    1.80
   9   3   0    2.60    1.50
  -8  -3   0   -1.00    1.20
  -8  -3   0   -0.10    1.70
   8   3   0    0.60    1.50
   8   3   0    0.40    1.40
  -7  -3   0    6.70    1.80
  -7  -3   0    4.40    1.40
  -7  -3   0    5.40    0.80
   7   3   0    6.60    1.80
   7   3   0    5.20    1.50
   7   3   0    4.60    1.80
  -6  -3   0    9.10    1.70
  -6  -3   0    7.00    1.00
  -6  -3   0    6.90    1.40
  -6  -3   0    5.30    0.80
   6   3   0    6.40    0.80
   6   3   0    6.30    0.90
   6   3   0    6.60    1.40
   6   3   0    4.80    1.60
   6   3   0    5.60    1.60
  -5  -3   0    5.00    0.90
  -5  -3   0    4.40    1.20
  -5  -3   0    6.10    1.40
  -5  -3   0    4.90    0.80
   5   3   0    4.30    1.10
   5   3   0    3.40    1.00
   5   3   0    7.30    0.90
   5   3   0    5.40    1.30
   5   3   0    5.60    0.80
  -4  -3   0    4.00    0.90
  -4  -3   0    4.00    0.70
  -4  -3   0    4.40    1.10
  -4  -3   0    3.60    0.80
  -4  -3   0    3.60    1.00
   4   3   0    3.60    1.00
   4   3   0    3.90    0.80
   4   3   0    4.30    1.00
   4   3   0    3.90    0.70
  -3  -3   0   23.30    1.40
  -3  -3   0   22.30    1.90
  -3  -3   0   22.90    1.40
  -3  -3   0   22.80    1.30
  -3  -3   0   22.90    1.40
   3   3   0   23.20    1.20
   3   3   0   20.90    1.30
   3   3   0   20.90    1.20
   3   3   0   19.30    1.90
  -2  -3   0   31.50    1.40
  -2  -3   0   31.40    1.40
  -2  -3   0   33.50    1.40
  -2  -3   0   30.90    1.50
  -2  -3   0   32.40    1.90
   2   3   0   31.20    1.40
   2   3   0   32.70    1.50
   2   3   0   35.50    2.10
   2   3   0   33.60    2.00
  -1  -3   0    1.60    0.80
  -1  -3   0    0.10    0.50
  -1  -3   0    0.30    0.50
  -1  -3   0    0.60    0.50
   1   3   0    0.80    0.50
   1   3   0   -0.10    0.40
   1   3   0    2.50    0.80
   1   3   0    1.90    0.70
   1   3   0    0.40    0.50
   0  -3   0    0.20    0.40
   0  -3   0    0.20    0.50
   0  -3   0    2.20    0.70
   0  -3   0    0.70    0.40
   0  -3   0    0.70    0.70
   0  -3   0    0.00    0.30
   0   3   0   -0.10    0.40
   0   3   0   -0.40    0.50
   0   3   0    0.20    0.30
   0   3   0   -0.40    0.30
   1  -3   0 1861.41   31.30
   1  -3   0 1821.72   41.90
   1  -3   0 1788.12   32.50
   1  -3   0 1918.81   36.70
  -1   3   0 1847.32   42.20
  -1   3   0 1766.32   31.80
  -1   3   0 1873.21   36.70
  -1   3   0 1836.72   31.30
   2  -3   0 2190.38   49.10
   2  -3   0 2086.29   36.70
   2  -3   0 2096.69   37.30
   2  -3   0 2169.28   42.40
  -2   3   0 2062.39   37.00
  -2   3   0 2092.59   36.60
  -2   3   0 2137.09   42.30
   3  -3   0  103.09    4.10
   3  -3   0  101.19    2.50
   3  -3   0   98.99    2.60
  -3   3   0  100.79    2.50
  -3   3   0  102.49    2.80
  -3   3   0  101.99    2.60
  -3   3   0  104.69    3.90
  -3   3   0  103.29    2.70
   4  -3   0    9.80    0.80
   4  -3   0    7.90    1.40
   4  -3   0    9.20    0.70
   4  -3   0   10.70    1.20
  -4   3   0    8.50    1.10
  -4   3   0   10.00    0.80
  -4   3   0   10.90    1.10
  -4   3   0   11.20    1.20
   5  -3   0   42.40    2.20
   5  -3   0   38.50    2.90
   5  -3   0   41.10    1.20
   5  -3   0   38.70    1.20
   5  -3   0   39.10    3.40
  -5   3   0   38.30    1.30
  -5   3   0   39.10    1.20
  -5   3   0   40.70    2.20
  -5   3   0   40.20    2.10
  -5   3   0   43.60    2.30
   6  -3   0   16.40    2.50
   6  -3   0   17.90    2.40
  -6   3   0   20.50    2.10
  -6   3   0   19.20    1.80
  -6   3   0   19.40    1.70
   7  -3   0   48.80    4.40
   7  -3   0   42.40    3.80
  -7   3   0   41.90    2.60
  -7   3   0   42.00    2.50
   8  -3   0    3.30    1.80
   8  -3   0    3.70    1.60
  -8   3   0    0.30    1.30
  -8   3   0    3.70    1.60
   9  -3   0   13.60    3.00
   9  -3   0   14.40    3.00
   9  -3   0   15.90    2.80
  -9   3   0   14.00    2.40
  -9   3   0   16.30    2.50
  -8  -4   0    7.40    1.80
  -8  -4   0    4.80    2.00
  -8  -4   0    6.40    0.80
   8   4   0    5.30    1.90
   8   4   0    4.30    1.80
  -7  -4   0   62.39    2.50
  -7  -4   0   64.49    3.80
  -7  -4   0   61.99    3.40
   7   4   0   67.29    4.70
   7   4   0   58.79    4.70
  -6  -4   0  407.06    8.50
  -6  -4   0  398.76    9.60
  -6  -4   0  422.56    9.70
  -6  -4   0  425.16    8.80
   6   4   0  423.06   13.90
   6   4   0  414.16   10.30
   6   4   0  416.46    8.50
   6   4   0  418.66   12.90
  -5  -4   0   73.79    3.30
  -5  -4   0   72.69    2.60
  -5  -4   0   68.49    3.10
  -5  -4   0   69.99    4.10
  -5  -4   0   76.99    2.80
   5   4   0   75.19    4.70
   5   4   0   74.99    2.90
   5   4   0   73.99    4.20
   5   4   0   73.39    2.60
  -4  -4   0   34.80    2.00
  -4  -4   0   32.50    1.90
  -4  -4   0   32.80    2.60
  -4  -4   0   31.00    2.00
  -4  -4   0   32.20    1.70
   4   4   0   31.30    2.90
   4   4   0   32.40    1.50
   4   4   0   33.90    2.70
   4   4   0   32.10    1.80
   4   4   0   31.40    1.70
   4   4   0   32.00    2.70
  -3  -4   0   58.69    2.30
  -3  -4   0   57.49    2.30
  -3  -4   0   59.19    2.20
  -3  -4   0   55.49    2.30
  -3  -4   0   59.29    3.10
   3   4   0   58.79    3.30
   3   4   0   58.09    3.10
   3   4   0   57.69    2.30
   3   4   0   59.09    3.10
   3   4   0   57.79    2.20
  -2  -4   0  859.11   15.40
  -2  -4   0  840.62   14.10
  -2  -4   0  815.12   15.60
  -2  -4   0  825.72   19.90
  -2  -4   0  849.02   14.30
   2   4   0  848.02   18.40
   2   4   0  838.92   19.90
   2   4   0  826.32   15.30
   2   4   0  852.91   15.60
   2   4   0  834.62   20.40
  -1  -4   0   -0.50    0.50
  -1  -4   0   -0.30    0.70
  -1  -4   0   -0.50    0.40
  -1  -4   0    0.50    0.60
  -1  -4   0    0.20    0.60
  -1  -4   0   -0.10    0.20
   1   4   0    0.80    0.60
   1   4   0    0.10    0.60
   1   4   0    0.10    0.50
   1   4   0    1.40    0.80
   1   4   0    0.00    0.40
   0  -4   0    3.60    1.00
   0  -4   0    3.70    0.60
   0  -4   0    4.70    0.90
   0  -4   0    4.30    0.80
   0  -4   0    3.50    0.70
   0  -4   0    3.20    0.60
   0   4   0    3.10    0.70
   0   4   0    3.20    0.80
   0   4   0    3.80    0.60
   0   4   0    3.80    0.90
   1  -4   0  241.88    5.30
   1  -4   0  250.97    6.10
   1  -4   0  248.98    6.90
   1  -4   0  246.78    5.60
  -1   4   0  244.08    5.40
  -1   4   0  241.88    5.50
  -1   4   0  254.47    6.90
  -1   4   0  251.47    6.10
   2  -4   0   13.00    1.00
   2  -4   0    9.30    1.30
   2  -4   0   11.20    1.10
   2  -4   0   11.90    1.00
  -2   4   0   10.60    1.00
  -2   4   0   12.60    1.10
  -2   4   0   11.20    1.30
   3  -4   0    7.30    0.90
   3  -4   0    7.40    0.80
   3  -4   0    5.70    1.30
  -3   4   0    6.40    0.90
  -3   4   0    6.00    0.80
  -3   4   0    6.70    0.90
  -3   4   0    7.00    1.20
  -3   4   0    7.40    0.80
   4  -4   0  103.19    2.70
   4  -4   0   95.69    2.80
   4  -4   0   97.49    4.80
   4  -4   0   96.39    4.40
  -4   4   0  109.49    3.30
  -4   4   0  103.09    2.90
  -4   4   0  105.49    2.70
  -4   4   0  101.69    2.90
  -4   4   0  105.69    4.50
   5  -4   0    2.50    1.20
   5  -4   0    2.30    1.20
   5  -4   0    2.50    0.60
   5  -4   0    3.40    0.60
  -5   4   0    3.60    0.70
  -5   4   0    4.30    1.00
  -5   4   0    3.70    1.10
   6  -4   0    3.30    0.50
   6  -4   0    4.70    1.60
   6  -4   0    3.10    0.50
   6  -4   0    4.00    1.60
  -6   4   0    2.80    0.90
  -6   4   0    4.40    1.30
  -6   4   0    3.20    0.60
   7  -4   0    1.30    1.70
   7  -4   0   -1.90    1.20
  -7   4   0    0.50    1.10
  -7   4   0   -1.50    1.10
   8  -4   0   -0.30    1.30
   8  -4   0   -1.30    1.50
  -8   4   0   -2.30    1.10
   9  -4   0   -0.40    1.60
   9  -4   0    0.20    1.40
  -9   4   0   -2.00    1.20
  -8  -5   0    0.40    0.70
  -8  -5   0   -2.00    1.10
  -8  -5   0   -0.50    1.40
   8   5   0   -0.80    1.00
   8   5   0   -1.30    1.40
  -7  -5   0    8.70    1.30
  -7  -5   0    9.00    2.10
  -7  -5   0   11.00    2.00
   7   5   0    8.50    2.10
   7   5   0    7.80    2.20
  -6  -5   0    2.80    1.40
  -6  -5   0    1.20    1.10
  -6  -5   0    3.30    1.80
   6   5   0    4.00    1.60
   6   5   0    4.00    1.80
  -5  -5   0  330.97    7.90
  -5  -5   0  314.17    7.30
  -5  -5   0  320.87    7.80
  -5  -5   0  332.97    7.80
   5   5   0  332.67   10.60
   5   5   0  340.97    7.50
   5   5   0  310.17    6.80
   5   5   0  342.57   11.60
  -4  -5   0    0.50    0.80
  -4  -5   0    1.10    0.80
  -4  -5   0   -0.50    0.60
  -4  -5   0    0.80    1.00
  -4  -5   0    0.60    0.70
   4   5   0   -0.50    1.10
   4   5   0    0.40    0.70
   4   5   0    0.00    1.00
   4   5   0    0.80    1.00
  -3  -5   0   57.19    2.30
  -3  -5   0   58.59    2.60
  -3  -5   0   56.59    2.40
  -3  -5   0   56.59    3.20
  -3  -5   0   54.99    2.30
   3   5   0   54.59    2.40
   3   5   0   51.89    3.30
   3   5   0   54.19    2.50
   3   5   0   52.19    3.30
   3   5   0   58.29    3.30
  -2  -5   0  228.58    5.50
  -2  -5   0  228.28    5.10
  -2  -5   0  232.28    5.80
  -2  -5   0  228.18    4.90
  -2  -5   0  236.08    7.20
   2   5   0  231.98    7.20
   2   5   0  230.98    7.50
   2   5   0  233.18    5.80
   2   5   0  233.48    7.00
   2   5   0  226.68    5.50
  -1  -5   0  296.07    6.60
  -1  -5   0  310.47    8.60
  -1  -5   0  311.27    6.80
  -1  -5   0  297.47    7.10
  -1  -5   0  310.27    8.50
  -1  -5   0  306.37    5.70
   1   5   0  307.97    8.40
   1   5   0  307.57    8.60
   1   5   0  304.17    6.80
   1   5   0  298.87    8.60
   1   5   0  312.07    7.10
   0  -5   0   48.80    2.20
   0  -5   0   51.09    2.10
   0  -5   0   54.09    2.80
   0  -5   0   53.19    3.00
   0  -5   0   50.69    2.20
   0   5   0   49.10    2.20
   0   5   0   51.19    2.20
   0   5   0   53.19    2.40
   0   5   0   49.20    2.70
   1  -5   0  238.08    7.20
   1  -5   0  240.18    6.90
   1  -5   0  243.18    5.50
   1  -5   0  252.87    6.30
   1  -5   0  250.47    7.30
   1  -5   0  238.48    5.80
  -1   5   0  251.97    6.40
  -1   5   0  234.98    5.50
  -1   5   0  245.28    7.20
  -1   5   0  236.48    5.80
   2  -5   0    9.40    1.60
   2  -5   0    8.70    1.20
   2  -5   0    9.80    0.90
   2  -5   0    8.40    1.40
   2  -5   0    7.90    0.90
  -2   5   0    8.90    1.10
  -2   5   0    7.80    1.30
  -2   5   0    9.80    1.20
   3  -5   0 1532.55   33.50
   3  -5   0 1534.05   32.60
   3  -5   0 1518.85   26.50
   3  -5   0 1487.65   33.30
   3  -5   0 1498.95   26.80
  -3   5   0 1526.75   26.90
  -3   5   0 1505.05   26.60
  -3   5   0 1536.45   25.50
  -3   5   0 1533.55   32.40
  -3   5   0 1557.54   24.20
   4  -5   0  686.93   17.50
   4  -5   0  666.53   16.70
   4  -5   0  689.33   12.50
   4  -5   0  649.74   12.70
  -4   5   0  676.73   12.50
  -4   5   0  664.23   11.80
  -4   5   0  678.43   12.80
  -4   5   0  666.63   16.40
  -4   5   0  671.33   12.60
   5  -5   0   25.50    1.50
   5  -5   0   30.60    3.10
   5  -5   0   28.40    1.40
   5  -5   0   31.50    3.40
  -5   5   0   28.00    1.50
  -5   5   0   27.80    1.60
  -5   5   0   28.70    1.70
  -5   5   0   32.80    2.10
   6  -5   0    2.20    0.70
   6  -5   0    5.40    1.80
   6  -5   0    2.50    0.70
  -6   5   0    2.20    0.70
  -6   5   0    4.00    1.30
  -6   5   0    2.60    1.10
   7  -5   0   26.80    3.10
   7  -5   0   25.40    1.10
   7  -5   0   21.50    3.50
  -7   5   0   23.50    2.20
  -7   5   0   24.60    2.60
  -7   5   0   25.00    1.20
  -7   5   0   23.20    1.20
   8  -5   0    8.80    2.70
   8  -5   0   11.40    2.50
  -8   5   0    9.10    2.00
  -8   5   0   10.90    2.00
   9  -5   0   17.50    3.60
   9  -5   0   15.30    2.90
  -9   5   0   19.40    2.70
  -8  -6   0   10.00    1.40
  -8  -6   0   13.10    2.50
  -8  -6   0    9.70    2.50
   8   6   0    6.40    2.30
   8   6   0    9.40    2.60
  -7  -6   0    5.90    1.80
  -7  -6   0    5.50    2.00
  -7  -6   0    6.70    1.40
   7   6   0    5.60    2.10
   7   6   0    4.30    1.80
  -6  -6   0   -1.20    1.00
  -6  -6   0   -0.30    1.10
  -6  -6   0   -1.50    1.40
   6   6   0    1.00    1.10
   6   6   0    1.40    1.40
  -5  -6   0    3.60    1.40
  -5  -6   0    4.00    1.50
  -5  -6   0    5.10    1.20
  -5  -6   0    5.00    1.30
   5   6   0    4.20    1.70
   5   6   0    4.30    1.10
   5   6   0    4.80    1.50
  -4  -6   0    5.40    1.20
  -4  -6   0    4.20    1.20
  -4  -6   0    4.70    1.10
  -4  -6   0    4.90    1.30
   4   6   0    3.60    1.50
   4   6   0    4.90    1.10
   4   6   0    4.30    1.30
  -3  -6   0   -0.10    0.80
  -3  -6   0   -0.60    0.70
  -3  -6   0   -0.50    0.80
  -3  -6   0   -0.10    0.60
  -3  -6   0    0.40    0.70
   3   6   0    1.00    0.80
   3   6   0   -0.30    0.90
   3   6   0   -0.80    1.10
   3   6   0    1.10    1.20
  -2  -6   0    0.40    0.60
  -2  -6   0    0.10    0.80
  -2  -6   0   -0.10    0.60
  -2  -6   0    0.10    0.70
  -2  -6   0    0.00    0.70
   2   6   0    0.90    1.00
   2   6   0    0.60    0.90
   2   6   0   -0.20    0.90
   2   6   0   -0.20    0.70
   2   6   0   -0.10    0.80
  -1  -6   0   12.80    1.60
  -1  -6   0   15.70    2.10
  -1  -6   0   12.30    1.00
  -1  -6   0   14.30    1.50
  -1  -6   0   15.30    1.80
   1   6   0   18.20    2.20
   1   6   0   14.20    1.70
   1   6   0   15.50    1.60
   1   6   0   13.70    1.80
   1   6   0   14.40    1.60
   0  -6   0    2.20    1.00
   0  -6   0    4.10    1.40
   0  -6   0    3.70    0.80
   0  -6   0    2.30    1.00
   0  -6   0    3.20    0.80
   0   6   0    4.30    1.00
   0   6   0    3.40    1.00
   0   6   0    3.80    1.00
   0   6   0    3.00    0.80
   1  -6   0    7.10    1.20
   1  -6   0    8.00    1.30
   1  -6   0    8.70    1.00
   1  -6   0    7.60    1.50
   1  -6   0   10.30    1.30
   1  -6   0    7.70    1.30
  -1   6   0    9.60    1.10
  -1   6   0    9.50    1.30
  -1   6   0    9.80    1.30
  -1   6   0    9.20    1.50
   2  -6   0    4.90    1.30
   2  -6   0    5.50    1.10
   2  -6   0    5.00    1.30
   2  -6   0    5.40    0.90
   2  -6   0    6.50    0.80
  -2   6   0    7.90    1.10
  -2   6   0    5.40    1.20
  -2   6   0    5.70    1.10
  -2   6   0    5.60    1.00
   3  -6   0    0.00    0.70
   3  -6   0   -0.20    0.80
   3  -6   0    0.60    0.50
   3  -6   0    0.40    0.90
   3  -6   0    1.30    1.20
  -3   6   0    1.30    0.80
  -3   6   0    0.80    0.40
  -3   6   0   -0.10    0.80
  -3   6   0    1.20    0.80
   4  -6   0    3.40    1.50
   4  -6   0    2.30    0.70
   4  -6   0    2.70    0.90
   4  -6   0    2.70    1.50
   4  -6   0    1.60    0.70
  -4   6   0    2.80    0.90
  -4   6   0    2.50    0.90
  -4   6   0    2.20    0.60
  -4   6   0    1.80    0.80
   5  -6   0    0.00    1.30
   5  -6   0    0.80    1.10
   5  -6   0    0.90    0.80
   5  -6   0    1.20    0.80
  -5   6   0    1.10    0.80
  -5   6   0    0.30    0.90
  -5   6   0    1.20    0.80
  -5   6   0    1.60    0.80
   6  -6   0   10.20    2.30
   6  -6   0    9.20    1.30
   6  -6   0   13.00    2.70
  -6   6   0   10.40    1.30
  -6   6   0   11.50    1.60
  -6   6   0   12.10    1.50
   7  -6   0   63.09    5.60
   7  -6   0   65.69    5.00
  -7   6   0   61.69    3.40
  -7   6   0   56.79    2.20
  -7   6   0   56.09    2.90
   8  -6   0    2.50    1.80
   8  -6   0    0.30    1.50
  -8   6   0    1.60    0.50
  -8   6   0    2.80    1.50
  -8   6   0    2.00    1.30
   9  -6   0    0.70    2.10
   9  -6   0    1.50    1.80
  -9   6   0    2.00    1.40
  -7  -7   0   10.60    2.20
  -7  -7   0   10.30    2.30
  -7  -7   0    9.20    1.70
   7   7   0    6.90    2.20
   7   7   0    5.00    1.80
  -6  -7   0    9.30    1.80
  -6  -7   0   14.10    1.90
  -6  -7   0   14.80    2.20
   6   7   0    8.50    2.30
   6   7   0   12.10    2.60
  -5  -7   0    0.90    1.30
  -5  -7   0    3.70    1.20
  -5  -7   0    0.40    1.30
   5   7   0    0.30    1.50
   5   7   0    2.30    1.20
   5   7   0    3.60    1.70
  -4  -7   0   37.30    2.40
  -4  -7   0   43.00    2.50
  -4  -7   0   39.70    2.40
  -4  -7   0   40.60    2.70
   4   7   0   44.80    3.90
   4   7   0   39.90    2.50
   4   7   0   35.70    3.70
  -3  -7   0   14.50    1.60
  -3  -7   0   14.80    1.60
  -3  -7   0   13.80    1.60
  -3  -7   0   14.20    1.90
   3   7   0   12.00    2.00
   3   7   0   10.90    1.90
   3   7   0   13.40    1.70
  -2  -7   0    3.00    0.90
  -2  -7   0    4.90    1.00
  -2  -7   0    1.80    0.80
  -2  -7   0    2.60    1.00
  -2  -7   0    3.10    1.00
   2   7   0    3.20    1.50
   2   7   0    3.20    1.40
   2   7   0    5.20    1.30
   2   7   0    2.40    1.10
  -1  -7   0    3.50    0.60
  -1  -7   0    2.90    1.10
  -1  -7   0    4.40    1.70
  -1  -7   0    2.20    1.20
  -1  -7   0    3.10    1.00
   1   7   0    3.30    1.10
   1   7   0    4.00    1.40
   1   7   0    3.50    1.10
   1   7   0    2.90    1.10
   0  -7   0   64.89    2.70
   0  -7   0   68.59    3.20
   0  -7   0   63.79    2.90
   0  -7   0   63.89    4.00
   0  -7   0   66.19    3.50
   0   7   0   63.49    3.70
   0   7   0   66.99    3.20
   0   7   0   63.09    2.90
   0   7   0   64.49    3.00
   1  -7   0    7.20    1.40
   1  -7   0    7.90    1.50
   1  -7   0    5.00    1.20
   1  -7   0    7.20    1.80
   1  -7   0    6.30    0.90
   1  -7   0    8.00    1.20
  -1   7   0    5.70    1.30
  -1   7   0    5.70    1.00
  -1   7   0    8.10    1.30
  -1   7   0    6.60    1.40
   2  -7   0  156.08    4.60
   2  -7   0  152.18    4.50
   2  -7   0  153.88    6.30
   2  -7   0  153.78    6.00
   2  -7   0  152.58    4.80
  -2   7   0  152.48    6.20
  -2   7   0  162.88    4.70
  -2   7   0  157.88    4.70
  -2   7   0  149.88    4.70
   3  -7   0   35.40    2.30
   3  -7   0   33.20    1.70
   3  -7   0   40.40    3.40
   3  -7   0   36.80    3.20
  -3   7   0   34.40    2.20
  -3   7   0   33.30    2.30
  -3   7   0   35.50    1.30
   4  -7   0    6.50    1.60
   4  -7   0    8.10    1.40
   4  -7   0    3.70    1.70
   4  -7   0    5.80    0.90
  -4   7   0    8.40    1.20
  -4   7   0    7.20    1.30
  -4   7   0    8.90    1.30
  -4   7   0    8.40    0.90
   5  -7   0   37.80    4.00
   5  -7   0   36.30    2.40
   5  -7   0   33.80    2.10
   5  -7   0   34.40    3.40
  -5   7   0   38.70    2.10
  -5   7   0   34.70    2.40
  -5   7   0   36.90    1.80
  -5   7   0   37.40    2.30
   6  -7   0   37.30    4.20
   6  -7   0   45.30    4.60
   6  -7   0   36.80    2.70
   6  -7   0   37.70    2.20
  -6   7   0   40.40    2.20
  -6   7   0   35.80    2.20
  -6   7   0   36.80    2.60
  -6   7   0   39.70    2.30
   7  -7   0   36.00    4.10
   7  -7   0   26.70    4.10
  -7   7   0   30.50    2.30
  -7   7   0   31.60    2.00
  -7   7   0   27.10    2.50
   8  -7   0    1.10    2.30
   8  -7   0    3.00    2.00
  -8   7   0    1.00    0.70
  -8   7   0    0.40    1.10
  -8   7   0    2.60    1.50
   9  -7   0   -1.20    2.00
   9  -7   0   -1.40    1.60
  -9   7   0    0.60    1.40
  -9   7   0    2.60    1.60
  -6  -8   0   -0.60    1.50
  -6  -8   0   -0.70    1.20
  -6  -8   0    1.00    1.40
   6   8   0   -0.10    1.10
   6   8   0   -3.80    1.50
  -5  -8   0   -0.30    1.20
  -5  -8   0   -0.40    1.10
  -5  -8   0   -3.20    0.90
   5   8   0   -1.70    1.50
   5   8   0   -0.10    1.10
   5   8   0    0.50    1.10
  -4  -8   0    5.10    1.30
  -4  -8   0    4.30    1.30
  -4  -8   0    7.00    1.60
   4   8   0    5.00    1.80
   4   8   0    5.20    1.90
   4   8   0   12.60    1.80
  -3  -8   0   10.10    1.50
  -3  -8   0    8.60    1.50
  -3  -8   0   10.00    1.60
   3   8   0    8.80    1.80
   3   8   0   10.50    2.20
  -2  -8   0    3.50    0.90
  -2  -8   0    2.70    1.10
  -2  -8   0    3.70    1.30
   2   8   0    3.80    1.70
   2   8   0    3.20    1.30
   2   8   0    3.00    1.20
  -1  -8   0    2.20    1.30
  -1  -8   0    2.50    0.60
  -1  -8   0    1.50    1.30
   1   8   0    4.00    1.30
   1   8   0    2.40    1.00
   0  -8   0    4.60    1.80
   0  -8   0    5.30    1.50
   0  -8   0    3.70    1.00
   0   8   0    4.00    1.00
   0   8   0    3.60    1.30
   1  -8   0    2.80    1.10
   1  -8   0    4.00    1.20
   1  -8   0    4.20    1.50
  -1   8   0    5.20    1.20
  -1   8   0    4.40    1.20
  -1   8   0    3.50    1.00
   2  -8   0    2.80    1.30
   2  -8   0    3.70    1.40
   2  -8   0    4.90    1.20
   2  -8   0    3.80    0.70
  -2   8   0    4.10    1.10
  -2   8   0    5.70    1.20
  -2   8   0    4.20    1.00
   3  -8   0    1.60    1.20
   3  -8   0    1.80    0.50
   3  -8   0    3.20    1.20
   3  -8   0    2.50    1.40
  -3   8   0    1.70    1.10
  -3   8   0    3.00    0.50
  -3   8   0    1.00    1.10
   4  -8   0   16.50    2.70
   4  -8   0   18.50    2.80
   4  -8   0   18.40    1.40
   4  -8   0   18.10    2.00
  -4   8   0   18.30    1.10
  -4   8   0   18.20    1.60
  -4   8   0   17.90    1.90
  -4   8   0   20.10    2.00
   5  -8   0   57.19    4.80
   5  -8   0   52.29    2.80
   5  -8   0   56.09    4.70
   5  -8   0   49.90    2.50
  -5   8   0   50.69    2.10
  -5   8   0   55.69    2.90
  -5   8   0   53.29    2.70
  -5   8   0   54.69    2.70
   6  -8   0   20.70    3.30
   6  -8   0   14.50    2.70
   6  -8   0   19.50    1.90
  -6   8   0   22.30    1.70
  -6   8   0   23.30    2.00
  -6   8   0   21.80    2.10
   7  -8   0    6.00    2.60
   7  -8   0    4.50    1.90
  -7   8   0    5.10    1.20
  -7   8   0    4.10    1.50
  -7   8   0    4.50    1.10
   8  -8   0    1.00    2.20
   8  -8   0   -0.20    1.80
  -8   8   0    0.40    0.80
  -8   8   0    0.50    1.10
  -8   8   0    2.90    1.50
   9  -8   0    0.00    1.90
   9  -8   0   -1.20    1.90
  -9   8   0    1.70    1.40
  -9   8   0    0.00    1.20
  -6  -9   0   -1.90    1.50
  -6  -9   0    1.20    1.40
  -6  -9   0    1.00    1.40
   6   9   0    0.80    1.60
  -5  -9   0    1.30    1.20
  -5  -9   0    0.60    1.30
  -5  -9   0   -0.50    1.40
   5   9   0    0.20    1.50
   5   9   0   -1.70    1.90
  -4  -9   0    2.10    1.40
  -4  -9   0    3.00    1.20
  -4  -9   0    2.30    1.50
   4   9   0   -0.10    1.80
   4   9   0    3.70    1.50
   4   9   0    5.20    1.50
  -3  -9   0    2.70    1.50
  -3  -9   0    0.80    1.00
   3   9   0    0.60    1.70
   3   9   0    3.90    1.50
   3   9   0    2.60    1.20
  -2  -9   0    7.80    1.80
  -2  -9   0    6.70    1.30
   2   9   0    9.10    1.80
   2   9   0    5.20    2.00
   2   9   0    6.90    1.70
  -1  -9   0   62.29    3.60
  -1  -9   0   60.49    2.40
  -1  -9   0   56.89    4.80
   1   9   0   58.19    3.70
   1   9   0   63.29    3.50
   0  -9   0   32.50    2.50
   0  -9   0   37.30    3.00
   0  -9   0   48.20    4.40
   0   9   0   34.20    2.90
   0   9   0   39.90    2.90
   1  -9   0    7.00    1.40
   1  -9   0   10.40    1.70
   1  -9   0   11.90    2.50
  -1   9   0    9.40    1.60
  -1   9   0    7.40    1.30
   2  -9   0   17.70    2.70
   2  -9   0   13.40    2.20
   2  -9   0   15.90    2.20
  -2   9   0   16.20    2.10
  -2   9   0   20.10    2.20
   3  -9   0    1.80    1.10
   3  -9   0    1.00    0.50
   3  -9   0    0.50    0.90
   3  -9   0    0.60    1.30
  -3   9   0    1.30    1.00
  -3   9   0    1.00    0.90
   4  -9   0   15.10    1.90
   4  -9   0   13.90    2.60
   4  -9   0   17.40    1.30
   4  -9   0   14.30    2.80
  -4   9   0   15.80    1.90
  -4   9   0   16.20    1.70
  -4   9   0   17.70    2.10
  -4   9   0   16.40    1.00
   5  -9   0   -1.00    1.70
   5  -9   0   -0.90    1.00
   5  -9   0    2.80    1.80
  -5   9   0    1.00    0.60
  -5   9   0    0.30    1.00
  -5   9   0   -0.70    0.90
  -5   9   0   -0.60    0.90
   6  -9   0    3.50    1.90
   6  -9   0    5.10    1.40
   6  -9   0    2.10    1.70
  -6   9   0    4.20    1.00
  -6   9   0    6.20    1.40
  -6   9   0    3.90    1.40
   7  -9   0    2.40    1.80
   7  -9   0    8.10    2.80
  -7   9   0    5.10    1.50
  -7   9   0    7.60    1.60
  -7   9   0    6.50    1.30
   8  -9   0   10.40    3.00
   8  -9   0   14.10    3.60
  -8   9   0   23.00    2.10
  -8   9   0   15.10    2.20
  -8   9   0   15.00    1.90
  -5 -10   0    0.10    1.40
  -5 -10   0   -0.80    1.10
   5  10   0    2.60    1.60
  -4 -10   0    1.70    1.20
  -4 -10   0    1.50    1.60
   4  10   0    3.30    1.70
   4  10   0   -3.00    1.80
   4  10   0    2.00    1.50
  -3 -10   0    8.70    2.10
  -3 -10   0    8.50    1.60
   3  10   0    5.40    2.20
   3  10   0    9.50    2.20
   3  10   0   12.20    2.20
  -2 -10   0   28.90    3.10
  -2 -10   0   24.60    2.00
   2  10   0   28.30    3.20
   2  10   0   33.30    3.00
  -1 -10   0    0.00    1.50
  -1 -10   0    1.00    1.50
  -1 -10   0   -0.50    0.50
   1  10   0    0.70    1.00
   1  10   0    0.90    1.40
   0 -10   0    3.50    1.80
   0 -10   0    2.70    1.10
   0 -10   0    2.40    2.30
   0  10   0    3.00    1.20
   0  10   0    4.00    1.70
   1 -10   0  152.68    7.50
   1 -10   0  136.89    5.80
   1 -10   0  144.39    5.80
  -1  10   0  149.99    5.60
  -1  10   0  146.89    5.70
   2 -10   0   49.90    3.50
   2 -10   0   45.80    3.80
   2 -10   0   44.50    4.80
  -2  10   0   37.60    3.00
  -2  10   0   51.19    3.30
   3 -10   0    1.60    1.50
   3 -10   0    2.70    1.50
   3 -10   0    2.60    2.10
  -3  10   0    4.30    1.50
   4 -10   0   27.60    2.70
   4 -10   0   18.10    3.30
   4 -10   0   18.70    3.00
  -4  10   0   26.30    2.50
   5 -10   0    7.60    2.60
   5 -10   0    6.60    1.70
   5 -10   0   10.80    2.80
  -5  10   0    9.30    1.80
  -5  10   0    8.00    1.50
   6 -10   0    4.80    2.40
   6 -10   0    3.70    1.90
  -6  10   0    5.80    1.50
  -6  10   0    5.30    1.50
   7 -10   0   10.00    3.00
   7 -10   0   10.70    2.70
  -7  10   0   14.20    2.10
  -7  10   0   13.50    2.00
   8 -10   0    1.60    2.40
   8 -10   0    1.90    2.00
  -8  10   0    1.30    1.10
  -8  10   0    1.10    1.50
  -4 -11   0    3.10    1.90
  -4 -11   0    3.30    1.30
   4  11   0    2.30    1.60
  -3 -11   0   16.40    2.10
  -3 -11   0   16.40    2.70
   3  11   0   17.50    2.60
   3  11   0   14.70    2.60
  -2 -11   0    1.30    1.70
  -2 -11   0    2.10    1.10
   2  11   0    2.10    1.40
   2  11   0    4.10    1.80
  -1 -11   0   24.70    3.10
  -1 -11   0   16.90    3.50
   1  11   0   25.10    3.20
   1  11   0   22.60    2.80
   0 -11   0   -2.10    1.50
   0 -11   0   -1.40    2.20
   0 -11   0    0.20    0.90
   0  11   0   -0.60    1.10
   0  11   0   -2.80    1.40
   1 -11   0    1.40    1.30
   1 -11   0    1.10    1.80
   1 -11   0    2.30    1.90
  -1  11   0    2.30    1.20
  -1  11   0    1.80    1.80
   2 -11   0   -1.70    1.40
   2 -11   0    0.40    1.40
   2 -11   0    0.20    1.70
  -2  11   0   -0.10    1.50
  -2  11   0   -0.90    1.10
   3 -11   0    6.20    1.90
   3 -11   0    4.90    2.00
   3 -11   0    2.40    2.30
  -3  11   0    7.50    1.90
   4 -11   0   -0.40    1.30
   4 -11   0   -1.40    1.40
   4 -11   0    0.50    1.50
  -4  11   0    1.40    1.40
   5 -11   0   -1.00    2.00
   5 -11   0   -0.20    1.30
   5 -11   0   -1.10    1.60
  -5  11   0   -0.60    1.30
  -5  11   0    0.60    1.00
   6 -11   0    2.50    2.00
   6 -11   0   -0.10    1.90
  -6  11   0    0.10    1.30
  -6  11   0    0.50    1.00
   7 -11   0    1.00    1.80
   7 -11   0   -0.80    2.00
  -7  11   0   -0.10    1.30
  -7  11   0    1.40    1.20
  -3 -12   0    1.00    1.70
  -3 -12   0   -0.10    1.10
   3  12   0    0.60    1.40
   3  12   0    1.20    1.70
  -2 -12   0    4.90    1.40
  -2 -12   0    3.60    2.00
   2  12   0    4.50    1.80
   2  12   0    2.40    1.80
  -1 -12   0    0.60    1.00
  -1 -12   0   -4.50    2.40
  -1 -12   0    1.00    1.80
   1  12   0   -0.70    1.20
   1  12   0    1.20    1.70
   0 -12   0  115.19    7.60
   0 -12   0  122.39    6.00
   0  12   0  138.99    5.80
   0  12   0  115.59    5.60
   1 -12   0    1.70    1.30
   1 -12   0    3.30    2.20
   1 -12   0    2.70    2.00
  -1  12   0    1.80    1.40
  -1  12   0    5.10    2.00
   2 -12   0   22.70    4.00
   2 -12   0   31.50    3.30
   2 -12   0   25.10    3.00
  -2  12   0   32.20    2.90
  -2  12   0   22.30    2.80
   3 -12   0    0.30    1.80
   3 -12   0   -1.00    1.00
   3 -12   0    1.50    1.60
  -3  12   0    1.60    1.30
   4 -12   0   25.60    3.70
   4 -12   0   22.10    4.10
   4 -12   0   27.80    3.20
  -4  12   0   27.60    3.00
   5 -12   0    3.10    1.80
   5 -12   0    1.80    2.00
   5 -12   0    3.90    1.70
  -5  12   0   -0.10    1.00
  -5  12   0    2.50    1.60
   6 -12   0   -1.50    2.30
   6 -12   0    0.30    1.80
  -6  12   0    0.80    1.20
  -6  12   0    0.40    1.40
  -2 -13   0   -0.10    1.10
  -2 -13   0   -1.10    1.60
   2  13   0    0.00    1.70
   2  13   0    0.20    1.30
  -1 -13   0    1.50    1.90
  -1 -13   0    0.10    1.00
   1  13   0   -0.50    1.70
   1  13   0   -1.70    1.10
   0 -13   0   -4.60    2.60
   0 -13   0    5.00    2.20
   0  13   0   -0.30    1.40
   0  13   0    2.80    1.90
   1 -13   0   -5.70    2.60
   1 -13   0    0.60    1.80
  -1  13   0    1.20    1.80
   2 -13   0    1.70    1.40
   2 -13   0    1.80    3.00
   2 -13   0    1.90    1.50
  -2  13   0    1.90    1.40
   3 -13   0   -3.50    2.50
   3 -13   0    1.50    1.90
   3 -13   0   -0.40    1.30
  -3  13   0    1.20    1.70
   4 -13   0   -1.00    2.50
   4 -13   0    2.50    1.70
   4 -13   0    3.20    1.90
  -4  13   0    1.70    1.60
   5 -13   0   -0.10    2.70
   5 -13   0    1.70    1.90
  -5  13   0    3.10    1.80
   1 -14   0   14.30    4.40
   1 -14   0   18.30    3.40
  -1  14   0   26.50    3.40
   2 -14   0    6.70    3.10
   2 -14   0   10.40    2.60
  -2  14   0   15.40    2.80
   3 -14   0   -0.70    3.00
   3 -14   0    4.70    2.10
   3 -14   0    7.20    2.40
  -3  14   0    6.40    2.20
  -5  13   1    8.20    1.80
  -5  13   1   10.10    2.30
   5 -13  -1    4.40    2.60
   5 -13  -1    9.00    2.80
  -4  13   1   16.30    2.70
   4 -13  -1   15.60    2.80
   4 -13  -1   10.20    3.60
   4 -13  -1   15.80    3.10
  -3  13   1   10.10    2.40
   3 -13  -1    3.40    3.20
   3 -13  -1   13.00    2.60
   3 -13  -1    7.60    2.20
  -2  13   1   24.00    3.20
   2 -13  -1   20.30    3.20
   2 -13  -1   20.80    2.90
   2 -13  -1   20.00    3.90
  -1  13   1    0.30    1.70
   1 -13  -1   -1.40    1.70
   1 -13  -1   -2.30    2.90
   0  13   1    6.00    2.00
   0  13   1    9.00    2.10
   0 -13  -1    2.90    3.30
   0 -13  -1    9.60    2.30
   1  13   1    1.80    1.80
   1  13   1   -3.20    1.30
  -1 -13  -1    1.60    1.90
  -1 -13  -1   -0.70    1.00
  -6  12   1   -2.40    1.20
  -6  12   1   -0.10    1.10
   6 -12  -1   -1.80    2.20
   6 -12  -1   -1.50    1.70
  -5  12   1    0.00    1.30
  -5  12   1   -1.30    1.00
   5 -12  -1    0.90    2.60
   5 -12  -1   -0.40    1.60
   5 -12  -1    0.90    1.40
  -4  12   1    1.40    1.60
   4 -12  -1    0.30    2.40
   4 -12  -1    1.70    1.60
   4 -12  -1    2.10    1.70
  -3  12   1    0.10    1.20
   3 -12  -1   -0.40    1.20
   3 -12  -1   -2.60    2.40
   3 -12  -1    1.30    1.50
  -2  12   1   -0.30    1.40
  -2  12   1    2.60    1.40
   2 -12  -1    0.30    1.30
   2 -12  -1    1.30    1.30
   2 -12  -1    0.70    2.50
  -1  12   1    6.20    2.20
  -1  12   1    6.10    1.80
   1 -12  -1    4.20    3.00
   1 -12  -1    6.80    2.30
   1 -12  -1    9.10    1.90
   0  12   1   16.20    2.70
   0  12   1   12.00    2.30
   0 -12  -1    7.80    3.30
   0 -12  -1   13.50    2.80
   1  12   1    3.60    1.90
   1  12   1    2.90    1.60
  -1 -12  -1    7.40    2.30
   2  12   1    2.40    1.60
   2  12   1   -0.40    1.50
  -2 -12  -1    4.10    2.00
  -2 -12  -1    1.30    1.10
   3  12   1    0.90    1.50
   3  12   1    3.80    1.90
  -3 -12  -1    1.50    1.80
  -3 -12  -1    0.80    1.30
  -7  11   1   -0.70    1.10
  -7  11   1   -0.10    1.30
   7 -11  -1    0.50    2.20
   7 -11  -1    0.40    1.50
  -6  11   1    3.80    1.40
  -6  11   1    8.20    1.90
   6 -11  -1    6.00    2.50
   6 -11  -1    3.20    2.50
  -5  11   1   -2.20    1.00
  -5  11   1    0.00    1.30
   5 -11  -1   -0.90    1.20
   5 -11  -1    0.40    1.70
   5 -11  -1    1.50    1.50
  -4  11   1    3.10    1.30
   4 -11  -1    0.80    2.30
   4 -11  -1    1.70    1.50
   4 -11  -1    3.40    2.00
  -3  11   1    6.20    1.80
   3 -11  -1    4.00    1.80
   3 -11  -1    1.30    1.70
   3 -11  -1    4.20    1.90
  -2  11   1    4.90    1.60
  -2  11   1    8.00    2.00
   2 -11  -1    2.90    2.60
   2 -11  -1    4.50    1.80
   2 -11  -1    7.80    2.10
  -1  11   1   36.40    3.30
  -1  11   1   35.30    3.40
   1 -11  -1   32.20    4.30
   1 -11  -1   36.40    3.60
   1 -11  -1   36.80    3.30
   0  11   1    7.60    1.90
   0  11   1    7.90    2.10
   0 -11  -1    7.30    1.40
   0 -11  -1    7.90    2.30
   0 -11  -1    6.00    2.90
   1  11   1   58.69    4.40
   1  11   1   50.99    3.80
  -1 -11  -1   55.49    4.20
  -1 -11  -1   53.19    4.90
   2  11   1    3.10    1.60
   2  11   1    5.60    1.90
  -2 -11  -1    4.10    1.30
  -2 -11  -1    2.00    1.40
   3  11   1    2.80    1.70
   3  11   1    5.10    1.90
  -3 -11  -1    4.40    1.40
  -3 -11  -1    3.00    1.80
   4  11   1    3.40    1.80
  -4 -11  -1    3.20    1.90
  -4 -11  -1    6.70    1.70
  -8  10   1    2.20    1.10
  -8  10   1    3.60    1.40
  -8  10   1    2.60    1.50
   8 -10  -1    2.00    1.90
   8 -10  -1    4.70    2.70
  -7  10   1   -0.30    1.30
  -7  10   1    0.30    1.20
   7 -10  -1    1.70    1.70
   7 -10  -1    1.80    2.10
  -6  10   1    0.50    1.30
  -6  10   1    0.80    1.30
   6 -10  -1    0.80    2.00
   6 -10  -1   -0.80    1.10
  -5  10   1   12.40    1.90
  -5  10   1   12.90    1.80
   5 -10  -1   12.20    3.10
   5 -10  -1   11.10    2.60
   5 -10  -1   11.50    2.00
  -4  10   1    1.20    1.30
   4 -10  -1    1.80    1.70
   4 -10  -1    0.80    1.50
   4 -10  -1    1.90    1.50
  -3  10   1    3.20    1.30
   3 -10  -1    2.70    1.60
   3 -10  -1    2.30    1.20
   3 -10  -1    3.60    0.80
   3 -10  -1    1.60    2.10
  -2  10   1  155.18    5.80
  -2  10   1  151.68    5.40
   2 -10  -1  151.98    7.40
   2 -10  -1  143.29    5.60
   2 -10  -1  159.18    5.50
   2 -10  -1  149.99    6.60
  -1  10   1  383.76   10.10
  -1  10   1  425.26   11.80
   1 -10  -1  427.96   13.50
   1 -10  -1  415.86   11.70
   1 -10  -1  392.56   10.60
   0  10   1   21.90    2.70
   0  10   1   20.80    2.60
   0 -10  -1   16.20    3.30
   0 -10  -1   22.40    2.20
   0 -10  -1   25.00    2.90
   1  10   1   13.10    2.10
   1  10   1   13.30    2.20
  -1 -10  -1    9.90    2.90
  -1 -10  -1   13.30    1.40
  -1 -10  -1   15.40    2.50
   2  10   1   64.99    3.60
   2  10   1   76.09    4.90
  -2 -10  -1   69.99    4.00
  -2 -10  -1   73.69    3.20
   3  10   1   74.89    4.10
   3  10   1   73.59    5.20
   3  10   1   78.29    5.30
  -3 -10  -1   70.39    3.40
  -3 -10  -1   80.49    4.50
   4  10   1    1.10    1.40
   4  10   1    0.60    1.40
  -4 -10  -1   -0.30    1.30
  -4 -10  -1    0.40    1.10
   5  10   1    0.10    1.30
  -5 -10  -1    0.70    1.30
  -5 -10  -1    0.70    1.40
  -8   9   1   11.00    1.70
  -8   9   1   12.40    2.20
  -8   9   1   13.60    1.70
   8  -9  -1    9.90    2.90
   8  -9  -1   13.10    3.10
  -7   9   1    2.90    1.00
  -7   9   1    3.30    1.40
  -7   9   1    2.80    1.50
   7  -9  -1    3.20    2.40
   7  -9  -1    2.90    2.20
  -6   9   1    7.50    1.70
  -6   9   1    7.10    1.20
  -6   9   1    5.90    1.60
   6  -9  -1    5.40    1.50
   6  -9  -1    6.00    2.10
   6  -9  -1    3.00    1.80
  -5   9   1    6.10    1.50
  -5   9   1    5.50    1.50
  -5   9   1    6.80    1.00
  -5   9   1    6.10    1.50
   5  -9  -1    5.60    1.90
   5  -9  -1    6.90    1.60
   5  -9  -1    4.50    2.30
  -4   9   1    2.80    1.30
  -4   9   1    2.50    1.20
  -4   9   1    3.10    0.70
   4  -9  -1    2.10    1.30
   4  -9  -1    2.70    1.70
   4  -9  -1    3.30    2.00
   4  -9  -1    2.60    0.70
  -3   9   1   10.20    1.80
  -3   9   1    9.90    0.80
  -3   9   1    7.70    1.70
   3  -9  -1   10.60    1.30
   3  -9  -1    9.00    2.20
   3  -9  -1    7.80    1.80
   3  -9  -1   10.20    1.90
  -2   9   1    9.40    1.60
  -2   9   1   10.30    1.80
   2  -9  -1    8.40    2.10
   2  -9  -1   12.90    2.10
   2  -9  -1   12.70    1.50
   2  -9  -1    9.20    1.90
  -1   9   1   85.89    4.00
  -1   9   1   78.29    3.90
   1  -9  -1   81.59    5.00
   1  -9  -1   92.09    4.30
   1  -9  -1   84.09    4.30
   0   9   1   20.90    2.10
   0   9   1   22.40    2.50
   0  -9  -1   17.80    2.00
   0  -9  -1   19.80    2.40
   0  -9  -1   17.50    2.80
   1   9   1    1.80    1.20
   1   9   1    4.20    1.30
  -1  -9  -1    0.80    1.60
  -1  -9  -1    2.30    0.70
  -1  -9  -1    3.00    1.20
   2   9   1    0.60    1.10
   2   9   1    1.70    1.30
  -2  -9  -1    0.20    1.30
  -2  -9  -1    0.60    0.90
   3   9   1    1.30    1.30
   3   9   1    3.50    1.50
   3   9   1    0.60    1.60
  -3  -9  -1    2.10    1.50
  -3  -9  -1    0.20    1.00
   4   9   1   -0.70    1.10
   4   9   1    1.20    1.10
   4   9   1   -2.80    1.50
  -4  -9  -1    0.80    1.10
  -4  -9  -1   -1.20    1.20
   5   9   1   -3.70    1.60
   5   9   1    0.20    1.40
  -5  -9  -1   -0.10    1.20
  -5  -9  -1    0.30    1.30
   6   9   1    3.90    2.00
  -6  -9  -1    3.20    1.70
  -6  -9  -1    1.90    1.40
  -6  -9  -1    3.20    1.90
  -9   8   1   -0.20    1.10
  -9   8   1    2.80    1.60
   9  -8  -1    0.40    2.30
   9  -8  -1    0.90    1.90
  -8   8   1    3.20    1.50
  -8   8   1   -0.30    0.90
  -8   8   1    1.50    1.10
   8  -8  -1   -0.30    2.10
   8  -8  -1   -0.90    1.70
  -7   8   1   12.20    1.60
  -7   8   1   16.60    2.20
  -7   8   1   12.50    1.60
   7  -8  -1   13.10    2.70
   7  -8  -1   12.90    2.90
  -6   8   1    0.10    1.10
  -6   8   1    2.00    0.80
  -6   8   1    1.60    1.20
   6  -8  -1    1.90    1.20
   6  -8  -1    1.40    1.50
   6  -8  -1    1.20    1.90
  -5   8   1   37.60    2.50
  -5   8   1   40.60    2.50
  -5   8   1   35.30    2.40
  -5   8   1   40.50    1.90
   5  -8  -1   39.40    2.60
   5  -8  -1   41.20    4.30
   5  -8  -1   37.50    2.40
   5  -8  -1   39.00    3.90
  -4   8   1    3.80    1.20
  -4   8   1    2.70    0.70
  -4   8   1    5.40    1.30
   4  -8  -1    3.00    1.70
   4  -8  -1    1.20    1.70
   4  -8  -1    3.00    0.80
   4  -8  -1    2.20    1.20
  -3   8   1   -1.20    0.90
  -3   8   1    0.30    0.40
  -3   8   1   -0.90    1.00
   3  -8  -1    0.50    0.50
   3  -8  -1   -1.40    0.90
   3  -8  -1   -0.20    1.00
   3  -8  -1   -0.90    1.00
  -2   8   1    2.80    1.20
  -2   8   1    1.40    1.00
  -2   8   1    1.90    0.90
   2  -8  -1    1.40    0.60
   2  -8  -1    1.10    1.00
   2  -8  -1    1.60    1.00
   2  -8  -1    1.20    1.60
  -1   8   1    0.20    0.80
  -1   8   1    0.40    0.90
   1  -8  -1   -0.80    0.70
   1  -8  -1   -0.20    0.50
   1  -8  -1    0.60    0.90
   1  -8  -1    0.50    1.20
   0   8   1   58.19    3.30
   0   8   1   57.49    3.10
   0  -8  -1   60.09    4.10
   0  -8  -1   58.29    3.30
   0  -8  -1   56.29    2.90
   0  -8  -1   50.89    3.50
   1   8   1   32.30    2.50
   1   8   1   34.80    2.80
  -1  -8  -1   29.20    2.70
  -1  -8  -1   32.20    1.80
  -1  -8  -1   33.90    3.80
  -1  -8  -1   28.90    2.60
   2   8   1   11.60    1.90
   2   8   1   15.10    2.00
   2   8   1   10.70    2.00
  -2  -8  -1   14.50    1.80
  -2  -8  -1   15.70    2.20
  -2  -8  -1   15.60    1.50
   3   8   1   94.29    5.20
   3   8   1  106.89    5.70
   3   8   1   96.19    4.10
  -3  -8  -1   98.39    3.70
  -3  -8  -1  107.09    4.60
  -3  -8  -1  102.19    4.00
   4   8   1   13.10    2.40
   4   8   1   14.10    2.50
   4   8   1   15.40    2.00
  -4  -8  -1   15.60    2.20
  -4  -8  -1   13.50    1.90
  -4  -8  -1   16.80    2.00
  -4  -8  -1   15.80    2.00
   5   8   1    0.70    1.20
   5   8   1   -2.30    1.50
  -5  -8  -1   -0.80    1.10
  -5  -8  -1    0.10    1.20
  -5  -8  -1   -1.20    1.40
   6   8   1    6.50    2.30
  -6  -8  -1   10.90    2.40
  -6  -8  -1   12.10    2.00
  -6  -8  -1    9.50    1.90
  -9   7   1    2.30    1.60
  -9   7   1    1.70    1.30
   9  -7  -1    2.90    2.50
   9  -7  -1    2.50    2.00
  -8   7   1    3.00    1.20
  -8   7   1    2.80    1.50
  -8   7   1    2.70    0.90
   8  -7  -1    1.20    1.80
   8  -7  -1    3.60    2.40
  -7   7   1    1.60    1.20
  -7   7   1    1.70    0.90
  -7   7   1    1.80    1.00
   7  -7  -1    2.60    2.20
   7  -7  -1    1.70    1.70
  -6   7   1   11.20    1.90
  -6   7   1   12.20    1.60
  -6   7   1    9.20    1.40
  -6   7   1   10.80    1.50
   6  -7  -1    9.70    1.40
   6  -7  -1   11.10    2.70
   6  -7  -1    9.70    1.60
   6  -7  -1    8.70    2.30
  -5   7   1   32.40    2.10
  -5   7   1   29.20    2.10
  -5   7   1   29.80    1.70
  -5   7   1   27.50    2.20
   5  -7  -1   36.30    4.00
   5  -7  -1   32.90    3.70
   5  -7  -1   29.10    2.30
   5  -7  -1   30.80    2.10
  -4   7   1    1.00    0.60
  -4   7   1    0.20    0.80
  -4   7   1    0.20    0.80
  -4   7   1    0.30    0.90
   4  -7  -1    0.40    1.30
   4  -7  -1   -0.10    1.40
   4  -7  -1    0.50    0.90
   4  -7  -1    0.30    0.70
  -3   7   1   -0.10    0.70
  -3   7   1    0.10    0.90
  -3   7   1    0.50    0.40
   3  -7  -1    0.50    0.50
   3  -7  -1    0.20    1.00
   3  -7  -1   -0.30    1.20
   3  -7  -1    1.30    1.30
  -2   7   1   -0.80    0.80
  -2   7   1   -1.10    0.50
  -2   7   1    0.30    0.80
   2  -7  -1    0.20    0.50
   2  -7  -1    1.60    1.30
   2  -7  -1   -0.90    0.80
   2  -7  -1    0.40    0.90
  -1   7   1    2.30    1.10
  -1   7   1    5.20    1.30
  -1   7   1    3.80    1.20
  -1   7   1    3.00    0.90
   1  -7  -1    2.60    0.70
   1  -7  -1    3.50    1.30
   1  -7  -1    3.10    1.20
   1  -7  -1    3.00    1.00
   1  -7  -1    2.70    1.20
   1  -7  -1    3.30    1.10
   0   7   1   15.80    1.80
   0   7   1   19.80    2.10
   0   7   1   17.40    1.70
   0   7   1   14.80    1.50
   0  -7  -1   15.70    1.60
   0  -7  -1   16.60    2.50
   0  -7  -1   16.40    1.50
   0  -7  -1   15.10    1.80
   0  -7  -1   17.70    1.60
   0  -7  -1   11.30    1.70
   1   7   1    1.50    0.90
   1   7   1    1.60    1.10
  -1  -7  -1    1.30    0.60
  -1  -7  -1    0.80    1.50
  -1  -7  -1    1.40    1.10
  -1  -7  -1    0.90    0.90
  -1  -7  -1    0.30    0.90
   2   7   1    5.60    1.20
   2   7   1    5.40    1.20
   2   7   1    3.70    1.40
  -2  -7  -1    4.70    1.00
  -2  -7  -1    5.00    1.20
  -2  -7  -1    5.30    1.30
  -2  -7  -1    6.90    1.30
   3   7   1    2.70    1.50
   3   7   1    4.10    1.30
   3   7   1    3.10    1.20
  -3  -7  -1    2.60    1.10
  -3  -7  -1    3.70    1.10
  -3  -7  -1    2.80    1.00
  -3  -7  -1    2.20    1.00
  -3  -7  -1    2.00    1.20
   4   7   1    7.00    1.70
   4   7   1    9.20    2.00
   4   7   1   10.80    1.60
  -4  -7  -1   10.80    1.70
  -4  -7  -1   10.20    1.50
  -4  -7  -1    8.70    1.60
  -4  -7  -1    8.50    1.50
   5   7   1    0.20    1.50
   5   7   1    1.30    1.40
   5   7   1    2.20    1.30
  -5  -7  -1    1.90    1.30
  -5  -7  -1    2.40    1.40
  -5  -7  -1    3.00    1.50
   6   7   1   -0.60    1.70
   6   7   1    0.10    1.50
  -6  -7  -1    0.40    1.10
  -6  -7  -1    1.60    1.30
  -6  -7  -1   -0.50    1.50
   7   7   1    9.00    2.60
   7   7   1    1.60    2.00
  -7  -7  -1    8.10    1.90
  -7  -7  -1    7.80    2.20
  -7  -7  -1    8.70    1.60
  -9   6   1    3.00    1.70
  -9   6   1   -1.00    1.20
   9  -6  -1   -0.10    1.40
   9  -6  -1    1.30    1.60
  -8   6   1   33.30    2.70
  -8   6   1   29.40    1.50
  -8   6   1   34.20    3.00
   8  -6  -1   38.20    4.10
   8  -6  -1   22.80    3.80
  -7   6   1  181.38    5.80
  -7   6   1  187.58    4.60
  -7   6   1  184.48    5.50
   7  -6  -1  197.68    8.40
   7  -6  -1  174.68    8.70
  -6   6   1    2.60    1.00
  -6   6   1    3.50    1.10
  -6   6   1    1.40    1.00
  -6   6   1    3.40    1.40
   6  -6  -1    3.80    1.00
   6  -6  -1    3.10    1.60
   6  -6  -1    4.30    1.90
  -5   6   1    1.00    0.80
  -5   6   1    0.40    0.90
  -5   6   1    1.20    0.70
  -5   6   1    0.80    0.80
   5  -6  -1    0.10    0.90
   5  -6  -1    0.70    0.80
   5  -6  -1   -1.00    1.30
   5  -6  -1    0.30    0.90
  -4   6   1  209.08    5.30
  -4   6   1  211.68    5.30
  -4   6   1  214.58    4.70
  -4   6   1  213.78    5.60
   4  -6  -1  210.78    7.60
   4  -6  -1  215.08    8.20
   4  -6  -1  207.08    5.50
   4  -6  -1  213.68    6.30
  -3   6   1   66.09    2.00
  -3   6   1   64.89    2.60
  -3   6   1   63.59    3.80
  -3   6   1   71.39    2.90
   3  -6  -1   62.59    2.80
   3  -6  -1   59.19    3.70
   3  -6  -1   68.19    2.60
   3  -6  -1   66.09    2.70
   3  -6  -1   66.09    4.10
  -2   6   1   66.99    2.80
  -2   6   1   65.29    2.90
  -2   6   1   62.79    3.60
  -2   6   1   62.89    2.60
   2  -6  -1   67.99    2.70
   2  -6  -1   60.99    2.70
   2  -6  -1   70.09    2.70
   2  -6  -1   70.59    3.60
   2  -6  -1   61.19    3.60
  -1   6   1   14.20    1.50
  -1   6   1   11.80    1.70
  -1   6   1   15.20    1.60
  -1   6   1   15.70    1.60
   1  -6  -1   13.20    1.60
   1  -6  -1   15.90    1.40
   1  -6  -1   16.50    2.10
   1  -6  -1   13.60    1.60
   1  -6  -1   14.50    1.40
   1  -6  -1   14.50    2.10
   0   6   1   50.39    2.60
   0   6   1   50.59    3.20
   0   6   1   45.80    2.40
   0   6   1   46.80    2.60
   0  -6  -1   49.70    2.60
   0  -6  -1   47.80    2.40
   0  -6  -1   49.20    2.30
   0  -6  -1   49.40    2.60
   0  -6  -1   51.69    3.20
   0  -6  -1   47.60    2.90
   1   6   1   12.20    1.50
   1   6   1   14.80    2.00
   1   6   1   13.80    1.60
   1   6   1   10.40    1.70
   1   6   1   12.20    1.60
  -1  -6  -1   10.60    1.50
  -1  -6  -1   11.80    1.20
  -1  -6  -1   12.40    1.60
  -1  -6  -1   13.60    2.00
  -1  -6  -1   13.40    1.00
   2   6   1   79.59    4.10
   2   6   1   75.99    3.90
   2   6   1   78.19    3.10
   2   6   1   78.59    4.20
  -2  -6  -1   78.19    3.70
  -2  -6  -1   81.99    2.80
  -2  -6  -1   81.79    3.10
  -2  -6  -1   75.59    3.30
   3   6   1   18.30    2.50
   3   6   1   13.00    1.90
   3   6   1   17.80    1.70
  -3  -6  -1   19.70    1.80
  -3  -6  -1   17.40    1.90
  -3  -6  -1   16.30    1.70
  -3  -6  -1   16.50    1.60
  -3  -6  -1   19.30    2.00
   4   6   1    6.60    1.80
   4   6   1    8.00    1.30
   4   6   1    6.20    1.60
  -4  -6  -1    7.30    1.40
  -4  -6  -1   10.10    1.70
  -4  -6  -1    7.90    1.50
  -4  -6  -1    6.40    1.40
  -4  -6  -1    7.20    1.20
   5   6   1   52.19    4.10
   5   6   1   45.40    3.90
   5   6   1   50.09    2.70
  -5  -6  -1   49.00    2.60
  -5  -6  -1   52.29    3.00
  -5  -6  -1   49.00    3.00
  -5  -6  -1   50.19    3.00
   6   6   1    7.70    1.90
   6   6   1    9.00    2.10
  -6  -6  -1   10.10    1.60
  -6  -6  -1   13.90    2.10
  -6  -6  -1    9.30    2.10
   7   6   1    1.50    1.70
   7   6   1    1.70    1.80
  -7  -6  -1    5.10    1.30
  -7  -6  -1    7.40    2.20
  -7  -6  -1    4.70    1.50
  -9   5   1   -0.50    1.40
   9  -5  -1   -0.80    1.40
   9  -5  -1    0.40    1.40
  -8   5   1   -0.50    1.00
  -8   5   1   -1.70    0.80
   8  -5  -1   -0.20    1.30
   8  -5  -1   -1.80    1.10
  -7   5   1    0.60    0.90
  -7   5   1    3.80    1.50
  -7   5   1    1.90    0.70
  -7   5   1    3.70    0.80
   7  -5  -1    3.70    2.10
   7  -5  -1    6.00    1.90
   6  -5  -1   11.60    2.20
   6  -5  -1    9.50    1.80
  -5   5   1    3.70    0.90
  -5   5   1    3.70    1.10
  -5   5   1    3.80    0.90
  -5   5   1    4.80    0.90
   5  -5  -1    1.60    1.10
   5  -5  -1    4.00    1.50
   5  -5  -1    3.10    0.80
   5  -5  -1    4.40    0.80
  -4   5   1   19.70    1.60
  -4   5   1   16.90    1.30
  -4   5   1   17.10    1.50
  -4   5   1   18.70    1.60
  -4   5   1   13.60    1.90
   4  -5  -1   15.50    2.30
   4  -5  -1   20.10    1.60
   4  -5  -1   18.20    1.40
   4  -5  -1   18.30    1.80
   4  -5  -1   21.30    2.60
  -3   5   1   67.59    2.70
  -3   5   1   65.19    3.50
  -3   5   1   67.69    2.10
  -3   5   1   68.99    2.50
   3  -5  -1   71.59    2.80
   3  -5  -1   76.89    4.00
   3  -5  -1   65.39    3.80
   3  -5  -1   70.19    2.70
   3  -5  -1   67.59    2.50
  -2   5   1   92.19    4.00
  -2   5   1   95.39    3.30
  -2   5   1   92.49    3.20
  -2   5   1   93.89    3.00
   2  -5  -1   93.69    3.20
   2  -5  -1   92.59    4.10
   2  -5  -1   92.09    2.90
   2  -5  -1   95.09    3.20
   2  -5  -1   91.79    4.10
  -1   5   1   27.90    2.20
  -1   5   1   34.50    1.90
  -1   5   1   34.10    1.80
  -1   5   1   30.90    1.80
   1  -5  -1   32.20    1.60
   1  -5  -1   34.10    1.70
   1  -5  -1   32.20    1.90
   1  -5  -1   31.20    2.40
   1  -5  -1   33.00    2.20
   0   5   1   73.29    3.00
   0   5   1   73.09    3.40
   0   5   1   71.29    2.70
   0   5   1   70.19    2.70
   0  -5  -1   73.99    2.90
   0  -5  -1   71.99    3.00
   0  -5  -1   71.19    3.60
   0  -5  -1   72.89    3.10
   0  -5  -1   70.89    2.50
   0  -5  -1   71.19    2.80
   1   5   1  232.68    6.90
   1   5   1  217.98    5.50
   1   5   1  234.58    7.10
   1   5   1  225.48    6.90
   1   5   1  238.58    5.90
  -1  -5  -1  231.18    5.50
  -1  -5  -1  220.38    5.70
  -1  -5  -1  233.78    7.10
  -1  -5  -1  231.68    6.80
  -1  -5  -1  227.08    5.40
   2   5   1  124.39    3.70
   2   5   1  122.59    4.60
   2   5   1  120.39    4.70
   2   5   1  118.19    3.80
   2   5   1  120.79    4.90
  -2  -5  -1  124.69    3.70
  -2  -5  -1  122.19    4.50
  -2  -5  -1  118.99    3.20
  -2  -5  -1  120.59    3.90
  -2  -5  -1  122.09    3.40
   3   5   1   40.60    2.70
   3   5   1   40.40    3.10
   3   5   1   39.50    2.90
   3   5   1   43.80    2.50
   3   5   1   39.00    2.00
  -3  -5  -1   37.80    2.20
  -3  -5  -1   38.30    2.00
  -3  -5  -1   38.70    2.00
  -3  -5  -1   39.80    2.60
  -3  -5  -1   35.20    1.90
   4   5   1   14.00    1.40
   4   5   1    9.40    1.70
   4   5   1   10.20    1.60
  -4  -5  -1   12.00    1.50
  -4  -5  -1   12.00    1.50
  -4  -5  -1   12.40    1.40
  -4  -5  -1   10.00    1.50
  -4  -5  -1   12.50    1.60
   5   5   1   64.79    4.70
   5   5   1   54.29    1.80
   5   5   1   62.89    4.00
   5   5   1   60.79    2.70
   5   5   1   58.09    1.80
  -5  -5  -1   57.89    4.20
  -5  -5  -1   63.39    3.00
  -5  -5  -1   59.89    2.70
  -5  -5  -1   61.79    3.30
  -5  -5  -1   60.19    3.10
   6   5   1   30.50    3.40
   6   5   1   30.40    3.40
  -6  -5  -1   24.00    2.70
  -6  -5  -1   26.30    2.20
  -6  -5  -1   29.80    2.20
   7   5   1   29.40    4.00
   7   5   1   26.70    3.40
  -7  -5  -1   28.30    2.00
  -7  -5  -1   22.50    2.70
  -7  -5  -1   25.50    2.90
   8   5   1    1.30    1.40
   8   5   1    0.90    1.50
  -8  -5  -1   -1.00    1.70
  -8  -5  -1    2.40    1.60
  -8  -5  -1    1.90    0.80
  -9   4   1   -0.40    1.00
   9  -4  -1    0.20    1.90
   9  -4  -1    0.50    1.40
  -8   4   1   -0.80    1.40
  -8   4   1   -2.60    1.10
   8  -4  -1    0.40    1.40
   8  -4  -1    0.70    1.50
  -7   4   1   -0.90    1.00
  -7   4   1    0.00    0.40
  -7   4   1   -0.20    1.20
   7  -4  -1   -1.30    1.30
   7  -4  -1   -0.10    0.30
   7  -4  -1   -0.60    1.50
   7  -4  -1    0.30    0.30
  -6   4   1   93.39    3.40
  -6   4   1  102.29    2.70
  -6   4   1  102.59    3.80
  -6   4   1   98.69    2.60
   6  -4  -1  100.49    2.50
   6  -4  -1   97.59    2.60
   6  -4  -1  101.69    5.20
   6  -4  -1  107.99    6.10
  -5   4   1    2.50    0.60
  -5   4   1    2.20    0.90
  -5   4   1    2.50    1.00
  -5   4   1    2.40    0.70
   5  -4  -1    2.50    0.70
   5  -4  -1    0.50    1.10
   5  -4  -1    2.10    1.20
   5  -4  -1    3.30    0.60
  -4   4   1  430.66    8.20
  -4   4   1  426.26   11.20
  -4   4   1  419.56    8.70
  -4   4   1  420.16    8.30
  -4   4   1  428.66    8.50
   4  -4  -1  427.46    8.40
   4  -4  -1  424.16   12.20
   4  -4  -1  424.46   11.40
   4  -4  -1  429.86    8.20
  -3   4   1    8.00    0.90
  -3   4   1    6.20    0.90
  -3   4   1    6.10    0.80
  -3   4   1    4.50    1.00
  -3   4   1    5.60    0.90
   3  -4  -1    4.50    1.40
   3  -4  -1    5.70    1.30
   3  -4  -1    4.70    0.90
   3  -4  -1    5.60    1.00
   3  -4  -1    5.20    0.80
  -2   4   1   55.79    2.20
  -2   4   1   57.19    2.90
  -2   4   1   53.99    2.00
   2  -4  -1   56.69    2.20
   2  -4  -1   55.19    3.00
   2  -4  -1   56.89    3.10
   2  -4  -1   55.89    2.00
   2  -4  -1   54.79    2.20
  -1   4   1   92.59    3.10
  -1   4   1   91.19    3.60
  -1   4   1   86.89    2.60
  -1   4   1   86.49    2.80
   1  -4  -1   89.29    2.80
   1  -4  -1   92.39    3.50
   1  -4  -1   90.59    3.00
   1  -4  -1   87.09    2.60
   1  -4  -1   91.29    3.70
   0   4   1  253.77    6.90
   0   4   1  254.37    5.80
   0   4   1  261.07    7.10
   0   4   1  252.67    5.60
   0  -4  -1  252.07    5.80
   0  -4  -1  247.58    6.20
   0  -4  -1  249.88    5.50
   0  -4  -1  256.17    6.90
   0  -4  -1  245.98    6.90
   0  -4  -1  263.57    7.00
   1   4   1   19.20    1.00
   1   4   1   16.60    1.40
   1   4   1   17.90    1.50
   1   4   1   21.10    1.70
   1   4   1   21.30    1.90
   1   4   1   14.80    1.30
  -1  -4  -1   21.40    2.00
  -1  -4  -1   17.20    1.40
  -1  -4  -1   19.90    1.60
  -1  -4  -1   16.30    1.30
  -1  -4  -1   19.40    1.00
  -1  -4  -1   20.30    1.60
   2   4   1  860.91   17.70
   2   4   1  905.41   19.70
   2   4   1  869.91   16.20
   2   4   1  904.81   16.50
   2   4   1  929.21   21.70
   2   4   1  915.71   20.80
  -2  -4  -1  886.91   16.50
  -2  -4  -1  864.41   16.20
  -2  -4  -1  887.01   15.00
  -2  -4  -1  884.61   20.80
  -2  -4  -1  885.11   15.20
   3   4   1   -0.10    0.80
   3   4   1    0.00    0.20
   3   4   1   -1.40    1.00
   3   4   1   -0.20    0.60
   3   4   1   -0.10    0.30
   3   4   1    0.20    0.60
   3   4   1    0.40    0.60
  -3  -4  -1   -0.70    0.60
  -3  -4  -1    0.10    0.60
  -3  -4  -1   -0.10    0.60
  -3  -4  -1   -0.30    0.50
  -3  -4  -1    0.00    0.50
   4   4   1   90.59    2.80
   4   4   1   90.49    4.20
   4   4   1   91.49    4.80
   4   4   1   91.49    3.10
   4   4   1   91.19    2.90
  -4  -4  -1   96.39    3.40
  -4  -4  -1   96.09    3.00
  -4  -4  -1   83.69    3.10
  -4  -4  -1   86.19    4.20
  -4  -4  -1   89.09    3.10
   5   4   1    1.10    0.70
   5   4   1    0.80    1.10
   5   4   1   -0.30    0.60
   5   4   1    0.80    1.20
  -5  -4  -1    0.50    0.60
  -5  -4  -1    0.90    0.80
  -5  -4  -1    2.00    0.80
  -5  -4  -1    3.50    1.30
   6   4   1   43.90    3.70
   6   4   1   43.10    4.30
   6   4   1   43.80    2.10
  -6  -4  -1   36.10    2.10
  -6  -4  -1   46.00    3.10
  -6  -4  -1   37.40    2.00
  -6  -4  -1   35.50    2.50
   7   4   1    9.50    2.00
   7   4   1    9.60    2.20
  -7  -4  -1    8.80    2.00
  -7  -4  -1   13.40    2.30
  -7  -4  -1    9.90    1.20
   8   4   1    1.00    1.50
   8   4   1   -0.20    1.30
  -8  -4  -1   -2.10    1.20
  -8  -4  -1    0.70    0.60
  -8  -4  -1    0.10    1.70
  -9   3   1    1.30    1.50
   9  -3  -1    3.90    1.80
   9  -3  -1    1.40    1.80
   9  -3  -1    0.50    1.60
  -8   3   1   -1.40    1.20
   8  -3  -1    0.30    1.50
   8  -3  -1   -0.30    1.30
  -7   3   1    8.10    1.90
  -7   3   1    5.60    1.30
  -7   3   1    5.10    1.50
   7  -3  -1    5.90    1.80
   7  -3  -1    6.20    1.80
  -6   3   1    0.20    0.40
  -6   3   1    1.00    0.90
  -6   3   1    0.40    0.40
  -6   3   1    0.80    0.90
   6  -3  -1    0.70    0.30
   6  -3  -1    0.70    0.30
   6  -3  -1   -0.10    1.10
   6  -3  -1    0.20    1.40
  -5   3   1   23.10    1.10
  -5   3   1   23.50    1.20
  -5   3   1   25.20    1.70
  -5   3   1   24.50    1.70
   5  -3  -1   21.60    2.50
   5  -3  -1   24.60    1.10
   5  -3  -1   24.00    1.00
   5  -3  -1   24.50    2.40
  -4   3   1    2.40    0.60
  -4   3   1    2.00    0.50
  -4   3   1    4.00    0.80
  -4   3   1    3.20    0.90
   4  -3  -1    2.80    0.60
   4  -3  -1    3.30    0.50
   4  -3  -1    2.50    1.10
   4  -3  -1    3.10    1.30
  -3   3   1    7.20    0.80
  -3   3   1    6.40    1.10
  -3   3   1    6.70    0.80
  -3   3   1    6.30    0.80
  -3   3   1    7.00    0.90
   3  -3  -1    6.70    0.70
   3  -3  -1    5.50    1.20
   3  -3  -1    6.30    1.20
   3  -3  -1    6.30    0.80
  -2   3   1  588.54   10.90
  -2   3   1  596.94   13.40
  -2   3   1  583.74   10.80
   2  -3  -1  595.44   13.40
   2  -3  -1  588.24   13.90
   2  -3  -1  591.04   10.90
   2  -3  -1  596.84   10.80
   2  -3  -1  595.64   13.70
  -1   3   1  686.43   14.90
  -1   3   1  698.13   15.60
  -1   3   1  664.63   12.50
  -1   3   1  692.03   12.40
   1  -3  -1  659.73   12.30
   1  -3  -1  702.43   15.00
   1  -3  -1  686.23   12.50
   1  -3  -1  689.43   15.10
   1  -3  -1  683.83   15.50
   0   3   1   21.20    1.30
   0   3   1   23.50    1.30
   0   3   1   23.30    1.70
   0   3   1   20.90    1.30
   0   3   1   21.30    1.10
   0  -3  -1   19.80    1.20
   0  -3  -1   19.60    1.20
   0  -3  -1   21.90    1.20
   0  -3  -1   23.60    1.60
   0  -3  -1   21.60    1.30
   0  -3  -1   27.00    1.50
   1   3   1   19.70    1.50
   1   3   1   21.70    0.90
   1   3   1   24.60    1.80
   1   3   1   19.60    1.30
   1   3   1   22.20    1.20
   1   3   1   24.00    1.50
  -1  -3  -1   22.10    1.60
  -1  -3  -1   24.20    1.00
  -1  -3  -1   19.70    1.20
  -1  -3  -1   20.40    1.00
  -1  -3  -1   24.10    1.40
  -1  -3  -1   21.50    1.30
   2   3   1    0.40    0.50
   2   3   1    0.80    0.50
   2   3   1    0.20    0.80
   2   3   1   -0.10    0.50
   2   3   1    0.70    0.30
   2   3   1   -0.60    0.60
  -2  -3  -1    0.30    0.50
  -2  -3  -1   -0.20    0.40
  -2  -3  -1    0.50    0.50
  -2  -3  -1    0.10    0.50
  -2  -3  -1    0.70    0.50
   3   3   1   50.99    2.70
   3   3   1   52.29    3.10
   3   3   1   52.29    2.00
   3   3   1   51.59    1.90
  -3  -3  -1   50.99    2.70
  -3  -3  -1   51.39    1.90
  -3  -3  -1   50.09    2.10
  -3  -3  -1   52.39    2.10
  -3  -3  -1   51.99    2.00
   4   3   1   37.90    1.70
   4   3   1   36.00    2.50
   4   3   1   36.80    2.80
   4   3   1   36.40    1.60
  -4  -3  -1   34.20    1.60
  -4  -3  -1   37.90    1.80
  -4  -3  -1   34.20    2.40
  -4  -3  -1   34.90    2.00
  -4  -3  -1   33.30    2.00
   5   3   1   11.20    1.00
   5   3   1    9.70    1.80
   5   3   1   10.60    1.70
   5   3   1   11.70    1.50
  -5  -3  -1   10.30    1.70
  -5  -3  -1   13.90    1.70
  -5  -3  -1   10.90    1.00
  -5  -3  -1   11.80    1.20
   6   3   1  298.87   10.00
   6   3   1  292.07   10.70
   6   3   1  291.87    6.00
   6   3   1  296.37    8.50
  -6  -3  -1  300.67    7.60
  -6  -3  -1  279.97    7.50
  -6  -3  -1  299.77    6.30
   7   3   1    5.00    1.70
   7   3   1    7.20    1.60
   7   3   1    4.90    1.80
  -7  -3  -1    6.40    0.80
  -7  -3  -1    5.80    1.70
  -7  -3  -1    5.30    1.90
   8   3   1    5.70    2.10
   8   3   1    5.00    1.70
  -8  -3  -1    8.30    2.20
  -8  -3  -1    5.90    1.90
   9   3   1   10.70    2.40
   9   3   1   14.40    3.00
  -9  -3  -1   12.30    2.40
  -9  -3  -1   12.40    2.60
  -9   2   1    2.40    1.70
  -9   2   1   -1.70    1.30
   9  -2  -1    0.00    1.20
   9  -2  -1    0.90    1.40
   9  -2  -1    0.60    1.50
  -8   2   1    6.00    1.50
  -8   2   1    5.00    1.70
   8  -2  -1    4.30    1.80
   8  -2  -1    3.40    1.60
   8  -2  -1    5.80    2.10
  -7   2   1    3.10    1.30
  -7   2   1    3.50    1.20
   7  -2  -1    4.70    1.80
   7  -2  -1    2.80    1.50
   7  -2  -1    3.50    1.50
  -6   2   1   25.50    2.10
  -6   2   1   25.40    2.00
  -6   2   1   25.50    2.00
   6  -2  -1   26.70    2.60
   6  -2  -1   28.10    2.90
  -5   2   1   55.49    1.40
  -5   2   1   53.39    1.40
  -5   2   1   50.39    2.30
  -5   2   1   52.39    2.40
  -5   2   1   58.29    2.70
   5  -2  -1   57.69    2.50
   5  -2  -1   52.49    1.40
   5  -2  -1   50.29    3.50
   5  -2  -1   53.69    1.30
   5  -2  -1   51.19    3.10
  -4   2   1   32.30    1.20
  -4   2   1   32.20    1.70
  -4   2   1   29.90    1.80
  -4   2   1   33.90    1.70
  -4   2   1   30.90    1.10
   4  -2  -1   32.20    1.10
   4  -2  -1   32.10    2.70
   4  -2  -1   33.30    1.80
   4  -2  -1   33.30    2.30
   4  -2  -1   30.50    1.10
  -3   2   1   64.79    2.00
  -3   2   1   60.69    2.20
  -3   2   1   62.79    1.70
  -3   2   1   66.39    2.80
   3  -2  -1   65.89    2.90
   3  -2  -1   64.29    1.70
   3  -2  -1   64.49    1.80
   3  -2  -1   62.59    3.20
  -2   2   1  875.31   18.40
  -2   2   1  873.11   15.40
  -2   2   1  902.11   14.30
  -2   2   1  882.21   15.30
   2  -2  -1  869.51   19.30
   2  -2  -1  894.01   18.50
   2  -2  -1  921.21   15.40
   2  -2  -1  873.21   15.20
  -1   2   1   34.80    1.70
  -1   2   1   32.20    1.20
  -1   2   1   32.80    1.30
  -1   2   1   34.80    1.70
  -1   2   1   35.80    1.50
   1  -2  -1   34.20    1.30
   1  -2  -1   34.20    1.70
   1  -2  -1   33.90    1.20
   1  -2  -1   36.40    1.40
   1  -2  -1   33.20    1.60
   0   2   1  128.79    3.60
   0   2   1  125.19    2.90
   0   2   1  124.09    2.80
   0   2   1  127.39    3.60
   0   2   1  127.29    3.30
   0  -2  -1  129.19    3.30
   0  -2  -1  128.59    3.00
   0  -2  -1  127.49    2.80
   0  -2  -1  127.89    3.60
   0  -2  -1  127.49    3.60
   1   2   1   27.40    1.60
   1   2   1   27.80    1.20
   1   2   1   32.40    1.50
   1   2   1   29.00    1.30
   1   2   1   29.10    1.00
  -1  -2  -1   27.10    1.20
  -1  -2  -1   26.50    1.50
  -1  -2  -1   28.40    1.20
  -1  -2  -1   27.90    1.30
   2   2   1    0.20    0.50
   2   2   1    0.10    0.40
   2   2   1    0.50    0.40
   2   2   1    0.10    0.40
  -2  -2  -1    0.60    0.40
  -2  -2  -1    0.70    0.40
  -2  -2  -1    0.50    0.40
  -2  -2  -1    0.20    0.50
  -2  -2  -1    0.10    0.30
   3   2   1   -0.40    0.50
   3   2   1    0.70    0.60
   3   2   1   -0.40    0.40
   3   2   1    0.00    0.50
  -3  -2  -1   -0.10    0.50
  -3  -2  -1   -0.30    0.50
  -3  -2  -1   -0.10    0.50
  -3  -2  -1    0.20    0.70
  -3  -2  -1   -0.40    0.40
   4   2   1    7.20    0.70
   4   2   1    8.70    0.80
   4   2   1    6.40    1.20
   4   2   1    7.10    1.40
  -4  -2  -1    9.00    0.90
  -4  -2  -1    8.90    1.10
  -4  -2  -1    7.50    1.10
   5   2   1    2.00    1.10
   5   2   1    2.40    0.50
   5   2   1    2.20    1.00
   5   2   1    2.10    0.90
   5   2   1    2.80    0.50
  -5  -2  -1    1.90    0.50
  -5  -2  -1    2.20    1.10
  -5  -2  -1    1.90    0.60
  -5  -2  -1    0.60    0.90
   6   2   1    5.70    0.60
   6   2   1    6.50    1.40
   6   2   1    5.20    1.50
   6   2   1    5.70    0.70
   6   2   1    5.30    1.50
  -6  -2  -1    5.90    0.70
  -6  -2  -1    7.80    1.70
  -6  -2  -1    5.80    0.60
  -6  -2  -1    5.40    1.20
   7   2   1    0.40    1.10
   7   2   1    0.00    1.00
   7   2   1    0.00    1.10
  -7  -2  -1   -1.70    1.30
  -7  -2  -1    0.50    1.30
   8   2   1   -0.30    1.10
   8   2   1    1.60    1.20
   8   2   1   -0.20    1.30
  -8  -2  -1   -1.60    1.20
  -8  -2  -1   -0.30    1.60
   9   2   1    0.90    1.40
   9   2   1    2.20    1.60
  -9  -2  -1   -0.40    1.70
  -9  -2  -1    1.00    1.20
  -9   1   1   17.70    2.60
  -9   1   1   18.50    2.70
   9  -1  -1   15.00    3.00
   9  -1  -1   13.90    2.50
   9  -1  -1   18.40    3.10
  -8   1   1   20.30    2.50
  -8   1   1   24.30    2.80
   8  -1  -1   16.30    2.80
   8  -1  -1   14.20    2.80
   8  -1  -1   21.90    2.90
  -7   1   1    4.00    1.20
  -7   1   1    6.60    1.40
   7  -1  -1    3.70    1.40
   7  -1  -1    4.80    1.50
   7  -1  -1    0.80    1.50
  -6   1   1   -0.50    0.90
  -6   1   1    0.30    0.70
   6  -1  -1   -0.40    1.00
   6  -1  -1   -0.10    0.90
   6  -1  -1   -0.40    0.90
  -5   1   1  106.69    3.40
  -5   1   1  106.39    3.50
  -5   1   1  105.09    2.00
  -5   1   1  112.29    3.70
   5  -1  -1  105.99    4.30
   5  -1  -1  103.29    1.90
   5  -1  -1  101.89    1.90
   5  -1  -1  104.49    5.00
   5  -1  -1  105.79    3.50
  -4   1   1   20.30    0.80
  -4   1   1   22.60    1.60
  -4   1   1   20.10    1.50
  -4   1   1   22.20    0.80
  -4   1   1   20.30    1.40
   4  -1  -1   21.60    1.50
   4  -1  -1   22.00    0.70
   4  -1  -1   20.50    0.70
   4  -1  -1   22.30    1.80
   4  -1  -1   23.40    2.30
  -3   1   1  387.66    7.10
  -3   1   1  320.17    6.60
  -3   1   1  381.26    6.70
  -3   1   1  376.86    7.40
  -3   1   1  374.56    7.10
   3  -1  -1  390.66    7.40
   3  -1  -1  381.56    6.60
   3  -1  -1  377.46    8.90
   3  -1  -1  376.76    9.70
   3  -1  -1  383.86    6.60
  -2   1   1 1536.15   26.90
  -2   1   1 1493.35   24.30
  -2   1   1 1531.75   25.10
  -2   1   1 1536.45   30.30
  -2   1   1 1569.94   24.20
   2  -1  -1 1522.05   26.90
   2  -1  -1 1555.24   31.70
   2  -1  -1 1520.15   25.10
   2  -1  -1 1560.34   30.40
   2  -1  -1 1541.35   25.90
  -1   1   1   28.50    0.90
  -1   1   1   29.50    1.20
  -1   1   1   28.30    0.90
  -1   1   1   28.50    1.40
   1  -1  -1   29.00    0.90
   1  -1  -1   29.00    1.20
   1  -1  -1   28.50    0.90
   1  -1  -1   28.70    1.40
   0   1   1  140.99    3.50
   0   1   1  132.69    2.90
   0   1   1  146.19    3.00
   0   1   1  146.89    3.50
   0  -1  -1  153.68    3.80
   0  -1  -1  158.98    3.00
   0  -1  -1  158.88    3.60
   0  -1  -1  154.88    3.50
   0  -1  -1  150.68    2.90
   1   1   1  214.28    4.00
   1   1   1  207.58    5.50
   1   1   1  213.38    5.00
   1   1   1  210.58    4.10
  -1  -1  -1  210.68    5.50
  -1  -1  -1  209.98    4.00
  -1  -1  -1  208.98    4.10
  -1  -1  -1  209.18    5.00
   2   1   1    5.50    0.50
   2   1   1    4.30    0.70
   2   1   1    6.40    0.60
   2   1   1    4.20    0.70
  -2  -1  -1    4.70    0.50
  -2  -1  -1    5.70    0.60
  -2  -1  -1    6.90    0.70
  -2  -1  -1    7.00    0.80
   3   1   1   92.49    2.10
   3   1   1   95.99    3.60
   3   1   1   89.99    2.10
  -3  -1  -1   90.49    2.10
  -3  -1  -1   88.79    2.60
  -3  -1  -1   87.89    2.60
   4   1   1    0.50    0.70
   4   1   1    1.10    0.70
   4   1   1    0.80    0.30
  -4  -1  -1   -0.80    0.70
  -4  -1  -1    0.70    0.40
  -4  -1  -1    0.50    0.30
  -4  -1  -1    0.40    0.50
   5   1   1   80.39    3.10
   5   1   1   78.99    1.80
   5   1   1   79.89    1.80
   5   1   1   83.19    4.20
  -5  -1  -1   78.59    3.10
  -5  -1  -1   80.89    1.80
  -5  -1  -1   81.09    1.80
  -5  -1  -1   82.69    3.20
   6   1   1    4.10    1.30
   6   1   1    3.90    1.40
   6   1   1    4.30    1.40
  -6  -1  -1    4.10    1.20
  -6  -1  -1    2.70    1.30
   7   1   1   56.89    4.40
   7   1   1   58.59    3.90
   7   1   1   59.69    4.50
  -7  -1  -1   54.69    3.30
  -7  -1  -1   58.39    3.40
   8   1   1    1.90    1.40
   8   1   1   -0.60    1.20
   8   1   1    0.40    1.00
  -8  -1  -1   -0.80    1.60
  -8  -1  -1   -1.00    1.20
   9   1   1   14.70    2.70
   9   1   1   15.50    2.70
   9   1   1   15.10    2.50
  -9  -1  -1   16.20    2.80
  -9  -1  -1   15.40    2.40
  -9   0   1    6.10    1.80
  -9   0   1    8.20    2.10
   9   0  -1    6.30    2.00
   9   0  -1    8.50    2.30
   9   0  -1    8.70    2.20
  -8   0   1   70.19    3.80
  -8   0   1   80.09    4.10
   8   0  -1   72.09    4.60
   8   0  -1   73.89    5.70
   8   0  -1   78.99    5.20
  -7   0   1   -0.50    0.80
  -7   0   1   -0.30    1.10
   7   0  -1    0.40    1.00
   7   0  -1   -0.80    1.00
   7   0  -1   -0.40    1.20
  -6   0   1    0.50    0.80
  -6   0   1    0.90    0.80
   6   0  -1   -0.70    1.10
   6   0  -1   -0.80    0.90
  -5   0   1    0.10    0.20
  -5   0   1    0.80    0.80
  -5   0   1    0.40    0.20
  -5   0   1   -0.10    0.80
   5   0  -1    0.40    0.20
   5   0  -1    0.40    0.80
   5   0  -1   -1.10    0.90
   5   0  -1   -0.70    0.80
   5   0  -1    0.50    0.20
  -4   0   1  170.88    4.40
  -4   0   1  169.78    4.30
  -4   0   1  164.78    4.40
  -4   0   1  171.98    3.30
   4   0  -1  175.18    6.30
   4   0  -1  171.38    3.30
   4   0  -1  170.28    5.80
   4   0  -1  173.48    3.30
   4   0  -1  173.88    4.40
  -3   0   1   97.19    2.10
  -3   0   1   98.79    2.80
  -3   0   1   97.79    2.70
  -3   0   1  101.79    2.90
  -3   0   1   96.59    2.10
   3   0  -1  100.99    2.10
   3   0  -1   99.69    4.10
   3   0  -1  100.79    2.10
   3   0  -1   97.09    2.80
   3   0  -1  102.29    3.80
  -2   0   1   68.99    1.90
  -2   0   1   70.09    1.60
  -2   0   1   69.99    1.90
  -2   0   1   70.39    2.00
   2   0  -1   68.09    1.90
   2   0  -1   71.19    1.60
   2   0  -1   67.29    2.80
   2   0  -1   71.49    2.60
   2   0  -1   71.69    1.60
  -1   0   1   12.70    0.60
  -1   0   1   12.30    0.60
  -1   0   1   10.20    0.50
  -1   0   1   12.40    0.80
  -1   0   1   12.10    0.50
   1   0  -1   12.90    0.50
   1   0  -1   11.80    0.60
   1   0  -1   12.60    0.80
   1   0  -1   11.60    0.90
   1   0  -1   12.10    0.50
   1   0  -1   12.50    0.50
   1   0   1   -0.40    0.20
   1   0   1    0.10    0.10
   1   0   1   -0.10    0.20
  -1   0  -1   -0.40    0.20
  -1   0  -1   -0.30    0.10
  -1   0  -1   -0.20    0.20
  -1   0  -1   -0.10    0.10
   2   0   1    5.00    0.30
   2   0   1    4.60    0.30
  -2   0  -1    4.70    0.30
  -2   0  -1    5.40    0.50
  -2   0  -1    4.20    0.30
  -2   0  -1    4.40    0.70
   3   0   1   49.60    1.80
   3   0   1   49.30    1.00
  -3   0  -1   49.00    1.90
  -3   0  -1   46.60    1.90
  -3   0  -1   46.80    1.00
  -3   0  -1   48.50    1.00
   4   0   1   25.10    1.60
   4   0   1   25.90    2.20
  -4   0  -1   23.50    1.50
  -4   0  -1   22.00    1.60
   5   0   1    0.80    0.90
   5   0   1    1.70    0.80
  -5   0  -1    0.40    0.80
  -5   0  -1    0.80    0.60
   6   0   1    5.40    1.40
   6   0   1    6.10    1.50
  -6   0  -1    6.40    1.30
  -6   0  -1    6.60    1.40
   7   0   1    1.20    1.20
   7   0   1   -1.80    1.20
  -7   0  -1   -1.10    1.00
  -7   0  -1    1.80    1.30
   8   0   1    0.40    0.90
   8   0   1    0.70    1.30
   8   0   1    1.00    1.40
  -8   0  -1    0.60    1.30
  -8   0  -1    2.50    1.70
   9   0   1    1.90    1.40
   9   0   1    2.00    1.40
   9   0   1    3.90    1.80
   9   0   1    1.60    1.40
  -9   0  -1    1.40    1.50
  -9   0  -1    1.40    1.80
  -9  -1   1   12.40    2.50
  -9  -1   1   12.50    2.20
   9   1  -1   10.20    2.20
   9   1  -1   11.60    2.70
   9   1  -1   11.70    2.50
  -8  -1   1    3.60    1.60
  -8  -1   1    2.70    1.60
   8   1  -1    3.00    1.80
   8   1  -1    2.60    1.50
  -7  -1   1    5.20    1.50
  -7  -1   1    7.00    1.70
   7   1  -1    4.50    1.50
   7   1  -1    3.40    1.70
  -6  -1   1    0.50    0.30
  -6  -1   1   -0.20    0.30
  -6  -1   1    0.80    0.70
  -6  -1   1    0.40    1.00
   6   1  -1    0.10    0.30
   6   1  -1    0.00    0.30
   6   1  -1   -0.10    0.90
   6   1  -1   -0.20    1.00
  -5  -1   1    5.20    0.60
  -5  -1   1    3.10    1.10
  -5  -1   1    4.90    0.60
  -5  -1   1    5.30    1.00
   5   1  -1    5.20    0.50
   5   1  -1    4.80    0.50
   5   1  -1    5.30    1.40
   5   1  -1    3.80    1.20
   5   1  -1    2.70    1.00
  -4  -1   1  194.58    4.20
  -4  -1   1  216.08    5.10
  -4  -1   1  221.48    4.40
  -4  -1   1  221.78    5.20
   4   1  -1  221.48    7.40
   4   1  -1  221.98    4.30
   4   1  -1  228.18    4.40
   4   1  -1  226.18    6.60
   4   1  -1  223.58    5.30
  -3  -1   1  550.84   10.00
  -3  -1   1  548.15   10.00
  -3  -1   1  555.54    9.90
   3   1  -1  554.74   10.30
   3   1  -1  552.24   14.20
   3   1  -1  559.44    9.80
   3   1  -1  576.34   12.70
   3   1  -1  565.14    9.90
  -2  -1   1  956.80   15.60
  -2  -1   1  955.80   22.00
  -2  -1   1  965.40   16.30
  -2  -1   1  942.91   15.60
   2   1  -1  933.61   16.00
   2   1  -1  956.60   22.00
   2   1  -1  980.20   16.40
   2   1  -1  958.20   16.30
   2   1  -1  978.10   19.80
  -1  -1   1   97.39    2.10
  -1  -1   1  102.99    3.10
  -1  -1   1  102.49    2.10
  -1  -1   1  100.99    2.20
  -1  -1   1  102.19    2.30
  -1  -1   1  102.09    2.60
   1   1  -1  106.69    2.60
   1   1  -1  104.19    2.30
   1   1  -1  105.99    3.20
   1   1  -1  102.89    2.20
   1   1  -1   98.79    2.20
   0  -1   1  189.58    3.50
   1  -1   1  431.06    7.20
   1  -1   1  413.46    9.40
   1  -1   1  427.06    7.10
  -1   1  -1  427.76    6.80
  -1   1  -1  414.46    7.20
   2  -1   1 1364.76   22.20
   2  -1   1 1369.86   23.40
   2  -1   1 1352.16   23.40
  -2   1  -1 1323.27   23.30
  -2   1  -1 1366.96   23.10
  -2   1  -1 1356.66   21.50
  -2   1  -1 1367.36   21.50
   3  -1   1 2212.88   35.90
  -3   1  -1 2187.88   34.80
  -3   1  -1 2199.78   34.80
   4  -1   1  540.95   10.30
  -4   1  -1  523.85    9.90
  -4   1  -1  529.55   10.00
   5  -1   1   20.60    1.50
  -5   1  -1   19.30    1.60
  -5   1  -1   19.60    1.70
   6  -1   1    4.80    1.40
  -6   1  -1    5.10    1.30
  -6   1  -1    5.80    1.40
   7  -1   1   18.50    2.70
   7  -1   1   15.00    2.60
  -7   1  -1   21.80    2.00
  -7   1  -1   24.40    2.30
   8  -1   1    3.30    1.70
   8  -1   1    2.90    1.70
   8  -1   1    5.40    1.70
   8  -1   1    5.20    1.90
  -8   1  -1    7.60    1.90
  -8   1  -1    5.00    1.60
   9  -1   1    0.60    1.40
   9  -1   1    1.60    1.30
   9  -1   1   -0.30    1.40
   9  -1   1    2.80    1.70
  -9   1  -1    0.80    1.40
  -9   1  -1    1.80    1.60
  -9  -2   1    1.90    1.80
  -9  -2   1    0.50    1.20
   9   2  -1   -0.20    1.50
   9   2  -1    0.20    1.20
  -8  -2   1   -1.00    1.30
  -8  -2   1   -0.60    1.50
   8   2  -1    0.40    1.30
   8   2  -1   -0.80    1.30
  -7  -2   1    1.20    0.40
  -7  -2   1    0.30    1.00
  -7  -2   1    1.30    0.40
  -7  -2   1    2.40    1.20
   7   2  -1    1.50    1.50
   7   2  -1    1.80    1.20
   7   2  -1    0.60    0.30
  -6  -2   1    0.00    0.50
  -6  -2   1   -0.30    1.00
  -6  -2   1    0.30    0.50
  -6  -2   1   -0.90    1.00
   6   2  -1   -0.10    0.80
   6   2  -1    0.00    0.40
   6   2  -1    0.60    0.40
   6   2  -1    0.10    0.80
  -5  -2   1    4.10    0.70
  -5  -2   1    3.00    0.90
  -5  -2   1    3.40    1.00
   5   2  -1    2.90    0.60
   5   2  -1    3.10    1.00
   5   2  -1    4.80    1.10
   5   2  -1    3.40    0.60
   5   2  -1    3.40    1.20
  -4  -2   1   -0.70    0.60
  -4  -2   1   -0.20    0.40
  -4  -2   1   -0.20    0.50
  -4  -2   1   -0.10    0.50
   4   2  -1   -0.20    0.70
   4   2  -1   -0.10    0.40
   4   2  -1    0.20    0.60
   4   2  -1    0.10    0.70
   4   2  -1    0.20    0.40
  -3  -2   1   70.29    2.00
  -3  -2   1   69.19    2.30
  -3  -2   1   69.19    3.30
  -3  -2   1   69.59    2.10
  -3  -2   1   67.79    2.20
   3   2  -1   68.79    2.40
   3   2  -1   70.39    2.60
   3   2  -1   72.49    2.00
   3   2  -1   72.29    3.40
   3   2  -1   70.49    2.10
  -2  -2   1    9.20    1.20
  -2  -2   1    8.00    0.90
  -2  -2   1    8.70    0.80
  -2  -2   1    8.20    0.90
  -2  -2   1    8.20    0.80
   2   2  -1    9.70    0.80
   2   2  -1    7.70    0.80
   2   2  -1    9.90    1.10
   2   2  -1    9.70    0.80
  -1  -2   1  587.84   13.60
  -1  -2   1  551.44   10.40
  -1  -2   1  589.14   11.60
  -1  -2   1  584.54    9.50
  -1  -2   1  603.54   12.00
  -1  -2   1  552.74   10.30
   1   2  -1  598.54   13.60
   1   2  -1  593.54   12.10
   1   2  -1  594.14   12.00
   1   2  -1  577.94   10.30
   1   2  -1  568.84   10.40
   0  -2   1   12.50    0.70
   0  -2   1   12.10    0.90
   0  -2   1   13.30    1.00
   0  -2   1   12.70    0.80
   0   2  -1   15.10    1.10
   0   2  -1   12.30    0.70
   0   2  -1   12.10    0.70
   0   2  -1   11.70    0.90
   1  -2   1   -0.40    0.20
   1  -2   1    0.00    0.30
   1  -2   1    0.20    0.50
  -1   2  -1    0.20    0.30
  -1   2  -1   -0.20    0.40
  -1   2  -1   -0.30    0.30
  -1   2  -1    0.00    0.20
   2  -2   1  325.47    5.80
   2  -2   1  316.27    7.80
   2  -2   1  326.47    5.90
   2  -2   1  325.07    5.90
  -2   2  -1  320.17    5.80
  -2   2  -1  322.87    6.00
  -2   2  -1  317.27    5.80
   3  -2   1   72.79    3.20
   3  -2   1   70.69    1.60
   3  -2   1   70.29    1.60
   3  -2   1   72.29    2.20
  -3   2  -1   71.49    2.10
  -3   2  -1   70.69    2.30
  -3   2  -1   70.89    2.10
  -3   2  -1   69.39    1.60
  -3   2  -1   70.79    1.60
   4  -2   1   22.00    0.50
   4  -2   1   23.40    1.50
   4  -2   1   22.80    2.10
   4  -2   1   21.50    0.50
  -4   2  -1   22.70    1.40
  -4   2  -1   24.10    1.40
  -4   2  -1   21.70    0.50
  -4   2  -1   24.70    1.60
  -4   2  -1   22.20    0.50
   5  -2   1   23.70    2.40
   5  -2   1   24.10    1.70
  -5   2  -1   27.00    1.70
  -5   2  -1   24.20    1.80
   6  -2   1   72.89    4.20
  -6   2  -1   69.99    3.00
  -6   2  -1   70.29    3.00
   7  -2   1   42.90    3.80
   7  -2   1   50.99    4.20
  -7   2  -1   44.30    2.60
  -7   2  -1   48.40    2.80
   8  -2   1    0.10    1.30
   8  -2   1    0.40    1.40
   8  -2   1    2.10    1.50
  -8   2  -1    0.70    1.40
  -8   2  -1    0.90    1.00
   9  -2   1    0.40    1.40
   9  -2   1    0.80    1.50
   9  -2   1    0.30    1.60
   9  -2   1    1.40    1.20
  -9   2  -1    4.50    1.80
  -9   2  -1    1.80    1.80
  -9  -3   1   36.50    3.10
  -9  -3   1   46.00    3.90
   9   3  -1   46.40    4.80
   9   3  -1   39.70    4.60
  -8  -3   1    7.30    1.90
  -8  -3   1    6.90    2.10
   8   3  -1    7.80    2.10
   8   3  -1    7.90    2.10
  -7  -3   1   70.69    3.80
  -7  -3   1   70.39    3.70
  -7  -3   1   67.89    2.30
   7   3  -1   71.99    5.00
   7   3  -1   73.09    4.00
  -6  -3   1    1.70    0.80
  -6  -3   1    1.30    1.00
  -6  -3   1    0.30    0.30
  -6  -3   1    2.50    1.10
   6   3  -1   -0.10    1.40
   6   3  -1    0.90    1.00
   6   3  -1    1.50    0.70
  -5  -3   1   66.39    2.90
  -5  -3   1   69.49    2.30
  -5  -3   1   69.19    2.40
  -5  -3   1   63.99    2.80
   5   3  -1   67.79    4.00
   5   3  -1   73.09    3.20
   5   3  -1   67.69    2.20
   5   3  -1   70.09    2.40
   5   3  -1   72.79    3.00
  -4  -3   1    0.40    0.60
  -4  -3   1   -0.70    0.70
  -4  -3   1    0.70    0.60
  -4  -3   1    0.40    0.50
  -4  -3   1    0.30    0.70
   4   3  -1    0.70    0.70
   4   3  -1    0.70    0.60
   4   3  -1    0.50    0.70
   4   3  -1    0.70    0.50
   4   3  -1   -0.20    0.50
  -3  -3   1  140.19    3.70
  -3  -3   1  141.49    3.50
  -3  -3   1  139.89    3.60
  -3  -3   1  135.09    5.10
  -3  -3   1  140.69    3.60
   3   3  -1  135.89    3.70
   3   3  -1  143.89    3.50
   3   3  -1  140.39    5.20
   3   3  -1  138.79    3.70
  -2  -3   1   72.29    3.10
  -2  -3   1   71.29    2.20
  -2  -3   1   71.69    2.10
  -2  -3   1   75.89    2.10
  -2  -3   1   69.69    2.30
   2   3  -1   74.09    2.80
   2   3  -1   79.09    1.80
   2   3  -1   70.39    2.20
   2   3  -1   72.99    2.30
   2   3  -1   71.09    3.20
  -1  -3   1    2.00    0.60
  -1  -3   1    1.90    0.60
  -1  -3   1    3.00    0.50
  -1  -3   1    4.20    0.80
  -1  -3   1    2.10    0.50
   1   3  -1    2.10    0.60
   1   3  -1    3.00    0.80
   1   3  -1    2.00    0.50
   1   3  -1    2.90    0.70
   0  -3   1   71.49    2.70
   0  -3   1   66.99    2.20
   0  -3   1   66.09    2.00
   0  -3   1   68.09    2.50
   0   3  -1   66.09    2.00
   0   3  -1   68.89    2.50
   0   3  -1   71.19    2.70
   0   3  -1   65.19    2.10
   1  -3   1 1551.64   26.80
   1  -3   1 1579.14   27.00
   1  -3   1 1627.44   31.80
  -1   3  -1 1572.34   27.00
  -1   3  -1 1588.34   27.60
  -1   3  -1 1576.94   31.70
  -1   3  -1 1565.54   35.00
   2  -3   1 1957.50   34.30
   2  -3   1 1955.40   33.60
   2  -3   1 1951.00   39.10
  -2   3  -1 1989.00   39.00
  -2   3  -1 1885.11   33.90
  -2   3  -1 1932.21   33.30
  -2   3  -1 1939.21   33.60
   3  -3   1  147.39    3.20
   3  -3   1  148.29    5.10
   3  -3   1  154.28    3.60
   3  -3   1  147.89    3.30
  -3   3  -1  147.29    3.20
  -3   3  -1  156.68    3.70
  -3   3  -1  151.68    3.40
  -3   3  -1  149.88    3.50
  -3   3  -1  138.09    3.30
   4  -3   1    3.60    0.50
   4  -3   1    3.50    0.50
   4  -3   1    3.90    0.90
   4  -3   1    2.90    1.20
  -4   3  -1    3.80    0.80
  -4   3  -1    4.10    0.80
  -4   3  -1    3.50    0.50
  -4   3  -1    3.30    0.90
   5  -3   1   -0.40    0.90
   5  -3   1    0.00    0.50
   5  -3   1    0.00    0.20
   5  -3   1    0.30    0.20
  -5   3  -1    0.60    0.80
  -5   3  -1   -0.80    0.70
  -5   3  -1   -0.10    0.20
  -5   3  -1   -0.90    0.70
  -5   3  -1    0.20    0.30
   6  -3   1    7.10    1.80
  -6   3  -1    9.20    1.50
  -6   3  -1   10.10    1.50
   7  -3   1   10.80    2.30
   7  -3   1    9.10    2.10
  -7   3  -1   13.80    2.00
  -7   3  -1   10.80    1.80
   8  -3   1    1.00    1.20
   8  -3   1    2.00    1.60
  -8   3  -1    1.10    1.00
  -8   3  -1    0.40    1.30
   9  -3   1    1.20    1.80
   9  -3   1    2.00    1.20
   9  -3   1    1.50    1.30
   9  -3   1   -1.20    1.40
  -9   3  -1    1.00    1.10
  -9   3  -1    0.20    1.20
  -8  -4   1   -0.40    1.30
  -8  -4   1    0.10    1.60
  -8  -4   1    1.70    0.70
   8   4  -1    0.40    1.20
   8   4  -1    1.40    1.60
  -7  -4   1   16.40    2.30
  -7  -4   1   18.30    1.50
  -7  -4   1   18.60    2.50
   7   4  -1   10.50    1.60
   7   4  -1   18.10    2.80
   7   4  -1   13.40    2.60
  -6  -4   1   14.30    2.00
  -6  -4   1    8.10    1.30
  -6  -4   1    5.50    1.10
   6   4  -1    8.20    1.20
   6   4  -1    2.90    1.20
   6   4  -1    8.00    1.90
  -5  -4   1    0.30    0.70
  -5  -4   1    0.10    0.80
  -5  -4   1    2.40    1.10
  -5  -4   1    0.90    0.70
   5   4  -1    0.20    0.60
   5   4  -1    1.10    0.70
   5   4  -1    1.70    1.10
  -4  -4   1    6.50    1.10
  -4  -4   1    4.10    1.20
  -4  -4   1    5.70    1.10
  -4  -4   1    5.30    1.10
  -4  -4   1    4.90    0.90
   4   4  -1    6.60    1.00
   4   4  -1    4.70    1.30
   4   4  -1    4.10    1.00
   4   4  -1    6.50    1.10
   4   4  -1    4.10    1.20
   4   4  -1    4.90    0.70
  -3  -4   1    4.30    0.80
  -3  -4   1    5.30    1.00
  -3  -4   1    4.50    0.80
  -3  -4   1    4.40    1.00
  -3  -4   1    4.00    1.00
   3   4  -1    4.90    0.50
   3   4  -1    4.90    1.20
   3   4  -1    5.90    1.00
   3   4  -1    4.30    1.10
  -2  -4   1   -0.20    0.70
  -2  -4   1   -1.00    0.50
  -2  -4   1    0.40    0.60
  -2  -4   1    0.00    0.60
  -2  -4   1    0.40    0.50
   2   4  -1    0.60    0.70
   2   4  -1    1.10    0.80
   2   4  -1    1.10    0.80
  -1  -4   1  341.67    8.40
  -1  -4   1  337.27    6.00
  -1  -4   1  338.47    6.00
  -1  -4   1  341.17    6.90
  -1  -4   1  321.57    7.10
  -1  -4   1  343.67    9.00
   1   4  -1  339.77    9.10
   1   4  -1  334.67    7.10
   1   4  -1  335.67    8.30
   1   4  -1  319.17    6.80
   0  -4   1  568.54   10.70
   0  -4   1  595.34   13.90
   0  -4   1  584.44   12.90
   0  -4   1  557.54   10.90
   0   4  -1  580.34   12.90
   0   4  -1  550.64   13.20
   0   4  -1  584.44   13.90
   0   4  -1  548.55   10.90
   0   4  -1  549.85   10.70
   1  -4   1  516.35    9.70
   1  -4   1  498.65   12.00
   1  -4   1  527.15   10.00
   1  -4   1  523.15   12.80
  -1   4  -1  520.65    9.80
  -1   4  -1  513.25   10.00
  -1   4  -1  523.55   11.50
  -1   4  -1  502.85   12.00
   2  -4   1  161.68    4.00
   2  -4   1  164.48    3.90
   2  -4   1  168.18    3.80
   2  -4   1  157.68    5.30
  -2   4  -1  164.38    4.00
  -2   4  -1  164.98    3.50
  -2   4  -1  162.88    5.30
  -2   4  -1  160.48    3.80
   3  -4   1   53.89    3.20
   3  -4   1   53.19    2.00
   3  -4   1   58.19    1.90
  -3   4  -1   57.09    3.10
  -3   4  -1   56.29    2.00
  -3   4  -1   55.79    1.90
  -3   4  -1   58.19    2.10
  -3   4  -1   57.69    1.80
   4  -4   1  560.84   10.10
   4  -4   1  547.45   14.00
   4  -4   1  555.84   10.30
  -4   4  -1  550.94   10.00
  -4   4  -1  555.84   10.30
  -4   4  -1  560.24   10.60
  -4   4  -1  545.05   10.10
   5  -4   1  259.37    5.20
   5  -4   1  260.27    5.10
   5  -4   1  258.17    6.20
   5  -4   1  254.77    8.50
  -5   4  -1  254.07    5.90
  -5   4  -1  264.67    6.30
  -5   4  -1  250.67    6.00
  -5   4  -1  256.87    5.10
   6  -4   1   49.20    3.60
   6  -4   1   52.79    1.40
   6  -4   1   52.09    1.40
  -6   4  -1   56.59    2.80
  -6   4  -1   53.09    1.40
  -6   4  -1   52.59    2.50
  -6   4  -1   55.29    2.90
  -6   4  -1   52.09    1.40
   7  -4   1   -0.50    1.30
   7  -4   1    1.60    1.30
  -7   4  -1   -1.00    1.10
  -7   4  -1   -0.80    0.90
   8  -4   1    0.20    1.60
   8  -4   1   -1.30    1.30
  -8   4  -1   -3.60    1.10
  -8   4  -1    0.60    1.00
   9  -4   1    1.20    1.80
   9  -4   1    0.70    1.00
   9  -4   1    0.30    1.50
  -9   4  -1   -0.10    1.40
  -9   4  -1    0.40    1.50
  -8  -5   1    8.60    2.10
  -8  -5   1    8.00    1.20
  -8  -5   1    5.40    1.80
   8   5  -1    6.70    2.20
   8   5  -1    4.20    2.00
  -7  -5   1    8.30    1.90
  -7  -5   1    7.50    1.60
  -7  -5   1    6.90    1.20
   7   5  -1    6.00    2.00
   7   5  -1    6.50    2.10
  -6  -5   1    1.50    1.20
  -6  -5   1    1.20    1.50
  -6  -5   1    1.10    1.10
   6   5  -1    1.80    1.50
   6   5  -1   -0.20    0.60
   6   5  -1   -0.20    1.30
   6   5  -1    0.40    1.00
  -5  -5   1  712.73   14.00
  -5  -5   1  742.13   14.40
  -5  -5   1  716.63   14.10
  -5  -5   1  730.03   14.00
   5   5  -1  712.53   14.80
   5   5  -1  697.93   20.00
   5   5  -1  743.53   14.00
   5   5  -1  731.93   17.50
   5   5  -1  727.73   19.50
  -4  -5   1   11.40    1.30
  -4  -5   1   12.70    1.50
  -4  -5   1   14.10    1.60
  -4  -5   1   16.50    2.10
  -4  -5   1   15.80    1.70
   4   5  -1    9.40    1.70
   4   5  -1   10.20    1.80
   4   5  -1   13.60    1.40
   4   5  -1   14.00    1.60
  -3  -5   1    1.70    0.70
  -3  -5   1    1.80    0.80
  -3  -5   1    1.40    0.90
  -3  -5   1    1.10    0.70
  -3  -5   1    2.60    0.80
   3   5  -1    2.00    0.80
   3   5  -1    1.50    0.80
   3   5  -1    1.90    1.00
   3   5  -1    0.50    0.90
  -2  -5   1   40.10    1.70
  -2  -5   1   33.30    1.70
  -2  -5   1   35.50    2.10
  -2  -5   1   33.50    1.60
  -2  -5   1   38.80    2.60
   2   5  -1   37.30    2.00
   2   5  -1   34.70    1.90
   2   5  -1   35.70    2.60
   2   5  -1   38.00    2.50
   2   5  -1   43.00    2.80
  -1  -5   1   40.60    2.60
  -1  -5   1   38.70    2.30
  -1  -5   1   38.70    1.80
  -1  -5   1   33.90    1.40
  -1  -5   1   36.50    1.30
  -1  -5   1   38.70    1.40
  -1  -5   1   36.20    1.90
   1   5  -1   38.20    1.80
   1   5  -1   39.80    2.40
   1   5  -1   39.20    2.00
   1   5  -1   39.80    2.70
   1   5  -1   37.60    2.30
   0  -5   1   24.80    1.50
   0  -5   1   25.60    2.10
   0  -5   1   25.20    2.20
   0  -5   1   25.90    1.60
   0   5  -1   28.50    2.30
   0   5  -1   25.00    1.50
   0   5  -1   26.50    1.70
   0   5  -1   29.40    2.10
   0   5  -1   24.40    1.50
   1  -5   1   16.10    1.30
   1  -5   1    9.50    1.50
   1  -5   1   10.90    1.40
   1  -5   1   10.70    1.00
  -1   5  -1   10.00    1.40
  -1   5  -1   11.50    0.90
  -1   5  -1   10.10    1.10
  -1   5  -1   10.60    1.00
   2  -5   1   38.90    1.80
   2  -5   1   33.60    1.20
   2  -5   1   40.60    2.00
   2  -5   1   36.10    2.50
  -2   5  -1   40.50    2.00
  -2   5  -1   40.80    1.90
  -2   5  -1   36.40    2.40
   3  -5   1   16.20    1.30
   3  -5   1   15.90    1.10
   3  -5   1   15.00    1.40
   3  -5   1   16.20    2.00
  -3   5  -1   16.20    1.30
  -3   5  -1   15.00    1.40
  -3   5  -1   18.30    2.10
  -3   5  -1   19.30    1.30
   4  -5   1   24.60    2.80
   4  -5   1   15.10    1.20
   4  -5   1   18.60    1.50
  -4   5  -1   18.10    1.50
  -4   5  -1   19.90    1.40
  -4   5  -1   19.50    2.00
  -4   5  -1   18.20    1.50
  -4   5  -1   13.90    1.20
   5  -5   1    0.90    0.60
   5  -5   1    0.50    0.60
   5  -5   1    0.60    1.00
  -5   5  -1    0.40    0.70
  -5   5  -1    0.70    0.60
  -5   5  -1    1.80    0.90
  -5   5  -1    1.20    0.60
   6  -5   1   13.90    2.40
   6  -5   1   13.90    1.10
  -6   5  -1   10.60    1.40
   7  -5   1   -0.70    1.50
   7  -5   1    0.70    0.30
   7  -5   1   -0.20    1.60
  -7   5  -1   -0.50    1.00
  -7   5  -1    1.20    0.40
  -7   5  -1    0.00    0.40
  -7   5  -1   -0.30    1.30
   8  -5   1   -0.30    1.00
   8  -5   1   -0.30    1.80
  -8   5  -1    1.10    1.40
   9  -5   1    4.70    2.30
   9  -5   1    5.20    1.40
   9  -5   1    4.30    2.10
  -9   5  -1    1.60    1.50
  -8  -6   1   -0.40    1.80
  -8  -6   1   -1.50    1.40
  -8  -6   1    0.90    0.90
   8   6  -1   -0.30    1.60
   8   6  -1    1.80    1.70
  -7  -6   1   -0.40    1.30
  -7  -6   1   -0.10    0.90
  -7  -6   1   -1.50    1.60
   7   6  -1   -0.50    1.40
   7   6  -1   -0.40    1.50
  -6  -6   1   -1.40    1.00
  -6  -6   1   -0.80    1.00
  -6  -6   1    0.00    1.10
   6   6  -1    0.60    1.00
   6   6  -1   -0.10    1.30
  -5  -6   1    0.80    0.90
  -5  -6   1    0.20    1.10
  -5  -6   1    1.00    1.20
  -5  -6   1    2.70    1.30
   5   6  -1    1.70    1.30
   5   6  -1   -1.10    1.30
   5   6  -1    1.00    1.00
  -4  -6   1    6.60    1.30
  -4  -6   1    6.00    1.40
  -4  -6   1    7.90    1.40
  -4  -6   1    7.00    1.20
   4   6  -1    5.10    1.60
   4   6  -1    4.60    1.50
   4   6  -1    3.50    1.50
   4   6  -1    7.20    1.20
  -3  -6   1   34.90    1.90
  -3  -6   1   32.60    2.70
  -3  -6   1   35.30    1.90
  -3  -6   1   34.80    2.00
  -3  -6   1   35.70    2.30
   3   6  -1   35.40    3.10
   3   6  -1   35.50    2.10
   3   6  -1   35.40    2.80
   3   6  -1   37.10    3.00
  -2  -6   1   39.80    2.80
  -2  -6   1   38.00    1.80
  -2  -6   1   36.10    2.30
  -2  -6   1   36.70    1.60
  -2  -6   1   38.80    2.10
   2   6  -1   37.90    2.80
   2   6  -1   35.50    2.10
   2   6  -1   37.50    2.70
   2   6  -1   41.30    3.10
   2   6  -1   40.50    2.30
  -1  -6   1  251.67    7.50
  -1  -6   1  235.38    4.60
  -1  -6   1  233.18    6.20
  -1  -6   1  228.98    5.80
  -1  -6   1  234.88    5.60
  -1  -6   1  239.18    7.60
   1   6  -1  241.08    7.70
   1   6  -1  233.28    6.10
   1   6  -1  231.98    5.90
   1   6  -1  236.38    7.20
   1   6  -1  241.28    7.30
   0  -6   1  106.69    4.60
   0  -6   1  106.79    3.70
   0  -6   1  108.79    4.50
   0  -6   1  111.89    3.50
   0   6  -1  106.49    4.50
   0   6  -1  102.69    3.50
   0   6  -1  109.29    4.50
   0   6  -1  106.59    3.80
   0   6  -1  110.79    3.70
   1  -6   1   24.70    2.40
   1  -6   1   27.00    1.90
   1  -6   1   25.80    1.60
   1  -6   1   24.10    2.20
  -1   6  -1   26.00    1.70
  -1   6  -1   24.80    1.70
  -1   6  -1   24.70    2.30
  -1   6  -1   26.60    1.50
   2  -6   1   83.49    3.10
   2  -6   1   88.89    2.60
   2  -6   1   88.89    3.00
   2  -6   1   90.29    4.30
  -2   6  -1   83.79    2.90
  -2   6  -1   92.09    2.60
  -2   6  -1   88.49    3.20
  -2   6  -1   95.19    4.30
   3  -6   1  116.29    3.10
   3  -6   1  120.49    5.30
   3  -6   1  115.79    3.50
   3  -6   1  118.89    3.80
  -3   6  -1  113.29    3.70
  -3   6  -1  116.99    3.50
  -3   6  -1  119.89    5.10
  -3   6  -1  116.69    2.60
  -3   6  -1  116.29    3.20
   4  -6   1    0.90    0.60
   4  -6   1    0.20    0.70
   4  -6   1    1.60    0.80
   4  -6   1    1.10    1.00
  -4   6  -1    1.10    0.60
  -4   6  -1    1.30    0.90
  -4   6  -1    1.70    0.80
  -4   6  -1    0.80    0.80
   5  -6   1  141.59    4.00
   5  -6   1  138.39    6.30
  -5   6  -1  136.39    4.20
  -5   6  -1  137.99    3.80
  -5   6  -1  139.29    4.00
  -5   6  -1  139.89    3.80
   6  -6   1  284.67   10.20
   6  -6   1  310.37   11.20
   6  -6   1  288.97    6.40
  -6   6  -1  287.47    7.30
  -6   6  -1  285.27    6.30
  -6   6  -1  294.87    6.80
   7  -6   1   78.09    6.00
   7  -6   1   73.29    5.30
  -7   6  -1   64.29    3.10
  -7   6  -1   66.59    2.20
  -7   6  -1   68.19    3.50
  -7   6  -1   65.29    2.40
   8  -6   1    5.70    2.30
   8  -6   1    8.50    2.50
  -8   6  -1    9.60    1.80
   9  -6   1    0.20    2.00
   9  -6   1    2.80    1.90
  -9   6  -1   -0.20    1.30
  -7  -7   1    7.40    2.10
  -7  -7   1    9.40    2.10
  -7  -7   1    7.10    1.60
   7   7  -1    7.20    2.20
   7   7  -1    3.20    2.00
  -6  -7   1   29.40    2.70
  -6  -7   1   32.00    2.50
  -6  -7   1   30.60    2.70
   6   7  -1   34.90    4.00
   6   7  -1   30.40    4.00
  -5  -7   1   -0.80    1.00
  -5  -7   1    0.90    1.20
  -5  -7   1   -1.20    1.10
   5   7  -1   -1.10    1.50
   5   7  -1    1.30    1.10
   5   7  -1    0.80    1.30
  -4  -7   1    1.70    1.10
  -4  -7   1    0.50    0.90
  -4  -7   1   -0.30    0.90
  -4  -7   1    1.30    1.00
   4   7  -1   -0.40    1.50
   4   7  -1    2.70    1.10
   4   7  -1    2.20    1.30
  -3  -7   1    3.20    1.20
  -3  -7   1    1.90    0.90
  -3  -7   1    3.10    1.00
  -3  -7   1    2.50    0.90
   3   7  -1    3.40    1.50
   3   7  -1    4.60    1.20
   3   7  -1    3.20    1.20
   3   7  -1    3.00    1.30
  -2  -7   1   16.60    1.40
  -2  -7   1   19.30    1.80
  -2  -7   1   15.30    1.90
  -2  -7   1   16.50    2.10
  -2  -7   1   18.10    1.30
   2   7  -1   18.40    2.20
   2   7  -1   13.80    2.00
   2   7  -1   18.60    1.90
   2   7  -1   11.60    2.00
  -1  -7   1    0.20    1.20
  -1  -7   1    0.30    0.40
  -1  -7   1   -0.70    0.70
  -1  -7   1   -0.20    0.80
  -1  -7   1   -1.10    0.90
   1   7  -1    0.30    1.10
   1   7  -1    0.70    0.70
   1   7  -1    0.70    0.90
   1   7  -1    0.00    0.70
   0  -7   1    0.80    1.00
   0  -7   1    1.40    1.10
   0  -7   1    0.20    0.60
   0  -7   1    2.00    1.10
   0  -7   1    0.40    0.60
   0   7  -1    0.10    0.60
   0   7  -1    1.00    0.60
   0   7  -1    0.90    0.80
   0   7  -1    0.80    0.70
   1  -7   1   10.80    1.80
   1  -7   1    9.20    1.40
   1  -7   1    8.00    1.60
   1  -7   1   10.00    1.40
  -1   7  -1    9.60    1.40
  -1   7  -1    8.60    1.60
  -1   7  -1    8.90    1.50
  -1   7  -1    8.90    1.20
   2  -7   1    2.20    1.30
   2  -7   1    2.10    0.90
   2  -7   1   -0.10    1.10
   2  -7   1    1.20    0.80
  -2   7  -1    1.60    1.00
  -2   7  -1    0.10    0.90
  -2   7  -1    0.70    0.70
   3  -7   1   28.70    3.10
   3  -7   1   28.90    2.10
   3  -7   1   20.40    1.00
  -3   7  -1   27.80    1.90
  -3   7  -1   23.00    2.00
   4  -7   1    0.50    0.40
   4  -7   1    0.90    1.30
   4  -7   1    0.20    0.80
  -4   7  -1    1.00    0.50
  -4   7  -1    0.70    0.80
  -4   7  -1    0.50    0.70
  -4   7  -1    0.00    0.80
   5  -7   1    2.50    1.40
   5  -7   1    0.70    1.20
   5  -7   1    2.00    0.80
   5  -7   1    3.50    1.00
  -5   7  -1    2.60    1.00
  -5   7  -1    4.00    1.10
  -5   7  -1    3.00    0.80
  -5   7  -1    4.00    1.10
   6  -7   1    1.70    1.40
   6  -7   1   -0.40    0.80
   6  -7   1    0.80    0.90
   6  -7   1    0.00    1.70
  -6   7  -1    1.00    1.20
  -6   7  -1    0.30    0.90
  -6   7  -1    1.40    0.80
   7  -7   1   14.20    3.00
   7  -7   1   16.90    2.90
  -7   7  -1   18.70    1.70
  -7   7  -1   25.00    2.40
  -7   7  -1   19.80    1.90
   8  -7   1   -1.90    1.80
   8  -7   1    1.20    1.80
  -8   7  -1    0.10    1.10
  -8   7  -1    1.00    0.60
  -8   7  -1   -0.90    1.10
   9  -7   1    3.00    2.50
   9  -7   1    5.50    2.40
  -9   7  -1    6.10    1.70
  -7  -8   1   20.40    2.80
  -7  -8   1   21.50    2.90
  -7  -8   1   20.60    2.40
   7   8  -1   15.60    3.10
   7   8  -1   21.90    3.60
  -6  -8   1    6.30    1.90
  -6  -8   1    6.20    1.70
  -6  -8   1    8.20    1.80
   6   8  -1    4.00    1.90
   6   8  -1    0.90    1.90
  -5  -8   1   -0.20    1.30
  -5  -8   1    0.60    1.00
  -5  -8   1    2.80    1.40
   5   8  -1    1.10    1.20
   5   8  -1   -2.90    1.60
   5   8  -1    1.30    1.20
  -4  -8   1  208.08    6.10
  -4  -8   1  219.18    6.70
  -4  -8   1  203.08    5.80
  -4  -8   1  211.58    5.70
   4   8  -1  216.38    6.20
   4   8  -1  209.88    8.70
   4   8  -1  207.48    8.50
  -3  -8   1  234.18    5.80
  -3  -8   1  222.08    6.30
  -3  -8   1  227.38    5.50
  -3  -8   1  229.28    6.90
   3   8  -1  244.38    8.90
   3   8  -1  235.98    6.60
   3   8  -1  226.28    8.70
  -2  -8   1   37.30    2.30
  -2  -8   1   34.70    2.50
  -2  -8   1   36.50    1.90
  -2  -8   1   35.70    1.90
   2   8  -1   31.20    3.50
   2   8  -1   40.20    3.10
   2   8  -1   34.70    2.30
  -1  -8   1   60.99    4.30
  -1  -8   1   53.69    3.20
  -1  -8   1   58.99    2.30
  -1  -8   1   64.19    3.10
   1   8  -1   63.49    3.20
   1   8  -1   61.99    3.50
   1   8  -1   61.29    4.20
   0  -8   1   25.20    2.00
   0  -8   1   25.20    2.40
   0  -8   1   29.20    3.20
   0   8  -1   25.00    2.10
   0   8  -1   24.80    2.20
   1  -8   1    9.90    1.60
   1  -8   1   12.70    2.10
   1  -8   1   12.30    1.70
  -1   8  -1   12.30    1.40
  -1   8  -1   13.50    1.80
  -1   8  -1   12.00    1.60
   2  -8   1  106.29    5.30
   2  -8   1  111.09    5.10
   2  -8   1  108.09    4.10
  -2   8  -1  103.49    3.80
  -2   8  -1  114.09    3.60
  -2   8  -1  122.49    4.40
   3  -8   1   16.00    1.90
   3  -8   1   14.60    2.30
   3  -8   1   12.80    2.40
  -3   8  -1   14.70    1.70
  -3   8  -1   16.50    1.90
   4  -8   1   37.10    1.40
   4  -8   1   35.90    3.70
   4  -8   1   39.00    3.50
   4  -8   1   37.40    2.40
  -4   8  -1   36.60    2.40
  -4   8  -1   36.60    1.40
  -4   8  -1   39.70    2.40
  -4   8  -1   39.90    2.10
   5  -8   1   81.29    3.40
   5  -8   1   79.79    5.30
   5  -8   1   80.19    2.80
   5  -8   1   90.19    5.70
  -5   8  -1   82.49    3.50
  -5   8  -1   81.89    3.20
  -5   8  -1   78.09    2.60
  -5   8  -1   89.89    3.50
   6  -8   1   81.99    5.60
   6  -8   1  107.29    6.70
   6  -8   1   94.49    3.60
  -6   8  -1   91.59    3.20
  -6   8  -1   89.99    3.70
  -6   8  -1   91.09    3.70
  -6   8  -1   93.79    3.50
   7  -8   1   -2.20    1.70
   7  -8   1    2.40    1.90
  -7   8  -1    2.60    1.30
  -7   8  -1    1.90    1.00
  -7   8  -1    1.00    1.00
   8  -8   1    1.70    1.80
   8  -8   1   -1.20    1.60
  -8   8  -1    0.00    1.00
  -8   8  -1   -0.20    1.20
  -8   8  -1    1.00    0.80
   9  -8   1    0.30    2.00
   9  -8   1   -1.20    1.40
  -9   8  -1   -0.60    1.30
  -6  -9   1    2.50    1.60
  -6  -9   1    0.00    1.20
  -6  -9   1   -1.50    1.40
   6   9  -1    0.00    1.50
  -5  -9   1   -0.70    1.40
  -5  -9   1   -1.10    1.40
  -5  -9   1    0.10    1.10
   5   9  -1   -0.10    1.30
   5   9  -1   -1.90    1.80
  -4  -9   1   -0.20    1.30
  -4  -9   1   -0.50    1.30
  -4  -9   1    2.00    1.10
   4   9  -1    1.00    1.10
   4   9  -1    1.00    1.30
   4   9  -1   -1.00    1.80
  -3  -9   1    9.40    1.50
  -3  -9   1    9.10    1.90
  -3  -9   1   10.30    1.50
   3   9  -1   11.30    1.70
   3   9  -1    5.90    2.10
   3   9  -1    9.80    2.00
  -2  -9   1    6.70    1.70
  -2  -9   1    6.00    1.10
   2   9  -1    4.70    1.50
   2   9  -1    4.90    1.50
   2   9  -1    4.90    2.10
  -1  -9   1    3.20    0.80
  -1  -9   1    3.30    1.20
  -1  -9   1    1.70    0.60
  -1  -9   1    3.40    1.70
   1   9  -1    2.80    1.30
   1   9  -1    6.50    1.60
   1   9  -1    3.10    1.20
   0  -9   1   76.89    5.00
   0  -9   1   60.49    3.20
   0  -9   1   67.99    3.60
   0   9  -1   81.89    3.70
   0   9  -1   65.59    3.50
   1  -9   1    4.50    1.30
   1  -9   1    8.60    2.20
   1  -9   1    7.90    1.70
  -1   9  -1    7.70    1.40
  -1   9  -1    6.80    1.20
   2  -9   1    0.80    0.90
   2  -9   1    0.80    1.30
   2  -9   1    0.00    1.00
  -2   9  -1   -0.10    0.80
  -2   9  -1   -0.80    0.70
   3  -9   1   -0.70    1.10
   3  -9   1    0.60    1.20
   3  -9   1    0.10    1.10
  -3   9  -1   -0.60    1.00
  -3   9  -1   -0.50    1.00
   4  -9   1    4.10    2.00
   4  -9   1    0.00    1.40
   4  -9   1    1.30    1.20
  -4   9  -1    2.80    1.20
  -4   9  -1    1.30    0.90
  -4   9  -1    1.90    1.20
   5  -9   1    0.90    1.30
   5  -9   1    1.00    0.30
   5  -9   1    2.40    1.20
   5  -9   1   -1.30    1.70
  -5   9  -1    0.60    1.00
  -5   9  -1    1.30    0.70
  -5   9  -1    1.00    1.00
  -5   9  -1    1.40    1.10
   6  -9   1   10.00    2.70
   6  -9   1   15.30    2.00
   6  -9   1   10.70    2.80
  -6   9  -1   13.90    1.80
  -6   9  -1    9.10    1.30
  -6   9  -1   11.10    1.70
   7  -9   1   18.20    3.60
   7  -9   1   17.10    3.40
  -7   9  -1   22.90    2.30
  -7   9  -1   19.40    2.00
  -7   9  -1   21.30    1.90
   8  -9   1   91.49    7.40
   8  -9   1   80.69    6.50
  -8   9  -1   84.49    4.20
  -8   9  -1   84.89    3.30
  -8   9  -1   81.79    3.60
  -5 -10   1    1.90    1.30
  -5 -10   1    1.90    1.70
  -5 -10   1    0.90    1.60
   5  10  -1   -2.50    2.10
   5  10  -1    3.10    1.70
  -4 -10   1    1.00    1.30
  -4 -10   1    1.70    1.10
  -4 -10   1    3.50    1.70
   4  10  -1    2.60    1.60
   4  10  -1    3.70    1.60
   4  10  -1   -2.80    1.90
  -3 -10   1    2.30    1.70
  -3 -10   1    1.90    1.10
   3  10  -1    1.80    1.40
   3  10  -1    1.70    1.40
   3  10  -1   -0.90    1.80
  -2 -10   1   74.09    4.20
  -2 -10   1   68.69    2.90
   2  10  -1   72.99    3.90
   2  10  -1   67.49    4.40
   2  10  -1   59.39    5.10
  -1 -10   1   -0.10    0.50
  -1 -10   1   -1.00    1.90
  -1 -10   1   -0.70    0.70
  -1 -10   1   -0.10    1.10
   1  10  -1    0.20    1.00
   1  10  -1    1.20    1.10
   0 -10   1   88.59    5.80
   0 -10   1   82.19    4.20
   0 -10   1   87.39    3.90
   0  10  -1   89.79    4.40
   0  10  -1   85.49    4.00
   1 -10   1   30.80    3.60
   1 -10   1   33.60    3.20
   1 -10   1   22.70    2.70
  -1  10  -1   25.60    2.60
  -1  10  -1   33.60    3.10
   2 -10   1    7.60    1.90
   2 -10   1   11.90    2.70
   2 -10   1   13.00    2.00
  -2  10  -1    8.80    1.60
  -2  10  -1    7.40    1.30
   3 -10   1    3.40    1.50
   3 -10   1    3.80    1.60
   3 -10   1    5.30    1.90
  -3  10  -1    4.50    1.50
   4 -10   1    6.70    2.10
   4 -10   1    8.50    1.80
   4 -10   1    7.30    2.50
  -4  10  -1    8.40    1.70
  -4  10  -1   12.30    1.90
  -4  10  -1    9.90    1.40
   5 -10   1    8.60    2.50
   5 -10   1    9.50    1.80
   5 -10   1   10.50    2.80
  -5  10  -1   10.70    1.50
  -5  10  -1   11.20    1.90
   6 -10   1    2.00    2.30
   6 -10   1    4.90    2.30
  -6  10  -1    3.50    1.30
  -6  10  -1    2.40    1.40
   7 -10   1    3.50    2.40
   7 -10   1    4.40    2.40
  -7  10  -1    1.30    1.10
  -7  10  -1    2.20    1.30
   8 -10   1   -1.10    2.00
   8 -10   1    2.60    2.40
  -8  10  -1    1.60    1.10
  -8  10  -1    2.60    1.30
  -4 -11   1    1.90    1.80
  -4 -11   1    1.20    1.30
   4  11  -1   -3.50    2.00
   4  11  -1    1.30    1.50
  -3 -11   1    0.90    1.20
  -3 -11   1    2.70    1.80
   3  11  -1    2.10    1.50
   3  11  -1   -1.00    2.00
   3  11  -1    2.60    1.60
  -2 -11   1   19.80    1.90
  -2 -11   1   22.00    3.00
   2  11  -1   16.40    2.50
   2  11  -1   30.10    3.10
  -1 -11   1   34.00    4.30
  -1 -11   1   47.40    3.80
  -1 -11   1   43.80    2.40
   1  11  -1   44.10    3.60
   1  11  -1   40.60    3.10
   0 -11   1    5.20    2.50
   0 -11   1    4.30    1.20
   0 -11   1    6.40    1.80
   0  11  -1    3.80    1.30
   0  11  -1    4.00    1.60
   1 -11   1    4.40    2.00
   1 -11   1    4.40    1.60
   1 -11   1    9.40    2.70
  -1  11  -1    6.00    1.40
  -1  11  -1    9.00    2.20
   2 -11   1   -1.30    2.00
   2 -11   1    0.20    1.40
   2 -11   1   -0.90    1.00
  -2  11  -1   -2.40    0.90
  -2  11  -1    0.50    1.20
   3 -11   1    8.80    2.70
   3 -11   1    9.70    1.90
   3 -11   1    7.00    2.10
  -3  11  -1    9.50    1.80
   4 -11   1    5.60    2.10
   4 -11   1    4.70    1.80
   4 -11   1    1.20    2.30
  -4  11  -1    3.30    1.10
  -4  11  -1    2.10    1.50
   5 -11   1    0.80    2.20
   5 -11   1    1.80    2.00
   5 -11   1    0.10    1.30
  -5  11  -1    0.40    1.40
  -5  11  -1    0.90    1.00
   6 -11   1    5.20    2.60
   6 -11   1    3.70    2.30
  -6  11  -1    6.50    1.80
  -6  11  -1    4.80    1.30
   7 -11   1    7.60    2.70
   7 -11   1    7.20    3.00
  -7  11  -1    5.10    1.50
  -7  11  -1    8.30    1.80
  -3 -12   1    3.20    1.90
  -3 -12   1    4.70    1.40
   3  12  -1    2.40    1.80
   3  12  -1    3.80    1.70
  -2 -12   1    1.10    1.70
  -2 -12   1    1.60    1.10
   2  12  -1    1.80    1.40
   2  12  -1    0.70    1.60
  -1 -12   1    2.00    1.10
  -1 -12   1   -2.20    2.30
  -1 -12   1    1.00    1.80
   1  12  -1    3.00    1.80
   1  12  -1    0.80    1.30
   0 -12   1   19.50    3.40
   0 -12   1   22.60    3.10
   0  12  -1   27.00    3.00
   0  12  -1   35.60    3.50
   1 -12   1    2.30    1.30
   1 -12   1    4.90    2.10
   1 -12   1    1.40    2.50
  -1  12  -1    1.40    1.30
  -1  12  -1    2.40    1.80
   2 -12   1    5.60    2.40
   2 -12   1    2.10    1.40
   2 -12   1    4.60    1.60
  -2  12  -1    4.90    1.60
   3 -12   1   -0.70    1.10
   3 -12   1   -1.30    2.30
   3 -12   1   -0.10    1.50
  -3  12  -1    0.00    1.10
   4 -12   1    1.10    1.70
   4 -12   1   -1.10    1.40
   4 -12   1    0.90    2.30
  -4  12  -1    0.20    1.40
  -4  12  -1   -0.40    0.90
   5 -12   1   -2.20    2.00
   5 -12   1   -0.60    1.30
   5 -12   1    0.00    1.70
  -5  12  -1   -0.90    1.20
  -5  12  -1   -1.00    0.80
   6 -12   1   -1.80    1.40
   6 -12   1    0.00    1.50
  -6  12  -1   -0.40    1.30
  -6  12  -1   -0.70    1.00
  -2 -13   1   -0.50    1.00
  -2 -13   1    1.30    1.50
   2  13  -1    2.90    1.90
   2  13  -1    0.60    1.40
  -1 -13   1    0.80    1.00
  -1 -13   1   -7.10    2.30
  -1 -13   1   -1.50    1.70
   1  13  -1    1.20    1.40
   1  13  -1    1.00    1.80
   0 -13   1   12.00    3.20
   0 -13   1   12.60    2.80
   0  13  -1   13.90    2.60
   1 -13   1    1.70    1.90
   1 -13   1    0.60    2.10
  -1  13  -1    2.50    2.00
   2 -13   1   31.10    3.20
   2 -13   1   32.30    3.40
   2 -13   1   26.20    4.40
  -2  13  -1   35.10    3.20
   3 -13   1   -1.40    1.80
   3 -13   1    0.50    1.40
   3 -13   1    2.30    1.80
  -3  13  -1    1.90    1.80
   4 -13   1   -2.90    1.40
   4 -13   1    0.80    1.30
   4 -13   1    1.80    1.70
  -4  13  -1    0.70    1.20
   5 -13   1    1.20    2.60
   5 -13   1    2.30    2.00
  -5  13  -1    2.90    1.70
   0 -14   1   -0.80    1.90
   0 -14   1   -7.50    2.50
   0  14  -1    2.10    2.00
   1 -14   1   -4.80    2.90
   1 -14   1   -0.10    1.80
  -1  14  -1    3.70    2.20
   2 -14   1   -4.10    2.70
   2 -14   1    0.80    1.50
  -2  14  -1   -0.90    1.20
   3 -14   1   -0.60    2.90
   3 -14   1    5.00    2.10
   3 -14   1    0.00    1.30
  -3  14  -1    4.60    2.00
  -4  13   2    0.90    1.70
   4 -13  -2    0.70    1.70
   4 -13  -2    2.10    1.90
  -3  13   2    2.30    1.90
   3 -13  -2    3.10    2.00
   3 -13  -2   -0.60    1.40
   3 -13  -2   -3.60    2.70
  -2  13   2    2.90    2.00
   2 -13  -2    0.10    1.50
   2 -13  -2    1.60    2.00
   2 -13  -2   -4.60    2.90
  -1  13   2   -0.30    1.40
   1 -13  -2    0.30    1.40
   0  13   2    0.20    1.40
   0  13   2   -3.80    1.40
   0 -13  -2    0.20    1.50
   1  13   2    1.80    1.50
   1  13   2   -2.70    1.30
  -1 -13  -2    0.10    1.40
  -6  12   2   -1.30    1.20
  -6  12   2   -0.30    1.40
   6 -12  -2    1.70    2.10
   6 -12  -2   -0.30    2.40
  -5  12   2    0.20    1.30
  -5  12   2   -0.60    1.40
   5 -12  -2   -2.20    2.40
   5 -12  -2    0.90    1.80
   5 -12  -2    1.10    1.50
  -4  12   2   21.50    2.90
   4 -12  -2   21.10    3.40
   4 -12  -2   18.40    3.60
   4 -12  -2   24.20    3.10
  -3  12   2    0.10    1.20
   3 -12  -2    0.70    1.40
   3 -12  -2   -0.60    1.20
   3 -12  -2    2.20    2.20
  -2  12   2   19.10    2.60
  -2  12   2   10.40    2.20
   2 -12  -2   19.10    2.80
   2 -12  -2   13.30    2.50
   2 -12  -2   14.80    3.80
  -1  12   2    0.90    1.90
  -1  12   2    0.00    1.40
   1 -12  -2   -0.30    2.10
   1 -12  -2    2.00    1.30
   1 -12  -2    2.40    2.00
   0  12   2    2.60    1.70
   0  12   2    4.50    2.10
   0 -12  -2    1.80    3.10
   0 -12  -2    5.80    2.30
   1  12   2    4.50    1.80
   1  12   2    5.80    2.10
  -1 -12  -2    4.50    2.10
   2  12   2   -0.10    1.70
   2  12   2   -0.60    1.50
  -2 -12  -2   -0.30    1.00
  -2 -12  -2    1.50    1.80
   3  12   2    2.80    1.90
  -3 -12  -2    0.20    1.20
  -3 -12  -2    1.00    1.80
  -7  11   2   -0.10    1.40
  -7  11   2    0.50    1.30
   7 -11  -2    2.30    2.60
   7 -11  -2    0.90    1.60
  -6  11   2    0.50    1.50
  -6  11   2   -0.50    1.20
   6 -11  -2    0.10    2.30
   6 -11  -2    1.30    2.00
  -5  11   2    0.90    1.50
  -5  11   2   -0.50    1.20
   5 -11  -2    1.10    1.90
   5 -11  -2    0.10    1.30
   5 -11  -2   -0.50    2.30
  -4  11   2    0.20    1.00
   4 -11  -2    1.00    1.30
   4 -11  -2   -0.20    1.00
   4 -11  -2   -1.00    2.30
  -3  11   2   -0.90    1.10
  -3  11   2    0.10    1.40
   3 -11  -2   -1.70    2.30
   3 -11  -2   -1.10    1.50
   3 -11  -2   -0.30    1.30
  -2  11   2   -1.70    1.40
  -2  11   2   -2.60    1.20
   2 -11  -2   -1.00    1.20
   2 -11  -2    0.30    1.60
   2 -11  -2   -0.30    1.80
  -1  11   2    2.90    1.50
  -1  11   2    2.80    1.50
   1 -11  -2    5.40    2.30
   1 -11  -2    4.20    1.50
   1 -11  -2    4.00    1.70
   0  11   2   -0.50    1.60
   0  11   2   -0.40    1.30
   0 -11  -2   -0.60    0.90
   0 -11  -2   -0.80    1.80
   0 -11  -2    0.60    1.80
   1  11   2    4.60    1.80
   1  11   2    7.00    2.10
  -1 -11  -2    3.90    2.10
   2  11   2    1.90    1.60
   2  11   2    2.00    1.40
  -2 -11  -2    1.90    1.40
  -2 -11  -2    1.40    1.20
   3  11   2    3.90    1.80
   3  11   2    6.10    2.00
  -3 -11  -2    3.70    1.40
  -3 -11  -2    2.80    1.90
   4  11   2    6.30    2.20
  -4 -11  -2    9.80    2.30
  -4 -11  -2    9.90    2.00
  -7  10   2    4.40    1.20
  -7  10   2    6.70    1.80
  -7  10   2    3.70    1.60
   7 -10  -2    5.20    2.30
   7 -10  -2    4.00    2.50
  -6  10   2    1.10    1.30
  -6  10   2    1.50    1.30
   6 -10  -2    1.10    1.60
   6 -10  -2    2.50    2.40
  -5  10   2   79.89    3.70
  -5  10   2   87.49    4.10
   5 -10  -2   77.89    6.00
   5 -10  -2   74.19    5.60
   5 -10  -2   80.89    4.10
  -4  10   2    6.70    1.50
   4 -10  -2    5.90    2.20
   4 -10  -2    8.30    2.30
   4 -10  -2    8.10    1.90
  -3  10   2   17.60    2.30
  -3  10   2   12.80    1.90
   3 -10  -2   20.50    2.00
   3 -10  -2   14.50    3.20
   3 -10  -2   18.20    2.50
   3 -10  -2   17.90    2.80
  -2  10   2   95.39    4.40
  -2  10   2   75.79    4.40
   2 -10  -2   72.49    5.30
   2 -10  -2   74.99    4.70
   2 -10  -2   79.29    3.90
   2 -10  -2   75.09    4.00
  -1  10   2  183.88    6.30
  -1  10   2  179.38    6.90
   1 -10  -2  166.48    6.70
   1 -10  -2  182.68    6.70
   1 -10  -2  170.78    6.50
   1 -10  -2  161.68    7.80
   0  10   2   19.40    2.40
   0  10   2   14.00    2.20
   0 -10  -2   14.60    2.30
   0 -10  -2   21.90    2.20
   0 -10  -2   14.60    2.90
   1  10   2    2.10    1.30
   1  10   2    2.80    1.40
  -1 -10  -2    1.40    0.80
  -1 -10  -2    0.90    1.20
   2  10   2    2.40    1.60
   2  10   2    0.80    1.50
  -2 -10  -2    0.00    1.00
  -2 -10  -2    0.50    1.60
   3  10   2   12.40    2.50
   3  10   2   11.70    2.10
  -3 -10  -2   12.80    2.30
  -3 -10  -2   10.90    1.80
   4  10   2    0.60    1.50
   4  10   2   -0.60    1.40
  -4 -10  -2   -2.40    1.10
  -4 -10  -2   -1.30    1.00
   5  10   2    0.40    1.70
  -5 -10  -2   -2.00    1.10
  -5 -10  -2    2.30    1.60
  -8   9   2    1.10    1.20
  -8   9   2    0.90    1.20
  -8   9   2    1.20    1.40
   8  -9  -2    1.30    1.80
   8  -9  -2   -0.50    1.80
  -7   9   2    0.30    1.30
  -7   9   2    1.00    1.30
  -7   9   2    0.20    0.90
   7  -9  -2   -1.30    1.80
   7  -9  -2    0.50    1.90
  -6   9   2    0.50    1.20
  -6   9   2    0.10    0.70
  -6   9   2    0.70    1.10
   6  -9  -2    1.20    1.80
   6  -9  -2    1.90    1.60
  -5   9   2   11.90    1.90
  -5   9   2   13.90    2.00
  -5   9   2   13.80    1.90
  -5   9   2   11.40    1.30
   5  -9  -2   10.00    2.60
   5  -9  -2   10.20    1.80
   5  -9  -2   10.20    2.80
  -4   9   2   21.30    2.30
  -4   9   2   21.40    2.40
   4  -9  -2   21.10    3.10
   4  -9  -2   18.70    3.20
   4  -9  -2   20.50    2.10
   4  -9  -2   19.40    1.90
  -3   9   2   39.20    3.00
  -3   9   2   46.00    3.00
  -3   9   2   42.50    1.60
   3  -9  -2   45.80    4.10
   3  -9  -2   44.90    3.10
   3  -9  -2   44.10    2.60
   3  -9  -2   46.50    3.70
  -2   9   2   -0.50    1.20
  -2   9   2    2.40    1.10
   2  -9  -2    0.00    1.20
   2  -9  -2    1.00    1.90
   2  -9  -2    0.80    1.00
   2  -9  -2    0.80    0.70
  -1   9   2  265.77    8.50
  -1   9   2  259.57    7.30
   1  -9  -2  260.77    9.60
   1  -9  -2  253.67    8.20
   1  -9  -2  258.77    8.20
   1  -9  -2  252.07    7.60
   0   9   2   87.69    4.60
   0   9   2   84.59    4.10
   0  -9  -2   86.29    3.90
   0  -9  -2   87.89    5.90
   0  -9  -2   98.59    4.60
   1   9   2    0.60    1.30
   1   9   2   -0.60    1.10
  -1  -9  -2    0.10    0.70
  -1  -9  -2   -1.00    1.30
   2   9   2   31.50    3.40
   2   9   2   28.10    2.70
  -2  -9  -2   29.60    2.60
   3   9   2   35.10    2.90
   3   9   2   33.80    3.70
  -3  -9  -2   32.00    2.40
  -3  -9  -2   34.10    3.10
   4   9   2   -0.70    1.50
   4   9   2    2.10    1.40
   4   9   2    2.30    1.40
  -4  -9  -2    1.80    1.30
  -4  -9  -2    2.80    1.50
   5   9   2    0.80    2.10
   5   9   2    7.70    2.30
  -5  -9  -2    6.50    1.80
  -5  -9  -2   10.10    2.00
  -6  -9  -2   -1.90    1.20
  -6  -9  -2    2.20    1.40
  -8   8   2    9.00    1.60
  -8   8   2   12.40    2.20
  -8   8   2    8.70    1.50
   8  -8  -2    7.90    2.60
   8  -8  -2    7.60    3.10
  -7   8   2    7.90    1.40
  -7   8   2    8.60    1.90
  -7   8   2   12.40    1.70
   7  -8  -2    7.10    2.30
   7  -8  -2    6.80    2.10
  -6   8   2    4.50    1.30
  -6   8   2    3.90    1.40
  -6   8   2    6.40    1.20
   6  -8  -2    5.60    2.10
   6  -8  -2    6.20    2.40
   6  -8  -2    5.50    1.40
  -5   8   2   -0.20    0.90
  -5   8   2   -0.80    1.00
  -5   8   2    0.20    0.70
  -5   8   2   -0.70    1.10
   5  -8  -2   -1.40    0.90
   5  -8  -2   -1.10    1.60
   5  -8  -2    1.10    1.00
   5  -8  -2   -0.70    1.50
  -4   8   2    1.20    1.10
  -4   8   2    2.30    1.20
  -4   8   2    3.50    0.80
   4  -8  -2    2.50    1.30
   4  -8  -2    1.90    1.30
   4  -8  -2    3.10    1.00
   4  -8  -2   -0.20    1.60
  -3   8   2   11.00    1.70
  -3   8   2    9.40    1.60
   3  -8  -2    6.40    1.60
   3  -8  -2    7.00    2.10
   3  -8  -2    8.10    1.60
   3  -8  -2    7.40    1.10
  -2   8   2    4.00    1.30
  -2   8   2    3.80    1.20
  -2   8   2    4.30    1.20
   2  -8  -2    3.40    1.80
   2  -8  -2    5.10    1.50
   2  -8  -2    3.90    1.40
   2  -8  -2    4.20    0.90
  -1   8   2    1.10    1.10
  -1   8   2    0.10    1.10
   1  -8  -2    1.60    1.20
   1  -8  -2    1.40    0.80
   1  -8  -2    1.30    0.90
   1  -8  -2    1.90    1.40
   0   8   2    1.30    1.20
   0   8   2    1.30    1.00
   0  -8  -2    1.60    0.90
   0  -8  -2    2.80    0.90
   0  -8  -2    2.30    1.40
   0  -8  -2    1.10    1.20
   0  -8  -2    1.40    1.40
   1   8   2   -0.70    0.80
   1   8   2    0.40    0.90
  -1  -8  -2   -0.60    0.80
  -1  -8  -2   -1.80    0.80
  -1  -8  -2    0.60    1.40
  -1  -8  -2   -0.80    0.60
   2   8   2    4.30    1.50
   2   8   2    3.80    1.30
  -2  -8  -2    4.70    1.60
  -2  -8  -2    2.40    1.10
   3   8   2    4.90    1.70
   3   8   2    5.70    1.60
   3   8   2    6.30    1.60
  -3  -8  -2    5.20    1.60
  -3  -8  -2    6.60    1.50
  -3  -8  -2    5.60    1.40
   4   8   2   -0.40    1.20
   4   8   2   -0.10    1.10
   4   8   2   -2.20    1.30
  -4  -8  -2   -0.50    1.00
  -4  -8  -2   -0.40    1.20
   5   8   2    1.20    1.30
   5   8   2   -2.90    1.40
  -5  -8  -2    0.20    1.20
  -5  -8  -2    1.30    1.40
   6   8   2    3.00    1.90
   6   8   2   -1.90    2.00
  -6  -8  -2    4.60    1.60
  -6  -8  -2    4.30    1.70
  -9   7   2    3.90    1.80
  -9   7   2    4.00    1.50
   9  -7  -2    2.40    2.00
   9  -7  -2    4.40    2.00
  -8   7   2    1.40    1.20
  -8   7   2   -0.10    0.90
  -8   7   2    1.30    1.20
   8  -7  -2    1.70    1.80
   8  -7  -2    2.30    1.80
  -7   7   2   11.90    1.70
  -7   7   2   11.50    2.00
  -7   7   2   12.00    1.50
   7  -7  -2    9.10    2.40
   7  -7  -2    7.60    2.70
  -6   7   2   43.80    2.60
  -6   7   2   43.40    2.60
  -6   7   2   42.30    2.40
  -6   7   2   43.10    2.90
   6  -7  -2   46.30    4.30
   6  -7  -2   39.00    4.10
   6  -7  -2   46.00    2.60
  -5   7   2   36.30    2.00
  -5   7   2   38.00    2.30
  -5   7   2   32.00    2.20
  -5   7   2   31.90    2.40
   5  -7  -2   34.50    3.70
   5  -7  -2   31.70    2.70
   5  -7  -2   32.90    2.20
   5  -7  -2   35.60    3.70
  -4   7   2   24.10    2.00
  -4   7   2   24.80    2.00
  -4   7   2   22.60    1.40
   4  -7  -2   22.50    3.00
   4  -7  -2   20.90    2.00
   4  -7  -2   22.10    2.00
   4  -7  -2   22.40    2.70
  -3   7   2   61.69    3.00
  -3   7   2   61.39    2.90
   3  -7  -2   57.99    3.90
   3  -7  -2   62.79    4.30
   3  -7  -2   64.39    3.00
   3  -7  -2   62.59    3.10
  -2   7   2   19.70    1.80
  -2   7   2   21.60    2.20
  -2   7   2   17.90    1.60
   2  -7  -2   18.00    2.40
   2  -7  -2   20.00    1.70
   2  -7  -2   19.00    2.10
   2  -7  -2   19.70    1.80
  -1   7   2  109.79    4.40
  -1   7   2  116.19    4.30
  -1   7   2  112.59    4.00
   1  -7  -2  104.39    4.80
   1  -7  -2  106.09    5.10
   1  -7  -2  110.09    4.20
   1  -7  -2  110.29    4.30
   1  -7  -2  112.49    4.60
   0   7   2   42.20    2.80
   0   7   2   40.10    2.30
   0  -7  -2   37.20    2.80
   0  -7  -2   42.10    2.70
   0  -7  -2   39.90    2.40
   0  -7  -2   42.30    2.40
   0  -7  -2   39.70    2.50
   0  -7  -2   38.30    3.60
   1   7   2    8.80    1.50
   1   7   2   10.30    1.50
  -1  -7  -2   10.60    1.60
  -1  -7  -2   11.60    1.60
  -1  -7  -2   12.40    1.60
  -1  -7  -2   12.10    2.00
  -1  -7  -2   12.80    1.30
   2   7   2   77.39    3.30
   2   7   2   81.89    4.30
   2   7   2   81.39    4.50
  -2  -7  -2   83.19    3.40
  -2  -7  -2   77.49    3.90
  -2  -7  -2   82.19    3.70
   3   7   2   11.70    2.10
   3   7   2   11.30    2.00
   3   7   2   13.30    1.80
  -3  -7  -2   13.00    1.90
  -3  -7  -2   16.20    1.80
  -3  -7  -2   13.60    1.90
  -3  -7  -2   14.20    1.80
   4   7   2   36.10    3.70
   4   7   2   31.70    3.50
   4   7   2   28.70    2.30
  -4  -7  -2   31.20    2.30
  -4  -7  -2   33.90    2.70
  -4  -7  -2   29.40    2.40
   5   7   2   10.00    2.10
   5   7   2   16.70    2.80
   5   7   2   12.90    1.80
  -5  -7  -2   13.80    2.10
  -5  -7  -2   12.50    2.00
  -5  -7  -2   15.40    2.20
   6   7   2    5.80    2.10
   6   7   2    1.00    1.80
  -6  -7  -2    3.00    1.40
  -6  -7  -2    7.60    1.80
  -6  -7  -2    3.90    1.90
   7   7   2    1.60    1.80
  -7  -7  -2   -0.40    1.00
  -7  -7  -2   -0.90    1.30
  -7  -7  -2   -0.40    1.90
  -9   6   2    1.80    1.40
  -9   6   2    3.50    1.80
   9  -6  -2    3.00    2.00
   9  -6  -2    1.80    1.80
  -8   6   2    4.50    1.40
  -8   6   2    6.80    1.80
  -8   6   2    4.70    0.90
   8  -6  -2    5.30    2.10
   8  -6  -2    5.40    2.30
  -7   6   2    1.80    1.20
   7  -6  -2    4.10    1.80
   7  -6  -2    1.70    1.70
  -6   6   2   37.40    2.20
  -6   6   2   36.20    2.20
  -6   6   2   36.10    2.20
  -6   6   2   37.60    2.70
   6  -6  -2   43.00    4.60
   6  -6  -2   34.10    3.30
   6  -6  -2   35.30    2.20
  -5   6   2    2.70    0.90
  -5   6   2    5.20    1.10
  -5   6   2    3.40    1.10
  -5   6   2    2.60    0.90
   5  -6  -2    1.90    1.20
   5  -6  -2    3.50    1.80
   5  -6  -2    3.60    1.10
   5  -6  -2    4.00    1.70
  -4   6   2    4.50    0.80
  -4   6   2    3.70    1.00
  -4   6   2    3.50    1.00
   4  -6  -2    3.30    1.30
   4  -6  -2    2.80    1.00
   4  -6  -2    3.30    1.60
   4  -6  -2    5.80    1.10
  -3   6   2    4.10    1.10
  -3   6   2    5.10    1.50
  -3   6   2    3.50    1.10
   3  -6  -2    4.10    1.30
   3  -6  -2    6.20    1.30
   3  -6  -2    4.40    0.90
   3  -6  -2    4.20    1.60
  -2   6   2    5.40    1.20
  -2   6   2    2.80    1.20
  -2   6   2    3.80    1.00
  -2   6   2    5.20    1.20
   2  -6  -2    4.80    1.00
   2  -6  -2    3.60    1.20
   2  -6  -2    3.80    1.30
   2  -6  -2    4.40    1.20
   2  -6  -2    3.80    0.80
  -1   6   2   19.60    1.90
  -1   6   2   20.40    1.90
  -1   6   2   15.10    1.40
  -1   6   2   14.10    2.00
   1  -6  -2   13.90    2.00
   1  -6  -2   18.50    1.60
   1  -6  -2   16.70    1.50
   1  -6  -2   17.10    1.60
   1  -6  -2   18.80    1.90
   0   6   2    4.00    1.00
   0   6   2    6.00    1.30
   0   6   2    4.20    1.00
   0   6   2    5.30    1.40
   0  -6  -2    4.40    0.90
   0  -6  -2    4.60    1.40
   0  -6  -2    4.90    1.10
   0  -6  -2    4.50    1.10
   0  -6  -2    4.20    1.10
   0  -6  -2    4.40    1.00
   1   6   2    0.10    0.60
   1   6   2    0.60    1.10
   1   6   2    1.70    0.80
   1   6   2   -0.90    0.80
  -1  -6  -2   -0.30    0.70
  -1  -6  -2    0.80    0.60
  -1  -6  -2   -0.20    0.60
  -1  -6  -2    0.00    0.80
  -1  -6  -2   -0.30    0.90
  -1  -6  -2    0.20    0.90
   2   6   2   58.89    2.70
   2   6   2   65.09    3.80
   2   6   2   61.29    3.30
  -2  -6  -2   61.79    3.20
  -2  -6  -2   62.79    2.80
  -2  -6  -2   56.59    2.80
   3   6   2    2.40    1.30
   3   6   2    3.20    1.10
   3   6   2    1.00    1.10
  -3  -6  -2    1.60    0.80
  -3  -6  -2    2.90    0.90
  -3  -6  -2    2.30    1.10
  -3  -6  -2    2.60    1.00
   4   6   2    4.50    1.50
   4   6   2    6.60    1.60
   4   6   2    8.20    1.40
  -4  -6  -2    6.70    1.40
  -4  -6  -2    5.50    1.50
  -4  -6  -2    6.30    1.30
  -4  -6  -2    6.00    1.20
  -4  -6  -2    7.00    1.50
   5   6   2    8.70    2.20
   5   6   2    9.60    1.50
   5   6   2    6.90    1.80
  -5  -6  -2    9.40    1.90
  -5  -6  -2    9.20    1.70
  -5  -6  -2    7.70    1.50
  -5  -6  -2    8.90    1.60
   6   6   2   19.30    2.60
   6   6   2   27.10    3.70
  -6  -6  -2   20.20    2.10
  -6  -6  -2   24.40    2.80
  -6  -6  -2   22.20    2.20
   7   6   2   -0.30    1.50
   7   6   2    0.40    1.60
  -7  -6  -2    2.40    1.80
  -7  -6  -2    2.80    1.10
  -7  -6  -2    3.00    1.60
  -9   5   2    0.20    1.10
  -9   5   2    2.60    1.70
   9  -5  -2    0.30    1.60
   9  -5  -2    1.00    1.60
  -8   5   2   10.70    1.90
  -8   5   2   10.30    2.10
  -8   5   2    7.60    0.80
   8  -5  -2    8.00    2.20
   8  -5  -2    9.30    2.60
  -7   5   2   86.29    4.10
  -7   5   2   76.99    3.50
  -7   5   2   75.19    2.60
  -7   5   2   72.49    2.60
   7  -5  -2   72.89    5.50
   7  -5  -2   80.59    5.10
  -6   5   2  596.84   12.00
  -6   5   2  616.64   12.00
  -6   5   2  642.04   12.90
  -6   5   2  621.34   11.80
   6  -5  -2  618.84   16.40
   6  -5  -2  571.54   11.70
   6  -5  -2  639.44   18.10
  -5   5   2   18.30    1.90
  -5   5   2   19.80    1.60
  -5   5   2   18.40    1.50
  -5   5   2   19.20    1.50
   5  -5  -2   18.20    1.50
   5  -5  -2   18.60    2.30
   5  -5  -2   16.70    2.40
   5  -5  -2   16.70    2.50
  -4   5   2    1.30    0.60
  -4   5   2    1.30    0.70
  -4   5   2    1.10    0.70
  -4   5   2    0.90    0.70
  -4   5   2    0.80    0.80
   4  -5  -2   -0.20    0.90
   4  -5  -2    0.30    0.70
   4  -5  -2    1.30    0.80
   4  -5  -2    1.00    0.80
   4  -5  -2    1.00    1.10
  -3   5   2  398.06    8.30
  -3   5   2  415.56   10.90
  -3   5   2  401.56    8.60
   3  -5  -2  369.76    8.40
   3  -5  -2  392.56    8.20
   3  -5  -2  405.06   11.40
   3  -5  -2  402.36   10.20
   3  -5  -2  383.06   10.70
  -2   5   2  365.16    7.90
  -2   5   2  362.76    8.20
  -2   5   2  379.66    9.70
  -2   5   2  382.36   10.20
   2  -5  -2  358.36   10.10
   2  -5  -2  376.96   10.40
   2  -5  -2  368.96    8.20
   2  -5  -2  384.96    8.00
   2  -5  -2  378.86    9.60
  -1   5   2   33.10    2.50
  -1   5   2   34.50    2.20
  -1   5   2   34.70    2.00
  -1   5   2   29.80    1.90
   1  -5  -2   30.40    1.80
   1  -5  -2   33.70    2.00
   1  -5  -2   32.30    1.90
   1  -5  -2   31.10    2.70
   1  -5  -2   35.30    2.30
   0   5   2   46.00    2.80
   0   5   2   45.00    2.50
   0   5   2   45.80    2.30
   0   5   2   44.00    2.30
   0   5   2   46.40    2.20
   0  -5  -2   43.20    2.80
   0  -5  -2   42.80    2.50
   0  -5  -2   44.20    2.30
   0  -5  -2   42.70    2.10
   0  -5  -2   44.00    2.40
   0  -5  -2   45.20    2.20
   1   5   2   75.39    3.00
   1   5   2   72.09    2.70
   1   5   2   73.79    2.70
   1   5   2   77.09    3.80
   1   5   2   73.09    3.50
  -1  -5  -2   75.79    2.60
  -1  -5  -2   76.89    3.20
  -1  -5  -2   72.79    3.40
  -1  -5  -2   71.39    2.90
  -1  -5  -2   81.09    2.90
   2   5   2    0.30    0.80
   2   5   2   -0.10    1.10
   2   5   2    0.80    0.40
   2   5   2    1.20    0.80
   2   5   2    1.70    1.00
   2   5   2    1.50    0.90
  -2  -5  -2    0.10    0.80
  -2  -5  -2    1.60    0.70
  -2  -5  -2    0.90    0.80
   3   5   2   49.20    3.40
   3   5   2   52.79    2.50
   3   5   2   48.30    2.90
   3   5   2   47.40    1.40
   3   5   2   51.49    3.40
  -3  -5  -2   50.29    2.30
  -3  -5  -2   50.99    2.50
  -3  -5  -2   50.29    2.40
  -3  -5  -2   46.80    2.70
  -3  -5  -2   53.79    2.40
   4   5   2   31.60    1.90
   4   5   2   30.30    2.60
   4   5   2   32.40    3.20
   4   5   2   30.20    1.10
   4   5   2   30.00    1.20
  -4  -5  -2   30.90    1.90
  -4  -5  -2   31.20    2.50
  -4  -5  -2   32.90    2.10
  -4  -5  -2   35.10    2.30
  -4  -5  -2   32.00    2.00
   5   5   2   26.10    1.50
   5   5   2   31.00    3.10
   5   5   2   28.90    3.30
   5   5   2   27.30    1.90
   5   5   2   25.30    1.50
  -5  -5  -2   31.90    2.50
  -5  -5  -2   30.10    2.70
  -5  -5  -2   28.40    2.00
  -5  -5  -2   29.30    2.30
  -5  -5  -2   32.30    2.60
   6   5   2   15.30    2.20
   6   5   2   17.10    2.80
  -6  -5  -2   19.50    2.50
  -6  -5  -2   17.60    2.30
  -6  -5  -2   20.20    2.00
   7   5   2   10.90    2.10
   7   5   2   15.40    3.00
  -7  -5  -2   18.60    1.80
  -7  -5  -2   14.50    2.20
  -7  -5  -2   14.80    2.60
   8   5   2    2.70    1.90
  -8  -5  -2    0.20    1.50
  -8  -5  -2   -2.30    1.70
  -8  -5  -2   -0.20    0.70
  -9   4   2    1.40    1.50
  -9   4   2    1.00    1.30
   9  -4  -2    1.50    1.90
   9  -4  -2    1.00    1.30
   9  -4  -2    2.80    1.70
  -8   4   2    0.20    1.60
  -8   4   2    0.70    1.30
   8  -4  -2   -0.50    1.30
   8  -4  -2    2.30    1.60
  -7   4   2    0.30    0.50
  -7   4   2   -0.40    1.00
  -7   4   2    0.30    0.50
  -7   4   2   -0.30    1.00
   7  -4  -2    0.20    0.50
   7  -4  -2    0.20    0.40
   7  -4  -2    0.20    1.20
   7  -4  -2    0.20    1.20
  -6   4   2    6.20    1.20
  -5   4   2    5.50    0.90
  -5   4   2    4.30    0.80
  -5   4   2    5.00    1.10
  -5   4   2    4.40    1.20
  -5   4   2    4.80    1.20
   5  -4  -2    4.60    0.80
   5  -4  -2    5.50    1.50
   5  -4  -2    3.50    0.80
   5  -4  -2    4.90    1.50
  -4   4   2    8.80    1.10
  -4   4   2    8.90    1.10
  -4   4   2    8.50    1.20
  -4   4   2    7.60    1.40
  -4   4   2    9.50    1.10
   4  -4  -2    7.70    1.60
   4  -4  -2    6.90    1.30
   4  -4  -2    8.30    1.10
   4  -4  -2   10.80    1.10
  -3   4   2    0.00    0.60
  -3   4   2   -0.60    0.60
  -3   4   2    0.70    0.60
  -3   4   2    1.20    0.60
   3  -4  -2    0.20    0.60
   3  -4  -2    0.70    0.70
   3  -4  -2   -0.10    1.00
   3  -4  -2    1.20    0.90
   3  -4  -2    0.80    0.80
  -2   4   2   40.80    2.10
  -2   4   2   38.50    2.40
  -2   4   2   37.90    1.80
  -2   4   2   36.50    2.40
  -2   4   2   34.90    1.70
   2  -4  -2   41.20    2.70
   2  -4  -2   35.20    1.70
   2  -4  -2   37.40    2.00
   2  -4  -2   37.60    2.60
   2  -4  -2   37.70    1.60
  -1   4   2    3.60    0.90
  -1   4   2    4.80    0.90
  -1   4   2    3.80    0.90
  -1   4   2    3.50    0.90
  -1   4   2    3.50    0.80
   1  -4  -2    3.70    0.70
   1  -4  -2    2.90    0.80
   1  -4  -2    3.70    0.80
   1  -4  -2    3.70    0.90
   1  -4  -2    4.80    1.20
   0   4   2  194.88    6.00
   0   4   2  202.18    5.90
   0   4   2  194.78    5.40
   0   4   2  196.38    4.80
   0   4   2  196.18    4.90
   0  -4  -2  189.68    6.00
   0  -4  -2  204.58    5.80
   0  -4  -2  201.58    5.40
   0  -4  -2  203.38    5.00
   0  -4  -2  199.88    5.90
   0  -4  -2  199.48    4.70
   1   4   2   18.40    1.40
   1   4   2   21.30    1.90
   1   4   2   22.60    2.10
   1   4   2   16.90    1.40
   1   4   2   20.20    1.60
   1   4   2   19.40    1.20
  -1  -4  -2   19.70    1.30
  -1  -4  -2   22.90    1.50
  -1  -4  -2   20.90    1.70
  -1  -4  -2   18.80    1.60
  -1  -4  -2   21.00    1.30
   2   4   2  373.56   10.90
   2   4   2  388.46    8.30
   2   4   2  391.26    8.10
   2   4   2  390.96    9.90
   2   4   2  396.56   10.30
   2   4   2  393.16    8.50
  -2  -4  -2  392.36    7.50
  -2  -4  -2  388.36    8.40
  -2  -4  -2  388.96    8.00
  -2  -4  -2  386.46    9.90
   3   4   2   -0.60    0.40
   3   4   2   -0.80    0.50
   3   4   2   -0.30    0.70
   3   4   2    0.10    0.70
   3   4   2   -0.80    0.80
   3   4   2   -0.50    1.10
  -3  -4  -2   -0.50    0.40
  -3  -4  -2   -0.40    0.50
  -3  -4  -2   -0.30    0.70
  -3  -4  -2    0.40    0.70
  -3  -4  -2   -0.10    0.80
   4   4   2   12.80    2.00
   4   4   2   14.90    1.60
   4   4   2   15.40    1.30
   4   4   2   14.30    1.30
   4   4   2   15.00    2.00
  -4  -4  -2   15.10    1.30
  -4  -4  -2   14.60    1.40
  -4  -4  -2   16.10    1.80
  -4  -4  -2   13.90    1.60
  -4  -4  -2   13.70    1.70
   5   4   2   57.09    3.50
   5   4   2   56.09    2.30
   5   4   2   56.29    4.10
  -5  -4  -2   54.99    2.30
  -5  -4  -2   56.59    2.90
  -5  -4  -2   59.19    2.60
  -5  -4  -2   59.19    3.00
   6   4   2  154.68    7.50
   6   4   2  166.38    6.60
   6   4   2  164.48    4.30
  -6  -4  -2  169.78    5.60
  -6  -4  -2  151.38    5.20
  -6  -4  -2  152.68    4.30
  -6  -4  -2  155.08    4.20
   7   4   2    4.90    1.60
   7   4   2    5.70    1.90
  -7  -4  -2    6.40    1.00
  -7  -4  -2    3.80    1.60
  -7  -4  -2    4.70    1.60
   8   4   2   14.10    3.00
   8   4   2   10.80    2.30
  -8  -4  -2   12.10    2.10
  -8  -4  -2   14.20    2.70
  -9   3   2   14.40    2.50
   9  -3  -2   13.60    3.00
   9  -3  -2   15.30    3.20
   9  -3  -2   13.50    2.50
  -8   3   2    2.60    1.60
  -8   3   2    0.20    1.50
   8  -3  -2    3.20    1.70
   8  -3  -2    2.50    1.50
   8  -3  -2    3.20    1.90
  -7   3   2    1.60    0.40
  -7   3   2    1.40    0.40
  -7   3   2    2.10    1.30
  -7   3   2   -1.00    1.20
   7  -3  -2    0.80    1.30
   7  -3  -2    1.20    0.30
   7  -3  -2    2.00    1.70
   7  -3  -2    1.50    0.30
  -6   3   2    9.50    1.00
  -6   3   2   13.60    1.80
  -6   3   2   10.60    1.60
  -6   3   2    9.50    1.00
   6  -3  -2   10.50    1.90
   6  -3  -2    9.00    2.20
   6  -3  -2   10.30    0.90
   6  -3  -2   10.10    0.80
  -5   3   2    0.80    0.60
  -5   3   2    0.20    0.50
  -5   3   2    0.70    0.90
  -5   3   2    0.10    0.20
   5  -3  -2    0.50    0.50
   5  -3  -2    1.30    1.00
   5  -3  -2    0.90    0.90
   5  -3  -2    0.50    0.50
  -4   3   2   19.60    1.80
  -4   3   2   24.40    1.50
  -4   3   2   20.30    1.30
  -4   3   2   23.80    1.60
  -4   3   2   20.60    1.30
   4  -3  -2   22.30    2.30
   4  -3  -2   20.30    1.20
   4  -3  -2   21.40    2.10
   4  -3  -2   21.60    1.30
  -3   3   2  428.66    8.50
  -3   3   2  433.46   10.60
  -3   3   2  426.46    8.30
  -3   3   2  438.06    8.00
   3  -3  -2  424.06    8.40
   3  -3  -2  443.86   11.70
   3  -3  -2  445.06    8.30
   3  -3  -2  430.56   10.70
  -2   3   2  220.68    6.20
  -2   3   2  218.68    4.80
  -2   3   2  215.28    4.90
  -2   3   2  214.18    6.50
   2  -3  -2  218.28    6.20
   2  -3  -2  224.88    4.80
   2  -3  -2  220.68    6.70
   2  -3  -2  218.28    4.90
   2  -3  -2  224.98    6.10
  -1   3   2    0.70    0.50
  -1   3   2    0.10    0.60
  -1   3   2   -0.40    0.60
  -1   3   2   -0.30    0.60
  -1   3   2    2.70    0.70
   1  -3  -2    0.00    0.50
   1  -3  -2    0.40    0.80
   1  -3  -2    0.50    0.50
   1  -3  -2    0.80    0.60
   1  -3  -2    1.30    0.50
   0   3   2    1.70    0.50
   0   3   2    1.80    0.60
   0   3   2    0.20    0.60
   0   3   2    0.40    0.50
   0   3   2    1.60    0.80
   0  -3  -2    0.90    0.50
   0  -3  -2    2.00    0.80
   0  -3  -2    0.10    0.60
   0  -3  -2    0.10    0.50
   0  -3  -2    1.60    0.60
   1   3   2  186.98    4.50
   1   3   2  199.58    5.80
   1   3   2  200.98    4.90
   1   3   2  201.78    6.10
   1   3   2  210.78    5.40
   1   3   2  199.08    4.70
  -1  -3  -2  198.58    6.00
  -1  -3  -2  206.88    5.40
  -1  -3  -2  202.78    4.80
  -1  -3  -2  201.88    4.50
  -1  -3  -2  205.28    4.90
   2   3   2   41.30    2.50
   2   3   2   42.80    1.70
   2   3   2   41.70    1.80
   2   3   2   40.40    2.00
   2   3   2   40.80    1.60
  -2  -3  -2   40.30    1.70
  -2  -3  -2   41.30    1.70
  -2  -3  -2   40.80    1.70
  -2  -3  -2   40.10    1.80
  -2  -3  -2   38.30    1.90
  -2  -3  -2   41.30    2.40
   3   3   2    4.10    1.20
   3   3   2    4.20    0.90
   3   3   2    5.50    0.90
   3   3   2    5.90    0.90
  -3  -3  -2    5.50    0.80
  -3  -3  -2    4.20    0.80
  -3  -3  -2    4.60    1.00
  -3  -3  -2    5.50    0.90
  -3  -3  -2    6.70    1.10
   4   3   2   38.50    1.70
   4   3   2   40.40    3.10
   4   3   2   39.90    2.50
   4   3   2   37.40    1.80
  -4  -3  -2   38.20    2.10
  -4  -3  -2   37.90    1.70
  -4  -3  -2   36.70    2.00
  -4  -3  -2   40.70    1.90
   5   3   2   21.70    2.80
   5   3   2   25.80    2.40
   5   3   2   22.90    1.30
   5   3   2   22.60    1.40
  -5  -3  -2   27.00    2.20
  -5  -3  -2   24.00    2.00
  -5  -3  -2   23.30    1.30
  -5  -3  -2   24.60    1.50
   6   3   2   35.50    3.80
   6   3   2   28.80    1.50
   6   3   2   31.60    3.10
   6   3   2   26.70    2.60
  -6  -3  -2   37.60    2.80
  -6  -3  -2   27.40    1.70
  -6  -3  -2   23.50    2.10
   7   3   2    1.70    1.40
   7   3   2    3.70    1.50
   7   3   2    3.10    1.20
  -7  -3  -2    2.60    1.70
  -7  -3  -2    5.10    0.80
  -7  -3  -2    3.60    1.50
   8   3   2   -0.50    1.00
   8   3   2   -0.40    1.40
  -8  -3  -2    0.60    1.00
  -8  -3  -2   -1.00    1.60
  -9   2   2    1.50    1.20
   9  -2  -2    0.80    1.50
   9  -2  -2    1.40    1.70
   9  -2  -2   -0.40    1.70
  -8   2   2    2.80    1.30
   8  -2  -2    1.00    1.80
   8  -2  -2    3.90    1.70
   8  -2  -2    5.40    2.00
  -7   2   2   -1.10    1.20
  -7   2   2    0.70    0.90
  -7   2   2    1.90    1.00
   7  -2  -2   -0.90    1.20
   7  -2  -2   -0.20    1.50
   7  -2  -2    0.00    1.00
  -6   2   2   51.39    1.50
  -6   2   2   53.29    1.60
  -6   2   2   49.99    2.70
  -6   2   2   55.59    2.70
  -6   2   2   54.19    2.80
   6  -2  -2   53.59    3.90
   6  -2  -2   52.19    3.30
   6  -2  -2   52.49    1.50
   6  -2  -2   51.79    1.40
  -5   2   2    2.40    0.60
  -5   2   2    4.10    1.00
  -5   2   2    4.20    0.60
  -5   2   2    3.80    1.00
   5  -2  -2    4.40    1.20
   5  -2  -2    5.30    1.60
   5  -2  -2    3.20    0.50
   5  -2  -2    3.90    0.60
  -4   2   2    3.30    0.80
  -4   2   2    4.20    0.90
  -4   2   2    3.00    0.60
   4  -2  -2    3.20    0.60
   4  -2  -2    3.40    1.00
   4  -2  -2    3.90    0.60
   4  -2  -2    3.70    1.30
  -3   2   2   68.39    2.00
  -3   2   2   72.49    2.20
  -3   2   2   68.89    2.30
  -3   2   2   72.59    2.90
  -3   2   2   68.09    2.10
   3  -2  -2   74.19    3.00
   3  -2  -2   74.19    2.10
   3  -2  -2   65.59    3.40
   3  -2  -2   71.49    2.00
  -2   2   2  738.53   13.30
  -2   2   2  746.53   15.80
  -2   2   2  727.73   13.20
  -2   2   2  747.73   16.70
   2  -2  -2  730.23   16.70
   2  -2  -2  767.92   17.30
   2  -2  -2  735.63   13.30
   2  -2  -2  757.82   15.90
   2  -2  -2  753.22   13.20
  -1   2   2    1.80    0.50
  -1   2   2    0.70    0.40
  -1   2   2    3.00    0.70
  -1   2   2    1.30    0.50
  -1   2   2    1.40    0.50
   1  -2  -2    3.70    0.70
   1  -2  -2    1.30    0.60
   1  -2  -2    1.50    0.40
   1  -2  -2    1.60    0.60
   1  -2  -2    0.90    0.60
   0   2   2  618.04   11.20
   0   2   2  605.14   14.20
   0   2   2  599.24   13.00
   0   2   2  615.54   13.00
   0   2   2  608.44   11.00
   0  -2  -2  612.14   14.20
   0  -2  -2  607.24   11.10
   0  -2  -2  618.34   13.00
   0  -2  -2  596.04   13.00
   0  -2  -2  618.54   11.00
   1   2   2 1084.29   18.90
   1   2   2 1070.09   24.20
   1   2   2 1100.99   19.10
   1   2   2 1089.19   24.80
   1   2   2 1108.99   22.00
  -1  -2  -2 1070.39   25.60
  -1  -2  -2 1081.69   21.90
  -1  -2  -2 1094.39   19.10
  -1  -2  -2 1134.29   18.90
  -1  -2  -2 1060.79   24.70
   2   2   2   86.59    2.80
   2   2   2   85.99    3.50
   2   2   2   84.29    2.40
   2   2   2   87.99    2.40
  -2  -2  -2   90.59    2.50
  -2  -2  -2   85.99    2.30
  -2  -2  -2   85.89    2.80
  -2  -2  -2   85.69    3.50
  -2  -2  -2   86.69    2.50
  -2  -2  -2   83.89    2.40
   3   2   2   15.30    1.00
   3   2   2   15.30    1.40
   3   2   2   14.60    1.80
   3   2   2   16.30    1.00
  -3  -2  -2   14.00    1.10
  -3  -2  -2   14.00    1.00
  -3  -2  -2   14.60    1.10
  -3  -2  -2   14.60    1.10
   4   2   2   99.39    4.60
   4   2   2  103.69    2.80
   4   2   2   97.79    4.00
   4   2   2  101.49    2.60
  -4  -2  -2   98.29    2.70
  -4  -2  -2   98.39    3.30
  -4  -2  -2  103.09    3.40
  -4  -2  -2   96.49    2.60
   5   2   2  204.18    4.50
   5   2   2  210.68    7.00
   5   2   2  207.08    7.80
   5   2   2  201.98    4.30
  -5  -2  -2  196.08    5.50
  -5  -2  -2  192.78    5.40
  -5  -2  -2  203.38    4.40
   6   2   2   -0.90    0.90
   6   2   2    0.40    0.40
   6   2   2   -1.00    1.00
   6   2   2    0.80    0.40
  -6  -2  -2    0.40    0.50
  -6  -2  -2   -0.20    0.90
  -6  -2  -2    2.10    1.30
  -6  -2  -2    0.20    0.40
   7   2   2    0.60    1.30
   7   2   2    1.20    1.20
   7   2   2    1.20    1.10
  -7  -2  -2    1.20    0.30
  -7  -2  -2    0.40    1.30
  -7  -2  -2    1.30    1.60
  -7  -2  -2    1.10    0.20
   8   2   2   10.90    2.10
   8   2   2   16.70    2.40
   8   2   2   13.20    2.50
  -8  -2  -2   11.10    2.30
  -8  -2  -2   10.20    2.20
   9   2   2   36.40    4.40
   9   2   2   34.10    4.00
  -9  -2  -2   29.50    3.40
  -9  -2  -2   29.20    3.30
  -9   1   2    4.00    1.80
  -9   1   2    8.10    2.20
   9  -1  -2    6.80    2.40
   9  -1  -2    6.30    1.90
   9  -1  -2    4.30    2.10
  -8   1   2   14.30    2.30
  -8   1   2   12.30    2.20
   8  -1  -2   12.20    2.20
   8  -1  -2   10.80    2.40
   8  -1  -2   15.50    2.80
  -7   1   2    0.30    0.90
  -7   1   2    0.80    1.20
   7  -1  -2   -2.30    1.30
   7  -1  -2    1.50    1.30
   7  -1  -2    0.30    0.90
  -6   1   2    3.20    1.30
  -6   1   2    2.60    1.20
  -6   1   2    3.60    1.20
  -6   1   2    3.90    0.40
   6  -1  -2    3.30    1.50
   6  -1  -2    3.80    0.40
   6  -1  -2    2.60    1.50
   6  -1  -2    3.30    0.40
   6  -1  -2    3.40    1.20
  -5   1   2   99.29    2.40
  -5   1   2  100.19    2.40
  -5   1   2  100.69    3.40
  -5   1   2  105.19    3.50
  -5   1   2  103.59    3.60
   5  -1  -2  105.29    4.20
   5  -1  -2  100.29    3.50
   5  -1  -2  100.19    2.30
   5  -1  -2   98.59    5.10
   5  -1  -2   99.49    2.30
   5  -1  -2  105.59    5.00
  -4   1   2    1.60    0.50
  -4   1   2    1.70    0.80
  -4   1   2    1.80    0.90
  -4   1   2    1.30    0.80
   4  -1  -2    1.80    0.40
   4  -1  -2    1.90    1.00
   4  -1  -2    1.10    0.70
   4  -1  -2    3.20    0.80
   4  -1  -2    1.60    0.40
  -3   1   2  120.99    3.10
  -3   1   2  125.49    2.80
  -3   1   2  117.09    2.80
  -3   1   2  121.29    3.30
  -3   1   2  129.99    4.60
   3  -1  -2  125.79    3.90
   3  -1  -2  121.59    4.50
   3  -1  -2  122.09    2.80
   3  -1  -2  125.09    2.80
  -2   1   2   40.60    2.20
  -2   1   2   40.20    1.30
  -2   1   2   41.50    1.40
  -2   1   2   42.00    1.50
  -2   1   2   39.80    1.70
   2  -1  -2   45.80    1.40
   2  -1  -2   38.90    2.20
   2  -1  -2   42.70    1.30
   2  -1  -2   41.40    1.70
  -1   1   2   96.39    2.30
  -1   1   2   96.89    2.70
  -1   1   2   92.59    2.20
  -1   1   2   91.39    3.00
   1  -1  -2   91.19    2.30
   1  -1  -2   97.09    2.20
   1  -1  -2   93.99    2.90
   1  -1  -2   92.99    3.00
   1  -1  -2   95.29    2.70
   0   1   2    0.10    0.30
   0   1   2    0.40    0.40
   0   1   2   -0.10    0.20
   0   1   2    0.40    0.30
   0   1   2    0.00    0.30
   0  -1  -2    0.10    0.20
   0  -1  -2    0.10    0.30
   0  -1  -2    0.00    0.30
   0  -1  -2    0.10    0.20
   1   1   2   16.90    0.70
   1   1   2   20.50    1.10
   1   1   2   15.90    0.80
   1   1   2   15.10    0.90
   1   1   2   16.30    1.10
  -1  -1  -2   14.50    1.10
  -1  -1  -2   16.00    0.80
  -1  -1  -2   16.20    0.90
  -1  -1  -2   15.10    0.70
   2   1   2    5.70    0.60
   2   1   2    4.10    0.80
   2   1   2    3.90    0.60
   2   1   2    4.90    0.60
  -2  -1  -2    5.10    0.80
  -2  -1  -2    5.90    0.70
  -2  -1  -2    5.60    0.60
  -2  -1  -2    6.00    0.70
  -2  -1  -2    3.80    0.80
   3   1   2   12.90    1.30
   3   1   2   12.60    0.80
   3   1   2   12.80    1.50
   3   1   2   14.00    0.90
  -3  -1  -2   13.20    1.20
  -3  -1  -2   12.70    0.80
  -3  -1  -2   13.90    1.10
   4   1   2    2.90    0.50
   4   1   2    1.50    0.80
   4   1   2    2.40    0.90
   4   1   2    3.20    0.50
  -4  -1  -2    2.20    0.50
  -4  -1  -2    3.40    0.90
  -4  -1  -2    3.50    1.00
  -4  -1  -2    2.50    0.40
   5   1   2    2.40    1.00
   5   1   2    3.60    0.50
   5   1   2    2.80    1.20
   5   1   2    4.90    1.10
  -5  -1  -2    3.20    0.40
  -5  -1  -2    3.10    0.50
  -5  -1  -2    5.00    1.20
  -5  -1  -2    3.50    1.00
   6   1   2    8.00    1.60
   6   1   2    9.60    1.90
  -6  -1  -2   10.20    1.60
  -6  -1  -2   10.00    1.60
   7   1   2   15.80    2.50
   7   1   2   14.30    2.20
   7   1   2   15.90    2.30
  -7  -1  -2   20.70    2.50
  -7  -1  -2   15.80    2.10
   8   1   2    5.60    1.80
   8   1   2    5.00    1.60
   8   1   2    7.60    2.00
  -8  -1  -2    5.10    1.50
  -8  -1  -2    6.60    2.10
   9   1   2    1.90    1.50
   9   1   2    0.70    1.30
   9   1   2    0.90    1.10
  -9  -1  -2    1.70    1.60
  -9  -1  -2    0.90    1.80
  -9   0   2   12.00    2.40
  -9   0   2    9.00    1.90
   9   0  -2   11.10    2.10
   9   0  -2   11.90    2.60
   9   0  -2    8.60    2.50
  -8   0   2   52.09    3.30
  -8   0   2   59.89    3.60
   8   0  -2   54.99    3.80
   8   0  -2   58.29    4.80
   8   0  -2   53.79    5.10
  -7   0   2    0.00    1.10
  -7   0   2    0.50    0.90
   7   0  -2   -0.40    1.10
   7   0  -2    0.30    1.00
  -6   0   2    1.80    0.40
  -6   0   2    1.20    1.10
  -6   0   2    1.10    0.40
  -6   0   2   -0.40    0.90
   6   0  -2    1.10    0.30
   6   0  -2    1.10    0.30
   6   0  -2    1.20    1.00
   6   0  -2    0.60    1.00
   6   0  -2    0.30    1.00
  -5   0   2   85.79    2.10
  -5   0   2   85.29    3.30
  -5   0   2   79.89    3.00
  -5   0   2   85.09    3.10
   5   0  -2   86.59    2.10
   5   0  -2   87.19    3.20
   5   0  -2   86.49    2.10
   5   0  -2   87.69    3.60
   5   0  -2   84.09    4.30
   5   0  -2   84.09    4.80
  -4   0   2  191.58    4.70
  -4   0   2  192.48    4.00
  -4   0   2  182.18    4.70
  -4   0   2  187.18    4.70
   4   0  -2  192.08    6.30
   4   0  -2  183.38    6.90
   4   0  -2  190.48    4.80
   4   0  -2  189.38    3.90
   4   0  -2  190.18    3.80
   4   0  -2  189.98    5.40
  -3   0   2  907.01   15.90
  -3   0   2  897.71   20.00
  -3   0   2  916.81   15.80
  -3   0   2  913.21   15.40
  -3   0   2  875.41   15.30
   3   0  -2  924.01   15.70
   3   0  -2  925.81   15.70
   3   0  -2  926.81   20.10
   3   0  -2  916.81   18.60
   3   0  -2  918.21   15.90
   3   0  -2  906.91   22.00
  -2   0   2  386.76    7.20
  -2   0   2  391.76    6.90
  -2   0   2  375.46    6.90
  -2   0   2  383.06    7.10
  -2   0   2  381.46    7.00
  -2   0   2  383.56    9.10
   2   0  -2  392.46    7.10
   2   0  -2  397.26    7.10
   2   0  -2  388.66    7.00
   2   0  -2  385.56   10.10
   2   0  -2  383.26    9.10
   2   0  -2  389.96    8.10
  -1   0   2 1008.20   17.50
  -1   0   2 1050.09   17.50
  -1   0   2 1041.60   21.10
  -1   0   2 1026.60   21.30
   1   0  -2 1013.30   23.00
   1   0  -2 1045.60   21.20
   1   0  -2 1029.90   17.50
   1   0  -2 1031.30   17.50
   1   0  -2 1026.00   21.10
   0   0   2  768.32   13.20
   0   0   2  758.42   17.80
   0   0   2  755.42   17.70
   0   0   2  776.12   15.80
   0   0   2  733.33   13.20
   0   0  -2  767.32   17.90
   0   0  -2  750.52   13.20
   0   0  -2  771.92   15.80
   0   0  -2  752.92   17.10
   0   0  -2  735.73   13.20
   1   0   2   82.79    2.60
   1   0   2   80.89    1.90
   1   0   2   83.59    1.90
  -1   0  -2   78.69    2.50
  -1   0  -2   81.89    1.90
  -1   0  -2   82.19    1.90
   2   0   2  216.18    6.10
   2   0   2  223.58    4.10
   2   0   2  220.18    4.20
  -2   0  -2  218.28    6.10
  -2   0  -2  215.38    4.10
  -2   0  -2  219.98    4.40
  -2   0  -2  220.38    4.40
   3   0   2 1452.35   24.70
   3   0   2 1466.85   25.30
   3   0   2 1477.45   33.30
  -3   0  -2 1481.35   25.90
  -3   0  -2 1450.25   23.70
  -3   0  -2 1453.35   25.30
  -3   0  -2 1459.25   23.80
   4   0   2   17.10    0.60
   4   0   2   19.50    2.00
   4   0   2   19.20    1.90
   4   0   2   18.70    1.40
   4   0   2   17.20    0.60
  -4   0  -2   16.30    0.60
  -4   0  -2   17.40    1.40
  -4   0  -2   15.80    0.60
  -4   0  -2   17.70    1.30
   5   0   2    0.50    0.90
   5   0   2    1.90    0.90
   5   0   2    0.30    0.80
  -5   0  -2    1.40    0.80
  -5   0  -2    1.00    0.80
   6   0   2   84.99    4.80
   6   0   2   89.09    4.80
  -6   0  -2   83.29    3.50
  -6   0  -2   88.89    3.70
   7   0   2    2.90    1.60
   7   0   2    6.10    1.70
  -7   0  -2    7.20    1.70
  -7   0  -2    7.80    1.80
   8   0   2    0.30    1.10
   8   0   2   -0.30    1.30
   8   0   2   -0.10    1.20
  -8   0  -2    0.00    1.60
  -8   0  -2   -1.00    1.20
   9   0   2   -0.30    1.10
   9   0   2    1.40    1.50
   9   0   2    1.00    1.30
  -9   0  -2    1.00    1.20
  -9   0  -2    1.00    1.80
  -9  -1   2    0.00    1.30
  -9  -1   2   -1.10    1.40
   9   1  -2    0.10    1.50
   9   1  -2    0.70    1.70
  -8  -1   2    1.20    1.40
  -8  -1   2    0.60    1.40
   8   1  -2    0.50    1.20
   8   1  -2    2.50    1.80
   8   1  -2    1.50    1.40
  -7  -1   2    1.70    0.30
  -7  -1   2    1.80    0.30
  -7  -1   2    0.90    1.20
  -7  -1   2   -0.80    1.30
   7   1  -2    0.90    1.30
   7   1  -2   -0.10    1.50
   7   1  -2    1.70    0.30
   7   1  -2    2.00    0.30
  -6  -1   2    3.60    1.20
  -6  -1   2    4.30    1.20
  -6  -1   2    3.10    0.50
  -6  -1   2    3.60    0.60
   6   1  -2    3.10    1.50
   6   1  -2    3.70    0.50
   6   1  -2    2.40    1.20
   6   1  -2    3.50    0.50
  -5  -1   2   40.70    2.20
  -5  -1   2   36.40    1.40
  -5  -1   2   37.00    1.50
  -5  -1   2   33.90    2.20
   5   1  -2   33.90    1.30
   5   1  -2   34.30    2.70
   5   1  -2   35.60    1.30
   5   1  -2   40.00    3.40
   5   1  -2   36.00    2.10
  -4  -1   2    0.30    0.60
  -4  -1   2   -0.20    0.80
  -4  -1   2    0.20    0.20
  -4  -1   2    0.80    0.60
   4   1  -2   -0.10    0.70
   4   1  -2    0.70    0.90
   4   1  -2    0.70    0.40
   4   1  -2    1.00    0.40
   4   1  -2    1.30    0.70
  -3  -1   2    1.70    0.60
  -3  -1   2    2.20    0.50
  -3  -1   2    2.10    0.80
  -3  -1   2    2.80    0.80
  -3  -1   2    2.30    0.60
  -3  -1   2    2.00    0.60
   3   1  -2    1.70    0.90
   3   1  -2    2.50    0.70
   3   1  -2    2.60    0.50
   3   1  -2    2.70    0.50
   3   1  -2    2.40    0.80
  -2  -1   2    0.10    0.50
  -2  -1   2    0.20    0.50
  -2  -1   2    0.60    0.40
  -2  -1   2   -0.10    0.30
  -2  -1   2    0.00    0.40
  -2  -1   2    0.10    0.40
  -2  -1   2   -0.10    0.40
   2   1  -2    0.40    0.50
   2   1  -2    0.20    0.40
   2   1  -2    0.20    0.40
   2   1  -2    0.00    0.60
   2   1  -2   -0.10    0.30
  -1  -1   2   54.19    2.20
  -1  -1   2   57.09    1.90
  -1  -1   2   54.89    1.40
  -1  -1   2   54.99    1.60
  -1  -1   2   56.19    1.50
  -1  -1   2   54.89    1.40
   1   1  -2   55.39    1.50
   1   1  -2   54.49    1.40
   1   1  -2   56.19    2.20
   1   1  -2   56.79    1.60
   1   1  -2   55.89    1.90
   0  -1   2    1.80    0.40
   0  -1   2    2.00    0.50
   0  -1   2    2.10    0.40
   0  -1   2    1.70    0.40
   0   1  -2    1.80    0.40
   0   1  -2    1.90    0.40
   0   1  -2    1.80    0.40
   0   1  -2    2.30    0.40
   1  -1   2   19.20    0.70
   1  -1   2   18.20    0.90
   1  -1   2   19.10    0.80
  -1   1  -2   18.70    0.80
  -1   1  -2   17.70    0.90
  -1   1  -2   17.40    0.70
  -1   1  -2   19.10    0.70
   2  -1   2   -0.40    0.40
   2  -1   2    0.00    0.30
   2  -1   2   -0.10    0.20
  -2   1  -2   -0.10    0.20
  -2   1  -2    0.30    0.30
  -2   1  -2    0.70    0.50
   3  -1   2  124.49    2.40
   3  -1   2  117.89    3.10
   3  -1   2  128.49    4.30
   3  -1   2  124.09    2.40
  -3   1  -2  127.99    3.20
  -3   1  -2  127.39    3.20
  -3   1  -2  123.09    2.40
  -3   1  -2  126.49    2.40
   4  -1   2  116.89    3.40
   4  -1   2  118.69    4.60
  -4   1  -2  117.39    3.40
  -4   1  -2  115.89    3.30
   5  -1   2    8.60    1.30
   5  -1   2    5.60    1.30
  -5   1  -2    8.60    1.30
  -5   1  -2    8.90    1.30
   6  -1   2   -0.60    0.50
  -6   1  -2    0.50    1.10
  -6   1  -2   -0.10    0.90
   7  -1   2   -3.00    1.20
   7  -1   2   -0.10    1.00
  -7   1  -2    2.00    1.00
  -7   1  -2    0.40    1.00
   8  -1   2   36.30    3.70
   8  -1   2   36.50    3.90
   8  -1   2   38.90    4.00
  -8   1  -2   38.70    3.00
  -8   1  -2   35.70    2.80
   9  -1   2    2.40    1.60
   9  -1   2    2.30    1.70
   9  -1   2    2.00    1.60
   9  -1   2    3.60    1.50
  -9   1  -2    3.20    1.70
  -9   1  -2    2.80    1.50
  -9  -2   2    0.60    1.50
  -9  -2   2    0.20    1.20
   9   2  -2    0.70    1.60
  -8  -2   2   17.10    2.50
  -8  -2   2   16.90    2.50
   8   2  -2   14.80    2.80
   8   2  -2   15.30    2.50
  -7  -2   2   55.29    1.70
  -7  -2   2   60.99    3.40
  -7  -2   2   56.69    1.80
  -7  -2   2   50.49    3.00
   7   2  -2   61.49    3.90
   7   2  -2   55.29    4.80
   7   2  -2   51.49    1.70
  -6  -2   2    0.90    0.60
  -6  -2   2   -1.00    0.90
  -6  -2   2   -0.50    0.50
  -6  -2   2    0.30    0.90
   6   2  -2   -0.30    0.50
   6   2  -2    0.20    0.40
   6   2  -2   -0.10    1.00
   6   2  -2   -0.30    0.80
  -5  -2   2  146.69    4.50
  -5  -2   2  152.48    3.70
  -5  -2   2  148.59    4.50
   5   2  -2  151.08    6.50
   5   2  -2  153.08    3.60
   5   2  -2  153.28    4.50
   5   2  -2  144.39    3.50
   5   2  -2  156.38    5.50
  -4  -2   2    0.60    0.70
  -4  -2   2    0.10    0.50
  -4  -2   2    0.20    0.50
  -4  -2   2    0.00    0.60
   4   2  -2    0.30    0.50
   4   2  -2    0.30    0.60
   4   2  -2    0.80    0.50
   4   2  -2   -0.40    0.60
   4   2  -2   -0.20    0.40
  -3  -2   2  333.37    6.60
  -3  -2   2  320.87    8.00
  -3  -2   2  327.07    6.60
  -3  -2   2  334.17    6.50
  -3  -2   2  334.97    6.70
  -3  -2   2  315.37    9.50
   3   2  -2  339.37    8.00
   3   2  -2  321.17    9.50
   3   2  -2  333.07    6.40
   3   2  -2  328.17    6.60
   3   2  -2  329.37    6.70
  -2  -2   2 1306.07   26.70
  -2  -2   2 1330.77   21.20
  -2  -2   2 1329.27   21.10
  -2  -2   2 1284.07   30.00
  -2  -2   2 1360.46   22.70
   2   2  -2 1322.47   26.70
   2   2  -2 1338.27   30.10
   2   2  -2 1300.97   21.80
   2   2  -2 1333.67   22.80
   2   2  -2 1317.97   22.60
   2   2  -2 1319.47   26.50
  -1  -2   2 1498.15   23.90
  -1  -2   2 1528.45   33.50
  -1  -2   2 1560.54   32.00
  -1  -2   2 1492.45   25.70
  -1  -2   2 1521.85   25.90
  -1  -2   2 1561.54   32.30
   1   2  -2 1434.26   25.10
   1   2  -2 1497.75   30.50
   1   2  -2 1520.75   26.40
   1   2  -2 1498.95   25.80
   1   2  -2 1555.54   33.50
   1   2  -2 1512.65   31.10
   0  -2   2   55.39    1.90
   0  -2   2   55.09    1.60
   0  -2   2   59.29    2.20
   0  -2   2   53.39    1.70
   0   2  -2   56.29    1.90
   0   2  -2   55.59    1.70
   0   2  -2   54.39    1.60
   0   2  -2   59.19    2.20
   1  -2   2  655.03   14.60
   1  -2   2  620.34   10.40
   1  -2   2  670.83   15.00
   1  -2   2  629.84   11.30
   1  -2   2  631.44   13.50
   1  -2   2  636.84   11.20
  -1   2  -2  612.94   11.30
  -1   2  -2  638.04   15.10
  -1   2  -2  656.83   10.10
  -1   2  -2  630.44   11.20
   2  -2   2   16.10    1.00
   2  -2   2   13.40    0.70
   2  -2   2   14.80    0.90
  -2   2  -2   15.80    0.80
  -2   2  -2   15.90    0.80
  -2   2  -2   16.80    0.80
  -2   2  -2   14.70    0.90
   3  -2   2   66.59    1.60
   3  -2   2   66.89    2.60
   3  -2   2   66.69    2.10
   3  -2   2   67.09    1.60
  -3   2  -2   65.59    2.10
  -3   2  -2   68.09    2.10
  -3   2  -2   59.39    1.60
  -3   2  -2   67.49    1.60
   4  -2   2    2.10    0.20
   4  -2   2    2.60    0.30
   4  -2   2    2.20    0.60
  -4   2  -2    1.80    0.70
  -4   2  -2    2.20    0.20
  -4   2  -2    2.20    0.20
  -4   2  -2    2.80    0.80
   5  -2   2   79.09    3.00
  -5   2  -2   79.49    3.00
  -5   2  -2   75.99    2.90
   6  -2   2   43.30    3.10
  -6   2  -2   40.60    2.30
  -6   2  -2   46.80    2.60
   7  -2   2    7.10    1.60
   7  -2   2    7.00    2.00
  -7   2  -2   10.00    1.60
  -7   2  -2    7.40    1.80
   8  -2   2    4.50    1.60
   8  -2   2    2.50    1.70
   8  -2   2    2.50    1.40
   8  -2   2    2.00    1.50
  -8   2  -2    4.90    1.80
  -8   2  -2    3.70    1.60
   9  -2   2    2.00    1.50
   9  -2   2    2.50    1.80
   9  -2   2    3.80    1.50
   9  -2   2    0.20    1.40
  -9   2  -2    2.00    1.60
  -9   2  -2   -0.50    1.60
  -9  -3   2    4.90    1.80
  -9  -3   2    6.40    2.10
   9   3  -2    7.20    2.30
  -8  -3   2    3.50    1.60
  -8  -3   2    5.10    1.90
  -8  -3   2    3.60    0.60
   8   3  -2    2.10    1.70
  -7  -3   2    3.00    1.20
  -7  -3   2    1.10    1.30
  -7  -3   2    2.20    0.70
   7   3  -2    0.50    1.40
   7   3  -2    1.80    1.10
  -6  -3   2    5.00    1.00
  -6  -3   2    6.50    1.50
  -6  -3   2    3.30    1.40
   6   3  -2    5.40    0.90
   6   3  -2    4.20    1.70
   6   3  -2    5.00    1.30
  -5  -3   2   12.40    1.30
  -5  -3   2   12.10    1.10
  -5  -3   2   10.60    1.40
  -5  -3   2   13.20    1.60
   5   3  -2    9.40    1.80
   5   3  -2   12.40    1.50
   5   3  -2   10.60    1.40
   5   3  -2   13.20    1.10
   5   3  -2   12.40    1.10
  -4  -3   2   10.60    1.30
  -4  -3   2    8.90    1.00
  -4  -3   2    9.00    1.10
  -4  -3   2    7.80    1.40
  -4  -3   2    8.70    1.20
   4   3  -2    8.10    1.50
   4   3  -2   10.20    1.30
   4   3  -2    8.00    1.00
   4   3  -2   10.20    1.10
   4   3  -2    9.10    1.00
  -3  -3   2    1.20    0.60
  -3  -3   2    0.20    0.70
  -3  -3   2    0.90    0.70
  -3  -3   2    0.30    0.50
  -3  -3   2    0.00    0.50
   3   3  -2    0.30    0.50
   3   3  -2    0.20    0.70
   3   3  -2    1.30    0.90
   3   3  -2    0.70    0.60
   3   3  -2    0.70    0.50
   3   3  -2    0.60    0.50
  -2  -3   2  106.69    2.70
  -2  -3   2  107.69    2.90
  -2  -3   2  103.59    4.10
  -2  -3   2  105.09    2.60
  -2  -3   2   99.79    3.00
  -2  -3   2  103.59    2.90
   2   3  -2  101.19    4.00
   2   3  -2  106.79    2.80
   2   3  -2  101.99    2.70
   2   3  -2  104.09    2.80
   2   3  -2  108.69    3.00
   2   3  -2  105.29    3.20
  -1  -3   2   42.50    1.50
  -1  -3   2   37.10    2.00
  -1  -3   2   40.10    1.60
  -1  -3   2   41.10    1.80
  -1  -3   2   41.10    1.20
  -1  -3   2   39.70    1.70
   1   3  -2   38.40    1.60
   1   3  -2   39.90    2.20
   1   3  -2   40.10    1.70
   1   3  -2   38.70    1.70
   0  -3   2   12.30    1.40
   0  -3   2   10.60    1.00
   0  -3   2   10.90    0.40
   0  -3   2   11.10    0.90
   0  -3   2   10.80    0.90
   0   3  -2   11.10    1.00
   0   3  -2   10.30    0.80
   0   3  -2   14.50    1.30
   1  -3   2  176.68    5.00
   1  -3   2  178.18    3.80
   1  -3   2  174.58    4.00
   1  -3   2  187.28    5.20
  -1   3  -2  172.38    4.90
  -1   3  -2  159.58    3.90
  -1   3  -2  173.98    3.80
  -1   3  -2  176.38    3.10
   2  -3   2  800.12   13.40
   2  -3   2  811.12   14.10
   2  -3   2  804.62   14.20
   2  -3   2  824.62   18.40
   2  -3   2  785.82   17.50
  -2   3  -2  801.22   14.10
  -2   3  -2  793.62   13.40
  -2   3  -2  819.42   14.30
  -2   3  -2  807.42   13.00
  -2   3  -2  785.82   17.40
   3  -3   2   96.99    2.40
   3  -3   2   96.89    3.10
   3  -3   2   94.59    3.90
   3  -3   2   96.89    2.30
   3  -3   2   95.69    2.60
  -3   3  -2   94.59    2.30
  -3   3  -2   96.59    2.60
  -3   3  -2   98.09    2.50
  -3   3  -2   93.39    2.60
  -3   3  -2   91.89    2.40
   4  -3   2   17.20    0.80
   4  -3   2   14.20    1.80
   4  -3   2   16.40    1.30
   4  -3   2   16.80    0.90
  -4   3  -2   17.00    0.80
  -4   3  -2   17.90    1.30
  -4   3  -2   17.30    0.90
  -4   3  -2   17.60    1.30
   5  -3   2   11.20    0.50
   5  -3   2   10.30    0.50
   5  -3   2   11.00    1.90
   5  -3   2   10.30    1.40
  -5   3  -2   10.30    0.50
  -5   3  -2   11.70    1.40
  -5   3  -2   11.90    1.40
  -5   3  -2   10.60    0.50
   6  -3   2    8.30    1.90
  -6   3  -2    7.70    1.40
  -6   3  -2    8.30    1.50
   7  -3   2   47.30    4.10
   7  -3   2   49.20    3.50
  -7   3  -2   46.80    2.90
  -7   3  -2   43.90    2.60
   8  -3   2    0.60    1.50
   8  -3   2    0.80    1.50
   8  -3   2    0.10    1.00
  -8   3  -2    1.90    1.20
  -8   3  -2    1.10    1.30
   9  -3   2   13.10    3.00
   9  -3   2   13.20    2.30
   9  -3   2   11.70    2.70
   9  -3   2   12.60    2.60
  -9   3  -2   12.70    2.20
  -9   3  -2   10.90    2.30
  -8  -4   2    1.70    1.30
  -8  -4   2    1.10    0.70
  -8  -4   2   -0.70    1.30
   8   4  -2    0.80    1.50
  -7  -4   2   27.40    1.80
  -7  -4   2   25.90    2.50
  -7  -4   2   25.10    2.80
   7   4  -2   21.50    3.10
  -6  -4   2  184.88    5.70
  -6  -4   2  196.28    5.00
  -6  -4   2  200.48    6.00
  -6  -4   2  199.18    5.20
   6   4  -2  193.48    4.90
   6   4  -2  198.38    6.20
   6   4  -2  203.58    8.40
  -5  -4   2    0.30    0.70
  -5  -4   2    1.40    1.00
  -5  -4   2    0.80    1.00
  -5  -4   2    2.80    0.90
   5   4  -2    0.00    1.20
   5   4  -2    0.70    1.10
   5   4  -2    0.80    0.70
   5   4  -2    1.60    0.70
  -4  -4   2    3.60    0.80
  -4  -4   2    2.10    0.90
  -4  -4   2    4.60    1.00
  -4  -4   2    2.30    0.80
  -4  -4   2    3.10    1.10
   4   4  -2    2.50    1.20
   4   4  -2    3.10    1.10
   4   4  -2    2.70    0.70
   4   4  -2    3.00    0.80
   4   4  -2    3.30    0.80
   4   4  -2    4.70    1.00
  -3  -4   2  116.89    4.90
  -3  -4   2  114.09    3.20
  -3  -4   2  114.79    3.30
  -3  -4   2  111.59    3.50
  -3  -4   2  115.39    3.30
   3   4  -2  115.69    3.30
   3   4  -2  115.09    4.80
   3   4  -2  120.29    3.50
   3   4  -2  118.69    3.40
   3   4  -2  114.09    4.00
   3   4  -2  117.39    3.10
  -2  -4   2  301.47    8.70
  -2  -4   2  304.57    6.40
  -2  -4   2  300.67    5.80
  -2  -4   2  287.27    6.60
  -2  -4   2  293.17    6.40
  -2  -4   2  296.27    5.80
   2   4  -2  292.27    7.40
   2   4  -2  295.77    6.40
   2   4  -2  289.37    8.50
  -1  -4   2  488.35    8.30
  -1  -4   2  490.05   10.20
  -1  -4   2  469.75    9.70
  -1  -4   2  495.25   12.50
  -1  -4   2  499.65    8.20
  -1  -4   2  476.95    9.40
  -1  -4   2  501.65   11.10
   1   4  -2  487.35   11.10
   1   4  -2  482.35    9.50
   1   4  -2  480.05   12.40
   0  -4   2  747.83   17.80
   0  -4   2  749.13   16.20
   0  -4   2  760.42   13.70
   0  -4   2  732.23   13.90
   0   4  -2  754.42   16.20
   0   4  -2  763.82   14.00
   0   4  -2  761.32   13.80
   0   4  -2  738.93   17.80
   1  -4   2   60.59    2.20
   1  -4   2   62.09    2.10
   1  -4   2   65.59    2.90
   1  -4   2   61.69    2.80
  -1   4  -2   60.39    1.70
  -1   4  -2   59.79    2.10
  -1   4  -2   63.89    2.30
  -1   4  -2   63.19    2.90
   2  -4   2  163.78    4.00
   2  -4   2  167.48    5.50
   2  -4   2  161.88    3.80
  -2   4  -2  165.68    3.90
  -2   4  -2  163.58    5.30
  -2   4  -2  161.48    3.40
  -2   4  -2  156.98    3.90
   3  -4   2    3.90    1.10
   3  -4   2    6.40    0.70
   3  -4   2    5.60    0.80
  -3   4  -2    6.80    0.80
  -3   4  -2    7.70    0.80
  -3   4  -2    7.30    0.90
  -3   4  -2    5.60    0.80
   4  -4   2   41.80    1.70
   4  -4   2   43.00    3.00
   4  -4   2   45.10    1.90
   4  -4   2   42.10    1.50
  -4   4  -2   40.80    2.00
  -4   4  -2   45.90    1.90
  -4   4  -2   40.00    1.60
  -4   4  -2   40.80    1.60
  -4   4  -2   43.50    1.90
   5  -4   2    1.20    0.50
   5  -4   2    2.90    1.40
   5  -4   2    1.30    0.50
   5  -4   2    2.90    0.80
  -5   4  -2    3.50    0.90
  -5   4  -2    2.10    0.80
  -5   4  -2    1.10    0.50
  -5   4  -2    1.40    0.50
  -5   4  -2    1.20    0.90
   6  -4   2    3.30    0.40
   6  -4   2    3.40    1.00
   6  -4   2    2.60    0.30
   6  -4   2    2.40    1.30
  -6   4  -2    3.30    0.40
  -6   4  -2    3.50    1.20
  -6   4  -2    2.80    0.40
  -6   4  -2    2.90    1.10
   7  -4   2    2.50    1.80
   7  -4   2    2.90    1.10
  -7   4  -2    3.20    1.30
  -7   4  -2    1.20    1.30
   8  -4   2    0.10    0.90
   8  -4   2   -0.10    1.40
   8  -4   2   -0.80    1.40
  -8   4  -2   -1.20    1.30
  -8   4  -2   -0.10    1.20
   9  -4   2    0.20    1.60
   9  -4   2    0.80    1.70
   9  -4   2    2.10    1.20
  -9   4  -2    0.30    1.50
  -9   4  -2    1.10    1.60
  -8  -5   2    1.50    0.90
  -8  -5   2   -0.30    1.40
  -8  -5   2   -0.80    1.60
   8   5  -2    1.90    1.60
   8   5  -2    0.00    1.50
  -7  -5   2    4.00    1.50
  -7  -5   2    5.70    1.70
  -7  -5   2    5.80    1.20
   7   5  -2    3.80    1.90
  -6  -5   2   60.29    3.20
  -6  -5   2   73.09    3.60
  -6  -5   2   76.59    3.20
   6   5  -2   53.89    4.10
   6   5  -2   61.99    2.80
   6   5  -2   55.79    2.70
   6   5  -2   64.19    4.80
  -5  -5   2  108.59    4.00
  -5  -5   2   98.79    3.70
  -5  -5   2  110.19    3.90
  -5  -5   2  103.39    3.50
   5   5  -2  115.49    3.60
   5   5  -2   98.09    3.20
   5   5  -2  103.49    5.40
   5   5  -2  105.69    4.70
  -4  -5   2    5.40    1.10
  -4  -5   2    4.40    1.00
  -4  -5   2    6.10    1.00
  -4  -5   2    6.10    1.20
   4   5  -2    6.00    1.10
   4   5  -2    3.80    0.50
   4   5  -2    4.20    1.30
   4   5  -2    5.10    1.00
   4   5  -2    4.00    1.40
  -3  -5   2    1.30    0.70
  -3  -5   2    0.00    0.70
  -3  -5   2    0.80    0.70
  -3  -5   2    0.70    0.70
  -3  -5   2    0.80    0.80
   3   5  -2    0.60    0.80
   3   5  -2    0.50    0.70
   3   5  -2   -0.80    0.70
   3   5  -2   -0.10    0.70
   3   5  -2   -0.70    0.80
  -2  -5   2  222.78    7.20
  -2  -5   2  212.68    5.60
  -2  -5   2  217.08    4.70
  -2  -5   2  212.58    4.60
  -2  -5   2  216.58    4.60
  -2  -5   2  223.38    5.40
   2   5  -2  222.38    6.40
   2   5  -2  219.08    7.20
   2   5  -2  221.88    5.40
  -1  -5   2    0.60    0.40
  -1  -5   2    0.30    0.70
  -1  -5   2    0.70    0.40
  -1  -5   2    1.10    0.90
  -1  -5   2   -0.30    0.80
  -1  -5   2    0.50    0.70
   1   5  -2    0.90    0.80
   1   5  -2    1.30    1.00
   1   5  -2   -0.50    0.70
   1   5  -2    0.70    0.70
   0  -5   2    1.60    0.70
   0  -5   2    1.80    0.90
   0  -5   2    0.70    0.80
   0  -5   2    2.10    0.70
   0   5  -2    1.30    0.50
   0   5  -2    0.90    0.80
   0   5  -2    1.90    0.70
   0   5  -2    1.50    0.70
   0   5  -2    1.40    0.80
   1  -5   2   40.90    2.50
   1  -5   2   40.80    1.80
   1  -5   2   41.60    2.10
   1  -5   2   44.00    2.70
  -1   5  -2   37.40    2.30
  -1   5  -2   39.50    1.90
  -1   5  -2   42.80    2.00
  -1   5  -2   40.50    1.40
   2  -5   2 1690.83   35.20
   2  -5   2 1654.53   29.10
   2  -5   2 1703.93   29.50
  -2   5  -2 1736.83   35.10
  -2   5  -2 1637.24   29.40
  -2   5  -2 1706.23   29.20
  -2   5  -2 1650.23   28.00
   3  -5   2   38.50    3.00
   3  -5   2   36.80    1.20
   3  -5   2   33.90    1.10
   3  -5   2   34.60    1.60
   3  -5   2   35.90    1.80
  -3   5  -2   37.30    2.70
  -3   5  -2   35.20    1.50
  -3   5  -2   37.20    1.80
  -3   5  -2   32.00    1.40
  -3   5  -2   36.00    1.70
   4  -5   2  372.76    7.70
   4  -5   2  371.86    7.50
   4  -5   2  366.26   10.80
  -4   5  -2  373.56    7.70
  -4   5  -2  373.86    7.20
  -4   5  -2  382.26    7.50
   5  -5   2   49.80    1.90
   5  -5   2   52.59    3.90
   5  -5   2   49.10    1.80
  -5   5  -2   49.80    1.90
  -5   5  -2   48.40    2.20
  -5   5  -2   49.10    2.40
   6  -5   2  574.44   16.10
   6  -5   2  573.54   10.70
   6  -5   2  578.64   10.60
  -6   5  -2  596.54   11.80
  -6   5  -2  593.44   10.80
  -6   5  -2  586.24   11.50
  -6   5  -2  608.64   12.20
  -6   5  -2  587.44   10.60
   7  -5   2   44.00    3.90
   7  -5   2   48.10    3.10
   7  -5   2   43.50    1.00
  -7   5  -2   44.90    2.80
  -7   5  -2   50.49    3.00
  -7   5  -2   41.80    0.90
  -7   5  -2   44.10    0.90
   8  -5   2   -2.10    1.30
   8  -5   2    0.20    1.70
   8  -5   2    0.40    0.90
  -8   5  -2   -0.90    1.30
  -8   5  -2   -1.30    1.10
   9  -5   2   16.40    3.40
   9  -5   2   13.70    3.00
   9  -5   2   19.50    2.60
  -9   5  -2   12.30    2.40
  -8  -6   2    2.40    1.00
  -8  -6   2    4.70    1.60
  -8  -6   2    4.70    2.10
   8   6  -2    0.30    1.80
   8   6  -2    3.20    1.60
  -7  -6   2    9.10    1.50
  -7  -6   2    8.50    2.20
  -7  -6   2   10.20    1.90
   7   6  -2    5.20    2.00
   7   6  -2    7.30    2.00
  -6  -6   2    0.50    1.20
  -6  -6   2    2.90    1.20
  -6  -6   2    1.10    1.50
   6   6  -2    0.80    1.60
   6   6  -2    2.20    1.30
  -5  -6   2    6.50    1.30
  -5  -6   2    5.80    1.30
  -5  -6   2    9.30    1.60
  -5  -6   2    6.10    1.40
   5   6  -2    5.60    1.20
   5   6  -2    2.40    1.60
   5   6  -2    4.40    1.90
  -4  -6   2    1.30    1.00
  -4  -6   2    0.20    0.90
  -4  -6   2    1.20    0.80
  -4  -6   2   -0.80    0.70
   4   6  -2   -0.40    0.70
   4   6  -2    0.70    0.80
   4   6  -2   -2.30    1.00
   4   6  -2    0.10    0.90
  -3  -6   2   24.60    1.80
  -3  -6   2   18.30    1.50
  -3  -6   2   26.10    2.10
  -3  -6   2   20.10    1.50
   3   6  -2   23.10    1.80
   3   6  -2   24.70    2.30
   3   6  -2   25.40    2.90
  -2  -6   2  111.89    3.00
  -2  -6   2  113.39    4.50
  -2  -6   2  116.39    3.70
  -2  -6   2  111.39    4.80
  -2  -6   2  112.59    4.00
  -2  -6   2  113.19    3.10
   2   6  -2  110.79    4.90
   2   6  -2  110.29    3.70
   2   6  -2  107.59    4.40
  -1  -6   2   74.99    2.80
  -1  -6   2   65.89    2.00
  -1  -6   2   72.39    3.60
  -1  -6   2   69.99    3.70
  -1  -6   2   67.69    1.90
  -1  -6   2   66.69    2.90
   1   6  -2   75.09    3.10
   1   6  -2   64.59    2.70
   1   6  -2   70.69    3.90
   1   6  -2   70.99    3.40
   1   6  -2   70.09    3.30
   0  -6   2   21.40    2.20
   0  -6   2   20.10    2.00
   0  -6   2   22.90    1.60
   0  -6   2   20.90    1.60
   0   6  -2   20.50    1.50
   0   6  -2   21.60    2.20
   0   6  -2   21.40    1.80
   0   6  -2   21.30    1.50
   0   6  -2   20.30    2.00
   1  -6   2   -0.50    0.80
   1  -6   2   -0.30    0.90
   1  -6   2    0.30    0.70
   1  -6   2   -0.20    0.50
  -1   6  -2    0.50    0.80
  -1   6  -2   -0.10    0.30
  -1   6  -2   -0.50    0.50
  -1   6  -2   -0.20    0.70
   2  -6   2    6.60    1.50
   2  -6   2    5.20    1.00
   2  -6   2    5.30    0.90
   2  -6   2    5.40    1.20
  -2   6  -2    7.90    1.20
  -2   6  -2    5.60    1.30
  -2   6  -2    7.60    1.20
   3  -6   2    2.80    0.80
   3  -6   2    3.00    1.10
   3  -6   2    3.30    1.00
  -3   6  -2    2.80    1.00
  -3   6  -2    3.30    1.00
  -3   6  -2    1.50    0.50
  -3   6  -2    2.30    0.80
  -3   6  -2    2.80    0.60
   4  -6   2   -0.50    0.50
   4  -6   2   -0.50    0.60
   4  -6   2    0.30    1.20
   4  -6   2   -0.30    0.40
  -4   6  -2    0.10    0.60
  -4   6  -2    0.90    0.80
  -4   6  -2    0.20    0.60
  -4   6  -2    0.00    0.50
   5  -6   2    2.00    1.20
   5  -6   2    2.00    0.70
   5  -6   2    1.10    0.70
  -5   6  -2    1.70    0.80
  -5   6  -2    2.70    0.90
   6  -6   2   47.50    2.20
   6  -6   2   47.50    4.00
  -6   6  -2   52.09    2.20
  -6   6  -2   48.80    2.50
  -6   6  -2   57.69    2.90
   7  -6   2    3.20    1.20
   7  -6   2    6.70    2.30
  -7   6  -2    6.20    1.50
  -7   6  -2    3.90    0.80
   8  -6   2   21.80    2.40
   8  -6   2   17.60    3.30
   8  -6   2   15.80    3.20
  -8   6  -2   21.10    2.50
   9  -6   2    1.40    2.10
   9  -6   2    0.60    1.40
  -9   6  -2   -1.80    1.30
  -7  -7   2   -2.10    0.90
  -7  -7   2   -0.10    1.30
  -7  -7   2   -1.10    1.50
   7   7  -2    1.60    1.60
   7   7  -2   -1.30    1.60
  -6  -7   2   51.59    3.20
  -6  -7   2   51.29    3.10
  -6  -7   2   50.29    3.30
   6   7  -2   57.99    4.90
   6   7  -2   53.69    4.90
  -5  -7   2    8.10    1.60
  -5  -7   2   11.60    1.90
  -5  -7   2    7.80    1.60
   5   7  -2    9.50    2.10
   5   7  -2   10.10    1.60
   5   7  -2    9.10    2.30
  -4  -7   2   11.00    1.60
  -4  -7   2   12.80    1.90
  -4  -7   2    9.00    1.50
  -4  -7   2   10.10    1.50
   4   7  -2   11.60    1.50
   4   7  -2    9.30    1.80
   4   7  -2    9.10    1.80
   4   7  -2    5.60    2.00
   4   7  -2   10.50    1.50
  -3  -7   2   16.30    2.00
  -3  -7   2   17.90    1.40
  -3  -7   2   18.70    1.50
  -3  -7   2   18.60    1.80
   3   7  -2   16.90    2.20
   3   7  -2   18.40    2.40
   3   7  -2   15.40    2.30
   3   7  -2   16.90    1.90
  -2  -7   2   52.59    3.50
  -2  -7   2   52.19    2.10
  -2  -7   2   52.19    2.90
  -2  -7   2   56.99    2.70
  -2  -7   2   54.79    2.00
   2   7  -2   55.99    3.40
   2   7  -2   54.99    3.90
   2   7  -2   52.99    3.30
   2   7  -2   50.09    2.70
  -1  -7   2    1.60    0.90
  -1  -7   2    2.40    1.30
  -1  -7   2    1.80    1.00
  -1  -7   2    1.50    0.90
  -1  -7   2    2.50    0.60
  -1  -7   2    2.50    0.60
   1   7  -2    2.60    0.90
   1   7  -2    3.00    1.40
   1   7  -2    2.90    1.10
   1   7  -2    1.70    0.80
   0  -7   2  142.99    5.60
   0  -7   2  143.39    4.70
   0  -7   2  150.88    5.90
   0  -7   2  148.79    4.50
   0   7  -2  142.99    4.40
   0   7  -2  153.18    5.70
   0   7  -2  155.48    5.00
   0   7  -2  142.99    6.00
   0   7  -2  163.08    4.90
   1  -7   2   -0.20    0.80
   1  -7   2    0.90    1.00
   1  -7   2    0.20    1.10
   1  -7   2    0.00    0.70
  -1   7  -2   -0.20    0.90
  -1   7  -2   -0.70    0.80
  -1   7  -2    0.80    0.50
  -1   7  -2    0.60    0.70
   2  -7   2  105.39    3.50
   2  -7   2  100.79    4.70
   2  -7   2   97.59    4.90
   2  -7   2  102.09    3.80
  -2   7  -2  100.09    2.60
  -2   7  -2  106.09    3.80
  -2   7  -2  104.09    3.60
  -2   7  -2  104.89    4.90
   3  -7   2  326.87   10.30
   3  -7   2  323.07    7.80
  -3   7  -2  328.47    7.80
  -3   7  -2  340.37    7.60
  -3   7  -2  331.67    6.60
   4  -7   2    1.40    1.40
   4  -7   2   -0.10    0.90
  -4   7  -2    0.00    0.50
  -4   7  -2   -0.10    0.80
  -4   7  -2    0.90    0.80
  -4   7  -2    1.00    0.70
   5  -7   2    5.50    0.80
   5  -7   2    8.50    1.20
   5  -7   2    5.80    2.00
  -5   7  -2    8.00    1.20
  -5   7  -2    8.90    1.20
  -5   7  -2    9.60    1.30
   6  -7   2    0.30    1.70
   6  -7   2   -1.80    0.70
  -6   7  -2   -0.80    0.80
  -6   7  -2   -0.70    0.80
  -6   7  -2   -0.50    1.00
  -6   7  -2   -0.70    0.80
   7  -7   2    7.90    1.30
   7  -7   2    9.60    2.60
   7  -7   2   10.20    2.40
  -7   7  -2    9.10    1.20
  -7   7  -2   12.40    1.70
  -7   7  -2   13.40    1.90
   8  -7   2    3.10    1.80
   8  -7   2    2.00    2.30
  -8   7  -2    0.70    1.30
  -8   7  -2    1.90    0.60
   9  -7   2    6.90    2.50
   9  -7   2    2.00    2.10
  -9   7  -2    5.50    1.70
  -7  -8   2    3.00    1.70
  -7  -8   2    3.80    1.50
  -7  -8   2    5.20    2.00
   7   8  -2   -1.00    1.90
   7   8  -2    3.00    1.60
  -6  -8   2    0.40    1.10
  -6  -8   2    0.00    1.10
  -6  -8   2   -2.50    1.20
   6   8  -2    2.00    1.60
  -5  -8   2   -1.40    1.10
  -5  -8   2    1.20    1.20
  -5  -8   2    0.30    1.00
   5   8  -2   -1.70    1.70
   5   8  -2    0.30    1.00
   5   8  -2    0.10    1.00
  -4  -8   2    8.20    1.50
  -4  -8   2   10.10    1.80
  -4  -8   2    9.80    1.50
  -4  -8   2   13.30    1.70
   4   8  -2    5.10    1.50
   4   8  -2   10.50    1.60
  -3  -8   2   13.10    1.50
  -3  -8   2   17.20    2.10
  -3  -8   2   13.60    1.80
  -3  -8   2   16.20    1.60
   3   8  -2   12.40    2.50
   3   8  -2   14.40    1.80
   3   8  -2   12.70    2.10
  -2  -8   2   -0.80    0.80
  -2  -8   2    0.80    1.40
  -2  -8   2    1.20    0.80
  -2  -8   2   -0.30    0.60
  -2  -8   2    1.60    1.20
   2   8  -2   -0.40    0.80
   2   8  -2    0.70    1.20
   2   8  -2    0.60    0.80
  -1  -8   2   10.60    1.10
  -1  -8   2    9.70    2.10
  -1  -8   2   11.00    1.80
  -1  -8   2    9.30    1.10
  -1  -8   2   11.20    1.60
   1   8  -2    9.30    1.70
   1   8  -2    8.20    1.40
   1   8  -2   10.90    1.70
   1   8  -2    8.20    2.00
   0  -8   2   13.60    1.90
   0  -8   2   13.30    2.20
   0   8  -2   16.60    1.90
   0   8  -2   14.20    1.60
   0   8  -2   13.70    2.10
   1  -8   2    3.50    1.50
   1  -8   2    0.80    0.90
  -1   8  -2    2.20    0.90
  -1   8  -2    1.30    0.90
  -1   8  -2    1.30    0.60
   2  -8   2   13.70    2.20
   2  -8   2   16.50    1.70
  -2   8  -2   18.50    2.00
  -2   8  -2   17.60    1.10
  -2   8  -2   16.60    1.60
   3  -8   2   18.30    2.60
   3  -8   2   19.40    2.00
  -3   8  -2   14.60    1.80
  -3   8  -2   19.60    2.00
  -3   8  -2   18.20    1.30
   4  -8   2   11.90    1.60
   4  -8   2   10.50    2.10
  -4   8  -2   17.00    1.80
  -4   8  -2   12.70    1.00
  -4   8  -2   13.70    1.60
  -4   8  -2   15.70    1.40
   5  -8   2   16.10    2.80
   5  -8   2   19.50    1.90
  -5   8  -2   20.00    1.80
  -5   8  -2   19.20    1.80
  -5   8  -2   19.80    1.50
   6  -8   2   59.89    4.80
   6  -8   2   66.49    2.50
   6  -8   2   62.99    2.90
  -6   8  -2   68.69    2.80
  -6   8  -2   71.09    3.00
  -6   8  -2   67.59    3.10
   7  -8   2    6.70    2.50
   7  -8   2    7.90    2.80
  -7   8  -2    8.70    1.60
  -7   8  -2    9.60    1.30
  -7   8  -2    8.60    1.80
   8  -8   2    1.90    2.00
   8  -8   2    0.80    1.80
  -8   8  -2    2.20    0.80
  -8   8  -2    2.60    1.50
   9  -8   2    0.60    2.20
   9  -8   2   -0.10    1.80
  -9   8  -2    2.20    1.50
  -6  -9   2   13.70    2.30
  -6  -9   2   14.50    2.30
  -6  -9   2   13.90    2.20
   6   9  -2   13.70    2.70
   6   9  -2   10.10    3.00
  -5  -9   2    3.60    1.50
  -5  -9   2    3.30    1.30
  -5  -9   2    2.70    1.50
   5   9  -2   -1.30    1.80
   5   9  -2    3.80    1.80
  -4  -9   2    0.40    1.30
  -4  -9   2   -1.40    0.90
  -4  -9   2    0.40    1.20
   4   9  -2    1.50    1.30
   4   9  -2   -0.10    1.20
   4   9  -2   -0.80    1.90
  -3  -9   2   50.49    2.60
  -3  -9   2   47.10    2.40
  -3  -9   2   56.39    3.60
   3   9  -2   49.00    4.70
   3   9  -2   52.19    4.10
   3   9  -2   54.29    3.20
  -2  -9   2    0.60    0.80
  -2  -9   2    0.90    1.30
  -2  -9   2    0.70    0.80
  -2  -9   2   -0.20    1.70
   2   9  -2    0.80    1.20
   2   9  -2   -0.10    1.70
   2   9  -2   -0.20    1.00
  -1  -9   2   59.59    2.50
  -1  -9   2   65.69    2.30
  -1  -9   2   61.19    4.60
  -1  -9   2   68.29    3.70
   1   9  -2   63.59    3.20
   1   9  -2   62.79    4.80
   1   9  -2   62.79    3.70
   0  -9   2  291.07    8.10
   0  -9   2  274.17    9.30
   0  -9   2  268.67    7.80
   0   9  -2  268.97    7.30
   0   9  -2  290.77    8.40
   1  -9   2  135.09    5.10
   1  -9   2  134.39    6.40
  -1   9  -2  127.29    4.40
  -1   9  -2  135.39    4.80
   2  -9   2    2.20    1.30
   2  -9   2    0.80    1.10
  -2   9  -2    0.00    0.60
  -2   9  -2    1.30    1.20
  -2   9  -2    0.80    0.90
   3  -9   2    1.40    1.30
   3  -9   2    2.10    1.20
  -3   9  -2    0.90    1.10
  -3   9  -2    0.80    0.70
  -3   9  -2    0.40    1.10
   4  -9   2   12.80    1.80
   4  -9   2    7.10    2.20
  -4   9  -2   12.10    1.80
  -4   9  -2   11.00    1.70
  -4   9  -2   12.60    1.40
   5  -9   2    1.60    1.90
   5  -9   2    5.30    1.50
  -5   9  -2    3.70    1.20
  -5   9  -2    4.80    1.30
  -5   9  -2    4.00    0.80
  -5   9  -2    5.70    1.20
   6  -9   2   14.20    3.10
   6  -9   2   12.20    2.90
  -6   9  -2   16.20    1.90
  -6   9  -2   17.00    1.60
  -6   9  -2   13.70    1.70
   7  -9   2   12.10    3.20
   7  -9   2   12.10    3.10
  -7   9  -2   12.00    1.70
  -7   9  -2   12.10    1.60
  -7   9  -2   15.50    2.10
   8  -9   2    8.00    2.80
   8  -9   2   10.30    3.20
  -8   9  -2   10.70    1.40
  -8   9  -2   11.70    1.90
  -8   9  -2   11.10    1.90
  -5 -10   2    2.30    1.60
  -5 -10   2   -0.90    1.40
  -5 -10   2    0.40    1.10
   5  10  -2    2.00    1.60
  -4 -10   2   -2.60    1.20
  -4 -10   2    0.00    1.10
  -4 -10   2   -0.80    1.30
   4  10  -2    1.70    1.40
   4  10  -2   -3.90    1.70
   4  10  -2    0.80    1.40
  -3 -10   2   11.70    1.60
  -3 -10   2   11.10    2.00
  -3 -10   2   12.00    1.70
   3  10  -2   16.20    2.30
   3  10  -2   12.60    2.30
   3  10  -2    7.40    2.40
  -2 -10   2   18.40    2.50
  -2 -10   2   18.30    1.60
   2  10  -2   13.60    2.20
   2  10  -2   12.40    2.80
   2  10  -2   18.40    2.30
  -1 -10   2    0.60    2.00
  -1 -10   2    1.60    0.80
  -1 -10   2    4.60    1.70
  -1 -10   2    1.70    0.70
   1  10  -2    3.20    1.60
   1  10  -2    0.80    0.90
   0 -10   2   44.40    4.40
   0 -10   2   41.80    2.90
   0 -10   2   48.40    3.60
   0  10  -2   42.40    3.00
   0  10  -2   47.90    3.40
   1 -10   2  177.68    7.80
   1 -10   2  153.48    6.20
   1 -10   2  152.88    5.80
  -1  10  -2  159.38    5.50
  -1  10  -2  165.18    5.50
   2 -10   2   15.30    2.70
   2 -10   2   14.30    2.30
   2 -10   2   20.80    2.50
  -2  10  -2   14.20    2.10
  -2  10  -2   14.40    1.60
   3 -10   2   -0.60    1.10
   3 -10   2   -1.40    1.10
   3 -10   2   -1.20    1.10
  -3  10  -2   -2.40    1.00
   4 -10   2   15.00    2.70
   4 -10   2   18.90    3.10
   4 -10   2   18.20    2.30
  -4  10  -2   16.20    2.20
  -4  10  -2   19.40    1.60
  -4  10  -2   19.80    2.30
   5 -10   2   59.09    5.00
   5 -10   2   64.49    3.50
   5 -10   2   63.29    5.00
  -5  10  -2   62.79    2.90
  -5  10  -2   65.89    3.40
   6 -10   2    6.40    2.50
   6 -10   2    2.50    2.50
  -6  10  -2    5.60    1.30
  -6  10  -2    4.20    1.40
   7 -10   2    1.70    2.20
   7 -10   2    2.50    2.30
  -7  10  -2    1.00    1.10
  -7  10  -2    0.60    1.10
   8 -10   2    3.20    2.50
   8 -10   2    2.40    2.30
  -8  10  -2    2.50    1.40
  -8  10  -2    0.60    1.00
  -4 -11   2    8.60    1.60
  -4 -11   2    7.30    2.10
   4  11  -2   -0.30    2.40
   4  11  -2    8.30    2.20
   4  11  -2    6.10    1.90
  -3 -11   2    1.90    1.10
  -3 -11   2    1.00    1.60
   3  11  -2    2.30    1.40
   3  11  -2   -2.30    1.40
   3  11  -2    2.60    1.70
  -2 -11   2   56.29    4.10
  -2 -11   2   56.99    2.70
   2  11  -2   58.89    3.80
   2  11  -2   56.19    4.30
   2  11  -2   50.49    5.20
  -1 -11   2    5.20    1.60
  -1 -11   2    5.50    1.10
  -1 -11   2   -0.40    2.20
   1  11  -2    5.00    1.60
   1  11  -2    3.90    1.30
   0 -11   2    6.40    2.60
   0 -11   2    6.70    1.30
   0 -11   2    6.90    1.90
   0  11  -2    7.70    1.80
   0  11  -2    5.10    1.30
   1 -11   2   55.69    4.00
   1 -11   2   56.99    4.10
   1 -11   2   56.79    4.70
  -1  11  -2   53.39    3.20
  -1  11  -2   56.99    3.50
   2 -11   2    2.40    2.10
   2 -11   2    0.70    1.40
   2 -11   2    2.50    1.40
  -2  11  -2    5.60    1.80
   3 -11   2    1.80    1.60
   3 -11   2    2.50    1.50
   3 -11   2   -1.30    1.20
  -3  11  -2    3.90    1.60
   4 -11   2   -1.00    1.20
   4 -11   2   -0.50    1.40
   4 -11   2    0.60    1.50
  -4  11  -2   -1.40    0.70
  -4  11  -2   -1.10    1.20
   5 -11   2    6.20    2.20
   5 -11   2    3.70    2.10
   5 -11   2    2.00    1.40
  -5  11  -2    2.80    1.00
  -5  11  -2    4.90    1.60
   6 -11   2    2.70    2.20
   6 -11   2    1.30    2.30
  -6  11  -2    0.10    1.30
  -6  11  -2    1.30    1.10
   7 -11   2   -1.60    1.90
   7 -11   2    0.00    2.00
  -7  11  -2    1.40    1.10
  -7  11  -2    1.20    1.30
  -3 -12   2   -0.40    1.00
  -3 -12   2   -0.60    1.60
   3  12  -2   -1.20    1.10
   3  12  -2    1.10    1.70
  -2 -12   2    1.80    1.80
  -2 -12   2    2.20    1.00
   2  12  -2    0.60    1.20
   2  12  -2    2.10    1.60
  -1 -12   2    4.90    1.20
  -1 -12   2   -0.50    2.50
  -1 -12   2    6.40    2.20
   1  12  -2    7.70    1.80
   1  12  -2   10.50    2.30
   0 -12   2   25.40    3.30
   0 -12   2   22.00    3.90
   0  12  -2   23.10    2.80
   1 -12   2   18.70    3.60
   1 -12   2   17.20    2.80
   1 -12   2   14.40    2.20
  -1  12  -2   17.30    2.60
  -1  12  -2   13.10    1.80
   2 -12   2    3.20    1.50
   2 -12   2    6.10    2.80
   2 -12   2    2.00    1.50
  -2  12  -2    3.80    1.50
   3 -12   2   -0.30    1.10
   3 -12   2   -0.80    1.30
   3 -12   2   -0.20    1.50
  -3  12  -2    0.30    1.50
   4 -12   2   -0.80    1.40
   4 -12   2   -0.20    1.50
   4 -12   2   -1.60    2.10
  -4  12  -2   -1.40    0.70
  -4  12  -2    1.00    1.50
   5 -12   2   -1.20    1.50
   5 -12   2    0.50    1.70
   5 -12   2    1.60    1.40
  -5  12  -2    1.10    1.00
  -5  12  -2    1.30    1.40
   6 -12   2    1.40    1.60
   6 -12   2    2.60    2.50
  -6  12  -2    3.10    1.20
  -6  12  -2    1.30    1.40
  -2 -13   2   -0.90    1.20
   2  13  -2   -0.30    1.20
   2  13  -2    1.60    1.30
  -1 -13   2    4.90    2.10
  -1 -13   2   -5.20    2.30
   1  13  -2   -0.10    1.20
   1  13  -2    4.80    2.00
   0 -13   2   -0.70    2.00
   0 -13   2    5.30    2.20
   0  13  -2    5.30    2.10
   1 -13   2    2.50    2.00
   1 -13   2   -0.10    2.50
  -1  13  -2    1.00    1.80
   2 -13   2    0.20    1.90
   2 -13   2    2.30    1.50
   2 -13   2    0.00    1.20
  -2  13  -2    4.70    1.70
   3 -13   2   -2.60    2.40
   3 -13   2    0.50    1.40
   3 -13   2   -0.20    1.20
  -3  13  -2   -1.20    1.10
   4 -13   2   -2.00    2.30
   4 -13   2    0.60    1.70
   4 -13   2    0.80    1.60
  -4  13  -2    2.00    1.60
   5 -13   2    1.60    2.10
   5 -13   2    1.20    1.80
  -5  13  -2    3.60    1.80
   0 -14   2    0.20    1.90
   0  14  -2   -0.10    1.90
   1 -14   2   -6.30    2.70
   1 -14   2    1.50    2.00
  -1  14  -2    3.80    2.10
   2 -14   2   21.80    3.30
   2 -14   2   13.60    3.90
  -2  14  -2   24.80    3.30
   3 -14   2   20.40    4.60
   3 -14   2   34.20    3.40
   3 -14   2   37.80    4.20
  -3  14  -2   29.60    3.10
   4 -14   2    6.90    2.20
   4 -14   2    2.50    3.20
   4 -14   2    7.30    2.40
  -4  14  -2    8.50    2.00
  -4  13   3    0.10    1.80
   4 -13  -3   -1.20    1.50
   4 -13  -3   -0.40    1.60
   4 -13  -3   -4.60    2.80
  -3  13   3    0.50    1.80
   3 -13  -3    3.00    2.00
   3 -13  -3    0.90    1.60
   3 -13  -3   -1.50    3.00
  -2  13   3   -0.80    1.70
   2 -13  -3   -3.20    1.50
   2 -13  -3   -7.80    2.70
  -1  13   3    3.70    1.80
   1 -13  -3   -2.00    2.20
   1 -13  -3    4.00    1.90
   0  13   3   -2.20    1.60
   0  13   3    8.30    2.40
   0 -13  -3    1.80    1.90
  -5  12   3   -1.60    1.40
   5 -12  -3    0.90    2.00
   5 -12  -3   -2.60    2.40
  -4  12   3    1.50    1.70
   4 -12  -3    0.50    1.60
   4 -12  -3   -3.00    2.50
   4 -12  -3    0.50    1.80
  -3  12   3    0.00    1.20
   3 -12  -3   -4.50    2.30
   3 -12  -3    0.40    1.30
   3 -12  -3   -0.20    1.20
  -2  12   3   -3.60    1.50
  -2  12   3   -0.90    1.20
   2 -12  -3    0.90    1.50
   2 -12  -3   -2.90    2.60
   2 -12  -3   -0.30    1.30
  -1  12   3    2.70    2.00
  -1  12   3   -0.30    1.50
   1 -12  -3    3.00    2.10
   1 -12  -3    1.20    1.30
   1 -12  -3   -3.20    2.70
   0  12   3    0.60    1.80
   0  12   3   -1.60    1.60
   0 -12  -3   -0.80    1.70
   0 -12  -3   -4.50    1.90
   1  12   3    2.30    1.80
   1  12   3    3.00    1.90
  -1 -12  -3    5.60    2.20
   2  12   3    0.10    1.70
   2  12   3   -0.60    1.50
  -2 -12  -3    0.50    1.20
  -2 -12  -3    1.50    1.80
  -6  11   3    4.00    1.70
  -6  11   3    1.30    1.50
   6 -11  -3    7.90    2.70
   6 -11  -3    2.90    2.20
  -5  11   3    8.80    2.10
   5 -11  -3    6.10    3.10
   5 -11  -3    8.00    2.60
   5 -11  -3    6.10    1.90
  -4  11   3   22.10    2.70
   4 -11  -3   18.20    3.80
   4 -11  -3   13.70    2.20
   4 -11  -3   15.50    3.00
  -3  11   3    5.60    1.70
  -3  11   3   10.50    2.20
   3 -11  -3   10.60    2.30
   3 -11  -3    8.50    2.30
   3 -11  -3    5.30    3.10
  -2  11   3   -1.50    1.40
  -2  11   3   -0.80    1.60
   2 -11  -3   -1.50    2.50
   2 -11  -3   -0.60    1.60
   2 -11  -3   -0.10    1.20
  -1  11   3    1.20    1.40
  -1  11   3   -0.20    1.50
   1 -11  -3    1.00    1.30
   1 -11  -3   -0.10    2.60
   1 -11  -3   -0.30    1.30
   0  11   3    2.90    1.90
   0  11   3   -0.70    1.60
   0 -11  -3    1.10    1.90
   0 -11  -3    2.20    1.20
   0 -11  -3   -1.80    2.40
   1  11   3   -0.10    1.60
   1  11   3   -1.20    1.30
  -1 -11  -3   -0.50    1.70
   2  11   3    3.70    1.50
   2  11   3    1.40    1.60
  -2 -11  -3    4.20    1.60
  -2 -11  -3    2.50    1.30
   3  11   3    2.60    1.70
   3  11   3    2.30    1.70
  -3 -11  -3    1.50    1.70
  -3 -11  -3    2.20    1.40
  -7  10   3   -1.10    1.30
  -7  10   3   -1.20    1.20
  -7  10   3    0.80    1.00
   7 -10  -3    0.30    1.70
   7 -10  -3    1.90    2.40
  -6  10   3    0.50    1.40
  -6  10   3    4.20    1.50
  -6  10   3    3.40    1.00
   6 -10  -3    2.20    2.30
   6 -10  -3    2.20    1.80
  -5  10   3   19.30    2.50
  -5  10   3   16.50    1.40
   5 -10  -3   18.00    3.40
   5 -10  -3   11.20    2.80
   5 -10  -3   17.80    2.40
  -4  10   3    9.40    1.90
   4 -10  -3    9.90    2.00
   4 -10  -3    4.80    2.10
   4 -10  -3    5.40    2.20
  -3  10   3   18.40    2.40
  -3  10   3   10.50    1.90
   3 -10  -3   21.40    2.70
   3 -10  -3   15.80    2.70
   3 -10  -3   18.00    3.30
  -2  10   3   37.20    3.20
  -2  10   3   26.20    3.40
   2 -10  -3   25.20    3.20
   2 -10  -3   26.30    2.40
   2 -10  -3   36.00    3.40
   2 -10  -3   22.40    3.80
  -1  10   3   22.70    2.80
  -1  10   3   15.30    2.40
   1 -10  -3   21.80    2.90
   1 -10  -3   17.60    2.50
   1 -10  -3   20.20    3.60
   0  10   3    3.80    1.70
   0  10   3   -0.20    1.40
   0 -10  -3    2.40    1.10
   0 -10  -3    4.90    1.90
   0 -10  -3    0.90    2.40
   1  10   3   22.70    2.80
   1  10   3   19.50    2.80
  -1 -10  -3   17.50    2.00
  -1 -10  -3   25.30    3.10
   2  10   3   -0.20    1.50
   2  10   3   -0.20    1.40
  -2 -10  -3   -1.20    1.50
   3  10   3    1.30    1.50
   3  10   3    1.10    1.60
  -3 -10  -3    0.80    1.10
  -3 -10  -3    1.30    1.60
   4  10   3   -0.30    1.60
  -4 -10  -3    0.70    1.30
  -4 -10  -3    1.70    1.60
  -8   9   3    2.00    1.30
  -8   9   3    3.10    1.60
  -8   9   3    0.40    1.20
   8  -9  -3    4.00    2.70
   8  -9  -3    2.30    2.10
  -7   9   3    0.30    0.90
  -7   9   3    1.30    1.40
  -7   9   3    2.80    1.50
   7  -9  -3    1.40    2.10
   7  -9  -3    0.40    2.00
  -6   9   3    9.40    1.80
  -6   9   3    7.80    1.30
  -6   9   3    7.00    1.80
   6  -9  -3    6.30    2.20
   6  -9  -3    4.90    2.30
  -5   9   3   11.20    1.40
  -5   9   3   13.80    2.10
   5  -9  -3    9.70    2.70
   5  -9  -3   12.10    2.00
   5  -9  -3    9.20    2.60
  -4   9   3   28.50    2.60
  -4   9   3   23.70    1.50
   4  -9  -3   22.50    2.20
   4  -9  -3   22.10    3.40
   4  -9  -3   24.10    2.60
   4  -9  -3   25.30    3.50
  -3   9   3    4.70    1.50
  -3   9   3    6.70    1.70
   3  -9  -3    5.50    1.20
   3  -9  -3    5.90    1.70
   3  -9  -3    7.70    2.00
   3  -9  -3    4.60    1.90
  -2   9   3   12.30    2.00
  -2   9   3    8.10    2.00
   2  -9  -3   11.50    2.10
   2  -9  -3   12.90    2.20
   2  -9  -3   10.10    1.60
   2  -9  -3   13.80    2.90
  -1   9   3    6.30    1.80
  -1   9   3    5.10    1.60
   1  -9  -3    5.80    2.40
   1  -9  -3    5.30    1.20
   1  -9  -3    1.60    1.40
   1  -9  -3    4.80    1.90
   0   9   3   28.80    2.50
   0   9   3   31.50    3.20
   0  -9  -3   30.30    2.70
   0  -9  -3   24.40    3.30
   0  -9  -3   22.50    2.50
   1   9   3    1.70    1.10
   1   9   3    3.00    1.50
  -1  -9  -3    1.70    1.30
  -1  -9  -3   -0.10    0.90
   2   9   3   -0.20    1.30
   2   9   3    0.30    1.40
  -2  -9  -3    0.20    1.40
   3   9   3    0.90    1.00
   3   9   3   -0.20    1.40
  -3  -9  -3    0.70    1.20
  -3  -9  -3    0.20    1.10
   4   9   3    2.30    1.40
   4   9   3   -0.20    1.10
  -4  -9  -3   -0.50    1.10
  -4  -9  -3    0.40    1.20
   5   9   3    0.50    1.30
  -5  -9  -3    1.80    1.50
  -5  -9  -3   -0.90    1.20
  -8   8   3    0.00    1.40
  -8   8   3    0.90    1.10
  -8   8   3    1.20    1.20
   8  -8  -3   -0.90    2.10
   8  -8  -3    2.30    2.10
  -7   8   3    2.40    1.50
  -7   8   3    2.30    1.00
  -7   8   3    0.40    1.20
   7  -8  -3    2.80    2.00
   7  -8  -3    1.80    1.70
  -6   8   3    6.30    1.30
  -6   8   3    6.20    1.50
  -6   8   3    6.10    1.60
   6  -8  -3    4.70    1.40
   6  -8  -3    4.90    2.20
   6  -8  -3    7.50    2.50
  -5   8   3    0.10    1.10
  -5   8   3    0.20    1.00
  -5   8   3    0.30    1.30
  -5   8   3    1.00    0.80
   5  -8  -3   -0.70    1.00
   5  -8  -3   -0.40    1.00
   5  -8  -3   -0.40    1.30
   5  -8  -3    1.00    1.30
  -4   8   3   20.90    1.90
  -4   8   3   17.80    1.40
  -4   8   3   22.00    2.20
   4  -8  -3   21.20    2.00
   4  -8  -3   17.10    2.90
   4  -8  -3   20.30    2.20
   4  -8  -3   15.90    2.70
  -3   8   3  134.69    4.90
  -3   8   3  122.79    4.40
  -3   8   3  128.69    5.30
   3  -8  -3  126.99    6.10
   3  -8  -3  126.89    4.90
   3  -8  -3  128.09    6.50
   3  -8  -3  127.19    4.70
  -2   8   3   44.60    3.20
  -2   8   3   46.00    2.90
   2  -8  -3   44.60    3.00
   2  -8  -3   46.50    4.20
   2  -8  -3   43.50    3.40
   2  -8  -3   42.50    2.80
  -1   8   3   12.10    1.90
  -1   8   3   11.10    1.80
   1  -8  -3   12.40    2.00
   1  -8  -3   14.40    2.50
   1  -8  -3   10.60    1.50
   1  -8  -3   14.30    2.00
   0   8   3   19.20    2.50
   0   8   3   16.80    2.00
   0  -8  -3   16.50    2.00
   0  -8  -3   13.80    2.00
   0  -8  -3   18.30    2.90
   0  -8  -3   16.50    2.10
   1   8   3   -1.10    1.10
   1   8   3   -0.80    1.00
  -1  -8  -3   -0.60    0.90
  -1  -8  -3   -1.00    0.70
  -1  -8  -3   -1.80    1.10
   2   8   3   41.90    3.70
   2   8   3   34.30    2.50
  -2  -8  -3   37.80    2.80
  -2  -8  -3   38.20    2.90
   3   8   3    1.00    1.40
   3   8   3    2.40    1.40
  -3  -8  -3    1.80    1.00
  -3  -8  -3    0.70    1.10
  -3  -8  -3    1.90    1.40
   4   8   3   29.70    2.50
   4   8   3   17.60    2.50
   4   8   3   28.30    3.70
  -4  -8  -3   25.30    2.40
  -4  -8  -3   33.00    3.00
   5   8   3    5.60    1.90
   5   8   3    1.70    1.90
  -5  -8  -3    7.30    1.80
  -5  -8  -3    7.70    1.80
   6   8   3   14.60    3.10
  -6  -8  -3   18.40    2.60
  -6  -8  -3   15.50    2.20
  -9   7   3    6.70    1.80
   9  -7  -3    7.40    3.00
   9  -7  -3   10.30    2.60
  -8   7   3    1.10    1.20
  -8   7   3    0.00    1.00
  -8   7   3   -0.10    1.50
   8  -7  -3    2.00    1.80
   8  -7  -3   -0.90    1.40
  -7   7   3   22.30    2.60
  -7   7   3   16.70    2.00
  -7   7   3   18.60    2.00
   7  -7  -3   20.60    3.20
   7  -7  -3   16.40    3.40
  -6   7   3   27.20    2.50
  -6   7   3   27.10    2.30
  -6   7   3   26.90    2.20
  -6   7   3   28.10    2.00
   6  -7  -3   18.40    2.50
   6  -7  -3   25.60    2.10
   6  -7  -3   36.90    4.50
   6  -7  -3   25.00    3.30
  -5   7   3    8.60    1.70
  -5   7   3    8.60    1.50
  -5   7   3    8.60    1.30
  -5   7   3   10.30    1.60
   5  -7  -3   11.00    2.60
   5  -7  -3    6.80    1.60
   5  -7  -3    7.90    2.20
   5  -7  -3    8.70    1.50
  -4   7   3   20.80    1.50
  -4   7   3   26.40    2.20
  -4   7   3   18.50    1.70
   4  -7  -3   19.90    2.20
   4  -7  -3   24.70    2.90
   4  -7  -3   17.90    2.80
   4  -7  -3   21.00    2.10
  -3   7   3    1.60    1.10
  -3   7   3    2.40    1.20
   3  -7  -3    1.90    1.30
   3  -7  -3    1.50    1.20
   3  -7  -3    1.60    0.80
   3  -7  -3    2.40    1.60
  -2   7   3   -0.20    1.00
  -2   7   3    0.50    1.10
  -2   7   3    0.00    0.70
   2  -7  -3    0.00    1.00
   2  -7  -3    0.40    0.60
   2  -7  -3    0.00    0.80
   2  -7  -3    0.50    1.40
  -1   7   3    0.90    1.00
  -1   7   3    0.60    1.00
  -1   7   3    0.30    0.80
   1  -7  -3    1.00    1.10
   1  -7  -3    0.50    1.50
   1  -7  -3    0.90    0.70
   1  -7  -3    0.50    1.10
   1  -7  -3    0.50    0.80
   0   7   3    0.80    0.80
   0   7   3   -0.30    0.90
   0  -7  -3   -0.10    0.90
   0  -7  -3    0.10    1.50
   0  -7  -3    1.10    0.80
   0  -7  -3    0.00    0.80
   0  -7  -3    0.80    0.70
   1   7   3   20.00    2.10
   1   7   3   22.10    2.50
  -1  -7  -3   19.70    1.90
  -1  -7  -3   18.30    2.10
  -1  -7  -3   19.60    1.80
  -1  -7  -3   19.20    2.30
   2   7   3    2.20    1.30
   2   7   3    2.60    1.00
  -2  -7  -3    1.30    0.80
  -2  -7  -3    1.70    1.00
  -2  -7  -3    2.30    1.10
   3   7   3    3.10    1.30
   3   7   3    3.40    1.30
   3   7   3    3.30    1.50
  -3  -7  -3    2.60    1.00
  -3  -7  -3    5.00    1.60
  -3  -7  -3    2.60    1.20
  -3  -7  -3    4.50    1.30
   4   7   3    6.40    1.60
   4   7   3    4.40    1.50
   4   7   3    5.60    1.80
  -4  -7  -3    5.70    1.20
  -4  -7  -3    5.30    1.50
  -4  -7  -3    7.50    1.80
  -4  -7  -3    6.90    1.40
   5   7   3    0.70    1.60
   5   7   3    4.60    1.90
  -5  -7  -3    5.50    1.50
  -5  -7  -3    5.70    1.70
   6   7   3   -2.10    1.60
   6   7   3    3.10    1.90
  -6  -7  -3    2.40    1.40
  -6  -7  -3    2.30    1.60
   7   7   3    3.90    2.10
  -7  -7  -3    0.10    1.40
  -7  -7  -3    2.80    1.30
  -7  -7  -3    2.20    1.70
  -9   6   3    2.30    1.50
  -9   6   3    2.60    1.70
   9  -6  -3    4.90    2.60
   9  -6  -3    5.20    2.10
  -8   6   3    0.20    0.90
  -8   6   3    1.80    1.40
  -8   6   3    2.10    1.20
   8  -6  -3   -2.10    1.30
   8  -6  -3    0.40    1.40
  -7   6   3   37.80    2.30
  -7   6   3   38.80    3.10
  -7   6   3   34.00    2.50
   7  -6  -3   34.70    3.80
   7  -6  -3   40.10    5.00
  -6   6   3   24.70    2.50
  -6   6   3   28.00    2.10
  -6   6   3   25.20    2.00
  -6   6   3   22.70    1.90
   6  -6  -3   20.00    3.20
   6  -6  -3   20.30    2.90
   6  -6  -3   25.00    2.00
   6  -6  -3   17.00    2.30
  -5   6   3   35.90    2.20
  -5   6   3   33.20    2.50
  -5   6   3   37.40    2.30
  -5   6   3   32.80    2.00
   5  -6  -3   37.00    3.60
   5  -6  -3   32.80    3.00
   5  -6  -3   36.40    3.50
   5  -6  -3   36.20    2.20
  -4   6   3    3.20    1.10
  -4   6   3    3.70    0.90
  -4   6   3    3.90    1.10
   4  -6  -3    2.20    1.00
   4  -6  -3    2.50    1.00
   4  -6  -3    3.90    1.70
   4  -6  -3    2.30    1.40
  -3   6   3  118.69    3.90
  -3   6   3  120.19    4.10
  -3   6   3  121.19    5.40
   3  -6  -3  111.89    5.20
   3  -6  -3  113.09    4.40
   3  -6  -3  114.59    4.00
   3  -6  -3  122.59    5.70
  -2   6   3   44.90    2.60
  -2   6   3   44.40    3.20
  -2   6   3   43.80    2.70
  -2   6   3   41.90    2.40
   2  -6  -3   43.50    2.60
   2  -6  -3   43.40    2.30
   2  -6  -3   42.40    3.50
   2  -6  -3   40.50    2.90
   2  -6  -3   42.10    2.50
  -1   6   3  553.14   13.60
  -1   6   3  538.15   13.90
  -1   6   3  535.45   11.50
  -1   6   3  551.14   14.00
  -1   6   3  535.65   11.20
   1  -6  -3  523.95   11.10
   1  -6  -3  498.05   11.40
   1  -6  -3  543.35   13.80
   1  -6  -3  553.54   13.50
   1  -6  -3  535.25   14.00
   0   6   3   88.79    3.40
   0   6   3   86.99    3.50
   0   6   3   87.99    4.30
   0   6   3   92.09    3.80
   0   6   3   92.39    4.20
   0  -6  -3   91.89    3.70
   0  -6  -3   88.89    3.90
   0  -6  -3   90.79    3.30
   0  -6  -3   91.09    4.00
   0  -6  -3   91.29    3.70
   0  -6  -3   93.29    4.70
   1   6   3   39.80    2.20
   1   6   3   37.60    2.90
   1   6   3   35.80    2.10
  -1  -6  -3   36.80    2.60
  -1  -6  -3   39.60    2.50
  -1  -6  -3   34.80    2.30
  -1  -6  -3   37.40    2.10
  -1  -6  -3   37.20    2.20
   2   6   3  128.29    3.80
   2   6   3  129.79    5.70
   2   6   3  123.79    4.20
  -2  -6  -3  122.79    4.70
  -2  -6  -3  126.89    4.50
  -2  -6  -3  130.09    4.20
   3   6   3    4.90    1.40
   3   6   3    3.60    1.10
   3   6   3    4.10    0.60
   3   6   3    3.80    1.20
  -3  -6  -3    4.50    1.10
  -3  -6  -3    3.90    1.10
  -3  -6  -3    4.70    1.30
  -3  -6  -3    3.60    0.90
   4   6   3   -0.40    1.20
   4   6   3    0.20    0.90
   4   6   3   -0.80    1.10
  -4  -6  -3   -0.80    0.70
  -4  -6  -3   -1.00    0.90
  -4  -6  -3   -0.30    0.90
  -4  -6  -3   -0.30    0.60
   5   6   3   25.60    3.50
   5   6   3   21.80    2.90
   5   6   3   21.90    2.10
  -5  -6  -3   22.40    2.30
  -5  -6  -3   21.50    2.50
  -5  -6  -3   25.30    2.40
  -5  -6  -3   19.80    2.50
   6   6   3    6.80    1.80
   6   6   3    9.00    2.30
  -6  -6  -3   10.70    2.00
  -6  -6  -3   12.20    1.70
  -6  -6  -3   12.70    2.40
   7   6   3    8.40    2.40
  -7  -6  -3    6.60    1.90
  -7  -6  -3    6.60    1.40
  -7  -6  -3    6.90    2.30
  -9   5   3    0.90    1.70
  -9   5   3   -2.30    1.20
   9  -5  -3   -1.30    1.70
   9  -5  -3   -1.50    1.40
  -8   5   3    1.90    0.80
  -8   5   3    2.60    1.60
  -8   5   3    3.90    1.40
   8  -5  -3    2.30    1.70
   8  -5  -3    1.10    1.60
  -7   5   3   11.00    2.00
  -7   5   3    9.60    1.30
  -7   5   3    9.10    1.70
   7  -5  -3    7.50    2.60
   7  -5  -3   10.40    2.20
  -6   5   3   54.39    3.20
  -6   5   3   47.90    2.70
  -6   5   3   53.89    2.50
  -6   5   3   51.49    2.50
   6  -5  -3   57.19    4.10
   6  -5  -3   51.79    4.50
   6  -5  -3   54.19    2.50
  -5   5   3    3.60    1.00
  -5   5   3    1.50    1.10
  -5   5   3    2.10    0.90
  -5   5   3    2.00    0.90
   5  -5  -3    2.70    1.40
   5  -5  -3    2.00    1.30
   5  -5  -3    3.60    0.90
   5  -5  -3    4.00    1.60
  -4   5   3    0.20    0.80
  -4   5   3    2.10    0.80
  -4   5   3    1.70    0.90
  -4   5   3    1.60    1.00
   4  -5  -3    2.90    1.00
   4  -5  -3    1.00    1.00
   4  -5  -3    3.10    1.60
   4  -5  -3    3.10    1.10
  -3   5   3   11.10    1.40
  -3   5   3    9.10    1.50
  -3   5   3   11.10    1.30
   3  -5  -3    9.30    1.90
   3  -5  -3   10.10    1.20
   3  -5  -3    9.90    1.80
   3  -5  -3   12.00    1.40
   3  -5  -3    8.20    1.30
  -2   5   3    7.10    1.20
  -2   5   3    8.80    1.10
  -2   5   3    8.90    1.30
  -2   5   3    6.90    1.30
  -2   5   3    8.70    1.50
   2  -5  -3    6.30    1.10
   2  -5  -3    7.30    1.10
   2  -5  -3    9.70    1.20
   2  -5  -3    7.20    1.50
   2  -5  -3    5.00    1.50
  -1   5   3    1.70    0.90
  -1   5   3   -0.30    0.90
  -1   5   3    0.70    0.90
  -1   5   3    1.20    0.80
  -1   5   3    1.10    0.90
   1  -5  -3    1.70    0.70
   1  -5  -3    2.40    0.90
   1  -5  -3    2.50    1.00
   1  -5  -3    1.30    0.80
   1  -5  -3    1.50    1.30
   0   5   3    2.80    0.80
   0   5   3    2.10    1.10
   0   5   3    2.20    0.90
   0   5   3    3.10    1.00
   0   5   3    1.90    0.80
   0  -5  -3    2.10    0.80
   0  -5  -3    2.50    0.80
   0  -5  -3    2.00    1.30
   0  -5  -3    2.90    0.90
   0  -5  -3    1.70    0.80
   0  -5  -3    2.40    0.80
   1   5   3  162.98    6.00
   1   5   3  151.98    5.80
   1   5   3  167.68    4.90
   1   5   3  161.78    4.60
   1   5   3  160.48    4.80
  -1  -5  -3  174.48    4.70
  -1  -5  -3  162.38    4.70
  -1  -5  -3  167.68    5.20
  -1  -5  -3  164.28    5.90
  -1  -5  -3  171.48    5.00
   2   5   3  116.99    3.60
   2   5   3  117.09    5.20
   2   5   3  121.19    3.80
   2   5   3  115.79    4.00
   2   5   3  121.09    4.30
   2   5   3  121.29    5.30
  -2  -5  -3  122.79    3.80
  -2  -5  -3  117.79    5.00
  -2  -5  -3  116.89    4.00
  -2  -5  -3  117.19    4.20
   3   5   3   21.60    2.40
   3   5   3   19.90    1.30
   3   5   3   21.20    2.20
   3   5   3   19.80    1.70
  -3  -5  -3   19.90    1.80
  -3  -5  -3   17.30    1.70
  -3  -5  -3   19.00    1.50
  -3  -5  -3   20.80    1.60
   4   5   3   65.39    3.50
   4   5   3   64.39    2.80
   4   5   3   65.99    4.50
   4   5   3   62.99    2.30
  -4  -5  -3   66.39    2.70
  -4  -5  -3   62.29    3.30
  -4  -5  -3   59.79    3.00
  -4  -5  -3   67.59    3.10
  -4  -5  -3   62.69    3.10
   5   5   3  222.68    7.50
   5   5   3  235.48    9.40
   5   5   3  218.88    5.60
   5   5   3  221.38    5.70
  -5  -5  -3  204.08    6.10
  -5  -5  -3  208.18    6.20
  -5  -5  -3  213.68    5.60
  -5  -5  -3  219.28    6.00
   6   5   3   11.20    1.90
   6   5   3   12.60    2.50
  -6  -5  -3   12.10    2.30
  -6  -5  -3   13.30    2.00
  -6  -5  -3   11.70    1.60
   7   5   3    4.10    1.60
   7   5   3    6.30    2.00
  -7  -5  -3    4.90    2.00
  -7  -5  -3    4.50    1.60
  -7  -5  -3    5.90    1.20
   8   5   3    6.30    2.50
  -8  -5  -3    8.00    2.20
  -8  -5  -3   10.50    2.70
  -9   4   3   -1.30    1.40
  -9   4   3   -0.30    1.60
   9  -4  -3   -0.60    1.20
   9  -4  -3   -0.70    1.50
   9  -4  -3    1.00    1.90
  -8   4   3   20.20    1.20
  -8   4   3   19.50    2.50
  -8   4   3   22.40    2.60
   8  -4  -3   20.30    3.50
   8  -4  -3   16.70    2.80
  -7   4   3   29.10    2.80
  -7   4   3   25.40    1.50
  -7   4   3   26.30    1.60
  -7   4   3   29.50    2.40
   7  -4  -3   26.90    3.70
   7  -4  -3   19.40    2.70
  -6   4   3  278.47    6.90
  -6   4   3  285.07    6.20
  -6   4   3  273.07    7.20
  -6   4   3  271.27    6.20
   6  -4  -3  281.67    9.10
   6  -4  -3  280.87   10.40
   6  -4  -3  286.37    6.20
  -5   4   3    4.80    1.10
  -5   4   3    5.50    1.00
  -5   4   3    7.30    1.40
  -5   4   3    6.00    1.00
  -5   4   3    6.20    1.30
   5  -4  -3    6.90    1.80
   5  -4  -3    6.50    1.00
   5  -4  -3    5.20    1.50
   5  -4  -3    5.90    0.90
  -4   4   3    9.00    1.50
  -4   4   3    8.10    1.10
  -4   4   3    7.40    1.30
  -4   4   3    7.10    1.10
  -4   4   3    9.10    1.10
   4  -4  -3    6.50    1.30
   4  -4  -3    6.90    1.40
   4  -4  -3    7.60    1.90
   4  -4  -3    7.20    1.10
   4  -4  -3    6.80    1.00
  -3   4   3  212.18    5.30
  -3   4   3  213.18    5.10
  -3   4   3  214.58    6.70
  -3   4   3  212.58    7.30
   3  -4  -3  214.38    5.10
   3  -4  -3  200.48    6.60
   3  -4  -3  210.68    5.20
   3  -4  -3  210.08    7.40
   3  -4  -3  218.78    6.60
  -2   4   3  351.36    7.60
  -2   4   3  364.06   10.00
  -2   4   3  374.26    9.70
  -2   4   3  374.96    8.00
  -2   4   3  374.86    9.70
   2  -4  -3  370.06   10.10
   2  -4  -3  373.46    7.70
   2  -4  -3  368.56    9.60
   2  -4  -3  354.96    9.60
   2  -4  -3  353.96    7.80
  -1   4   3    4.80    1.00
  -1   4   3    3.10    0.80
  -1   4   3    4.60    1.10
  -1   4   3    4.20    0.90
  -1   4   3    3.10    0.80
   1  -4  -3    3.50    0.70
   1  -4  -3    3.20    1.00
   1  -4  -3    3.80    0.90
   1  -4  -3    4.00    0.90
   1  -4  -3    3.50    0.80
   0   4   3    2.60    0.80
   0   4   3    1.90    0.80
   0   4   3    3.10    0.90
   0   4   3    2.30    0.90
   0   4   3    3.80    1.00
   0  -4  -3    2.10    0.80
   0  -4  -3    1.90    0.90
   0  -4  -3    2.40    0.90
   0  -4  -3    2.20    0.70
   0  -4  -3    1.70    0.70
   0  -4  -3    2.00    0.60
   1   4   3  254.97    6.50
   1   4   3  243.08    5.80
   1   4   3  258.17    6.10
   1   4   3  254.47    7.50
   1   4   3  254.07    7.70
  -1  -4  -3  252.47    6.40
  -1  -4  -3  257.17    6.80
  -1  -4  -3  242.78    6.00
  -1  -4  -3  265.17    5.90
  -1  -4  -3  258.37    7.70
   2   4   3   47.00    3.10
   2   4   3   47.70    2.30
   2   4   3   45.20    2.20
   2   4   3   47.50    3.20
   2   4   3   46.90    2.00
   2   4   3   42.00    2.00
  -2  -4  -3   44.30    2.10
  -2  -4  -3   44.90    2.10
  -2  -4  -3   47.60    2.80
  -2  -4  -3   45.00    2.20
   3   4   3   -0.50    0.50
   3   4   3   -0.20    0.60
   3   4   3    0.50    0.70
   3   4   3    0.10    0.70
   3   4   3    0.00    0.70
  -3  -4  -3    0.00    0.60
  -3  -4  -3   -0.70    0.70
  -3  -4  -3    0.90    0.90
  -3  -4  -3   -0.50    0.70
  -3  -4  -3   -0.20    0.40
   4   4   3    0.60    0.80
   4   4   3    0.50    0.70
   4   4   3    0.70    0.80
   4   4   3   -0.20    1.00
  -4  -4  -3    2.10    1.20
  -4  -4  -3    1.20    0.70
  -4  -4  -3    1.40    0.70
  -4  -4  -3    1.30    0.70
  -4  -4  -3    0.90    0.80
   5   4   3   73.69    2.80
   5   4   3   75.89    3.20
   5   4   3   79.59    5.20
   5   4   3   80.09    3.90
  -5  -4  -3   82.59    3.80
  -5  -4  -3   79.49    3.10
  -5  -4  -3   77.09    2.80
  -5  -4  -3   80.49    3.60
   6   4   3    3.30    1.30
   6   4   3    2.80    1.50
  -6  -4  -3    6.30    1.70
  -6  -4  -3    4.90    1.50
  -6  -4  -3    3.30    1.10
   7   4   3   -0.20    1.50
   7   4   3    0.40    1.20
  -7  -4  -3    2.10    1.40
  -7  -4  -3   -1.80    1.20
  -7  -4  -3    0.50    0.80
   8   4   3    2.60    1.90
  -8  -4  -3    3.10    1.70
  -8  -4  -3    2.10    2.10
  -9   3   3   -1.10    1.40
  -9   3   3    1.30    1.30
   9  -3  -3   -0.80    1.70
   9  -3  -3    0.00    1.30
   9  -3  -3    0.90    1.90
  -8   3   3   -0.70    1.30
  -8   3   3    0.60    1.60
   8  -3  -3   -0.10    1.80
   8  -3  -3    2.10    1.40
   8  -3  -3    1.30    1.70
  -7   3   3    0.60    0.90
  -7   3   3    0.80    0.60
  -7   3   3    0.50    0.50
  -7   3   3    0.10    1.00
   7  -3  -3   -0.70    1.10
   7  -3  -3   -0.90    1.40
   7  -3  -3    0.20    0.40
   7  -3  -3    0.70    0.50
  -6   3   3    4.00    1.20
  -6   3   3    1.40    0.90
  -6   3   3    2.20    0.80
   6  -3  -3    0.60    1.00
   6  -3  -3    1.60    1.50
   6  -3  -3    3.10    0.70
   6  -3  -3    2.30    0.70
  -5   3   3    3.60    1.20
  -5   3   3    3.00    0.80
  -5   3   3    4.30    0.80
  -5   3   3    5.20    1.00
   5  -3  -3    3.80    0.80
   5  -3  -3    3.80    0.70
   5  -3  -3    4.10    1.20
   5  -3  -3    4.60    1.50
  -4   3   3    5.90    1.20
  -4   3   3    7.50    1.10
  -4   3   3    5.20    0.90
  -4   3   3    5.70    0.90
  -4   3   3    6.80    1.10
   4  -3  -3    5.70    1.60
   4  -3  -3    6.30    0.90
   4  -3  -3    6.00    1.20
   4  -3  -3    5.50    0.90
  -3   3   3  221.18    5.10
  -3   3   3  214.98    7.10
  -3   3   3  220.88    6.40
  -3   3   3  217.08    5.00
   3  -3  -3  216.18    7.20
   3  -3  -3  220.08    4.90
   3  -3  -3  224.68    6.70
   3  -3  -3  228.48    5.20
   3  -3  -3  216.58    6.50
  -2   3   3   10.20    1.10
  -2   3   3    8.50    1.00
  -2   3   3    7.30    1.10
  -2   3   3    9.70    1.40
   2  -3  -3    7.90    1.00
   2  -3  -3    8.00    1.40
   2  -3  -3    9.20    1.00
   2  -3  -3   10.60    1.40
   2  -3  -3    8.10    1.20
  -1   3   3  302.97    7.90
  -1   3   3  287.37    6.40
  -1   3   3  295.47    6.30
  -1   3   3  291.87    7.70
  -1   3   3  303.37    8.00
   1  -3  -3  294.87    6.40
   1  -3  -3  290.07    7.60
   1  -3  -3  287.97    6.20
   1  -3  -3  300.37    7.90
   1  -3  -3  295.07    7.80
   0   3   3    4.30    0.90
   0   3   3    4.40    0.90
   0   3   3    4.00    0.80
   0   3   3    4.00    0.80
   0   3   3    3.90    1.00
   0  -3  -3    3.90    0.80
   0  -3  -3    7.60    1.30
   0  -3  -3    5.00    0.90
   0  -3  -3    4.30    0.80
   0  -3  -3    3.60    0.80
   1   3   3  932.51   19.00
   1   3   3  897.71   16.60
   1   3   3  940.81   19.80
   1   3   3  874.91   16.30
   1   3   3  881.01   21.40
  -1  -3  -3  910.71   18.90
  -1  -3  -3  898.11   16.30
  -1  -3  -3  923.41   21.40
  -1  -3  -3  868.71   16.50
  -1  -3  -3  921.31   20.10
   2   3   3   72.79    2.50
   2   3   3   75.49    2.60
   2   3   3   69.59    3.50
   2   3   3   77.09    2.70
   2   3   3   78.89    2.70
  -2  -3  -3   75.59    2.60
  -2  -3  -3   75.59    3.50
  -2  -3  -3   73.99    2.50
  -2  -3  -3   72.29    2.60
   3   3   3   10.20    1.10
   3   3   3    9.30    1.50
   3   3   3   11.50    1.30
   3   3   3   12.80    1.30
   3   3   3   11.10    1.30
  -3  -3  -3   10.80    1.00
  -3  -3  -3   10.20    1.20
  -3  -3  -3   12.30    1.40
  -3  -3  -3   11.80    1.30
  -3  -3  -3   13.30    1.50
   4   3   3  126.39    3.40
   4   3   3  126.49    4.50
   4   3   3  124.29    3.60
   4   3   3  124.99    5.70
  -4  -3  -3  126.79    3.40
  -4  -3  -3  131.09    4.10
  -4  -3  -3  119.49    3.90
  -4  -3  -3  123.89    3.60
   5   3   3   38.20    2.70
   5   3   3   37.80    1.80
   5   3   3   33.50    3.40
  -5  -3  -3   36.40    1.70
  -5  -3  -3   36.10    2.40
  -5  -3  -3   36.40    2.60
  -5  -3  -3   37.50    1.90
   6   3   3   40.10    1.80
   6   3   3   36.20    3.10
   6   3   3   35.90    3.90
  -6  -3  -3   39.20    2.00
  -6  -3  -3   38.70    2.70
  -6  -3  -3   40.50    2.80
   7   3   3    4.40    1.30
   7   3   3    4.50    2.00
   7   3   3    3.70    1.40
  -7  -3  -3    2.30    1.40
  -7  -3  -3    4.30    0.80
  -7  -3  -3    2.60    1.20
   8   3   3    6.50    2.20
   8   3   3    6.30    1.70
  -8  -3  -3    8.50    2.40
  -8  -3  -3    6.00    1.90
  -9   2   3   -0.90    1.50
   9  -2  -3    0.80    1.30
   9  -2  -3    0.10    1.70
   9  -2  -3    1.40    1.90
  -8   2   3    9.30    2.10
  -8   2   3    5.90    1.60
   8  -2  -3    4.80    2.00
   8  -2  -3    5.20    1.70
   8  -2  -3    7.70    2.20
  -7   2   3    0.80    1.20
  -7   2   3    0.20    0.40
  -7   2   3    0.20    0.40
  -7   2   3   -1.10    1.20
   7  -2  -3    0.20    0.40
   7  -2  -3   -0.10    1.10
   7  -2  -3   -0.20    0.30
   7  -2  -3   -1.20    1.30
   7  -2  -3    0.30    1.40
  -6   2   3   87.19    3.40
  -6   2   3   91.59    2.60
  -6   2   3   95.69    3.70
  -6   2   3   89.99    2.60
   6  -2  -3  100.89    5.60
   6  -2  -3   91.89    2.50
   6  -2  -3   90.69    4.30
   6  -2  -3   89.89    2.40
  -5   2   3    2.10    1.00
  -5   2   3    1.60    0.80
  -5   2   3    0.00    0.50
  -5   2   3    0.90    0.60
   5  -2  -3    1.70    0.60
   5  -2  -3    0.80    0.90
   5  -2  -3    0.80    0.50
   5  -2  -3   -0.10    1.10
  -4   2   3    0.40    0.60
  -4   2   3    0.60    0.60
  -4   2   3   -1.10    0.50
  -4   2   3    1.10    0.80
  -4   2   3    0.90    0.50
   4  -2  -3   -0.50    0.40
   4  -2  -3    1.00    0.80
   4  -2  -3    0.80    0.80
   4  -2  -3   -1.10    0.40
  -3   2   3   83.89    2.50
  -3   2   3   85.09    2.50
  -3   2   3   82.69    3.90
  -3   2   3   86.39    3.20
  -3   2   3   81.29    2.60
   3  -2  -3   90.89    4.10
   3  -2  -3   85.59    3.30
   3  -2  -3   86.29    2.40
   3  -2  -3   84.09    2.60
  -2   2   3    0.30    0.50
  -2   2   3    0.20    0.50
  -2   2   3    0.10    0.50
  -2   2   3   -0.60    0.50
   2  -2  -3    0.00    0.60
   2  -2  -3    1.00    0.70
   2  -2  -3   -0.30    0.50
   2  -2  -3   -0.20    0.50
   2  -2  -3   -0.20    0.50
  -1   2   3    6.60    0.90
  -1   2   3    6.90    1.00
  -1   2   3    6.90    0.90
  -1   2   3   10.20    1.30
  -1   2   3    8.00    1.10
   1  -2  -3    6.70    0.90
   1  -2  -3    7.90    1.10
   1  -2  -3    6.30    1.00
   1  -2  -3   10.60    1.30
   1  -2  -3    7.50    0.90
   0   2   3    5.00    0.90
   0   2   3   10.40    1.30
   0   2   3    7.60    1.10
   0   2   3    6.50    0.90
   0   2   3    6.10    0.80
   0  -2  -3    9.40    1.10
   0  -2  -3    5.70    0.90
   0  -2  -3    8.30    0.90
   0  -2  -3    7.90    1.00
   1   2   3   46.90    2.40
   1   2   3   48.60    2.00
   1   2   3   46.80    1.80
   1   2   3   51.09    1.90
  -1  -2  -3   44.60    1.80
  -1  -2  -3   48.20    1.80
  -1  -2  -3   48.50    1.50
  -1  -2  -3   51.49    2.10
  -1  -2  -3   47.90    2.40
   2   2   3   10.90    1.00
   2   2   3    9.70    1.00
   2   2   3   10.80    0.90
   2   2   3   11.30    1.50
   2   2   3   10.40    1.30
  -2  -2  -3    9.80    0.80
  -2  -2  -3   10.90    1.30
  -2  -2  -3   10.50    0.90
  -2  -2  -3   11.80    1.10
   3   2   3    7.50    0.90
   3   2   3    8.20    0.90
   3   2   3    7.30    1.30
   3   2   3    8.40    1.00
  -3  -2  -3    7.20    1.00
  -3  -2  -3    7.20    1.10
  -3  -2  -3    7.60    0.90
  -3  -2  -3    6.90    0.90
   4   2   3   -0.10    0.50
   4   2   3    0.50    0.90
   4   2   3   -0.70    0.50
   4   2   3   -0.20    0.50
  -4  -2  -3    0.50    0.70
  -4  -2  -3    0.20    0.50
  -4  -2  -3    0.20    0.60
  -4  -2  -3    0.40    0.60
   5   2   3    1.00    0.50
   5   2   3    0.80    0.60
   5   2   3    1.50    1.10
   5   2   3    0.60    0.70
  -5  -2  -3    0.80    0.90
  -5  -2  -3    0.30    0.50
  -5  -2  -3    1.50    0.90
   6   2   3    0.10    0.50
   6   2   3    0.40    1.20
   6   2   3   -1.30    0.80
  -6  -2  -3   -0.50    1.00
  -6  -2  -3    1.30    1.30
  -6  -2  -3    0.10    0.50
  -6  -2  -3   -0.40    0.50
   7   2   3    6.70    1.60
   7   2   3    5.50    2.00
  -7  -2  -3    6.50    1.50
  -7  -2  -3    6.70    0.60
  -7  -2  -3    4.60    1.50
  -7  -2  -3    7.50    0.60
   8   2   3    0.10    1.10
   8   2   3    0.80    1.20
   8   2   3    3.60    1.40
  -8  -2  -3    3.20    1.80
  -8  -2  -3   -2.50    1.10
   9   2   3    2.70    1.90
  -9  -2  -3    5.40    2.20
  -9  -2  -3    2.10    1.70
  -9   1   3    2.10    1.40
   9  -1  -3    2.80    1.60
   9  -1  -3    2.50    1.90
  -8   1   3    2.10    1.50
   8  -1  -3    2.10    1.30
   8  -1  -3    2.40    1.70
   8  -1  -3    0.80    1.80
  -7   1   3    5.30    0.60
  -7   1   3    5.80    1.60
  -7   1   3    5.60    1.60
  -7   1   3    3.60    1.20
   7  -1  -3    4.70    0.50
   7  -1  -3    2.20    1.50
   7  -1  -3    3.40    1.30
   7  -1  -3    7.20    2.00
   7  -1  -3    5.70    0.60
  -6   1   3    4.90    0.80
  -6   1   3    8.00    1.40
  -6   1   3    7.70    1.40
  -6   1   3    6.10    0.70
  -6   1   3    6.60    1.30
   6  -1  -3    5.80    1.30
   6  -1  -3    4.40    0.60
   6  -1  -3    5.70    1.80
   6  -1  -3    5.70    0.70
   6  -1  -3    4.80    1.70
  -5   1   3  185.48    5.00
  -5   1   3  188.98    4.20
  -5   1   3  185.28    5.20
   5  -1  -3  190.08    4.10
   5  -1  -3  189.98    5.90
   5  -1  -3  189.38    7.60
   5  -1  -3  187.38    4.10
   5  -1  -3  189.78    7.20
  -4   1   3   72.69    3.70
  -4   1   3   69.59    2.60
  -4   1   3   70.99    2.20
  -4   1   3   70.39    2.70
  -4   1   3   69.49    2.20
   4  -1  -3   68.89    2.10
   4  -1  -3   72.39    2.10
   4  -1  -3   71.59    3.70
   4  -1  -3   74.09    3.00
  -3   1   3  708.33   12.70
  -3   1   3  711.83   12.70
  -3   1   3  676.33   12.70
  -3   1   3  697.33   16.50
  -3   1   3  704.43   14.90
  -3   1   3  722.63   12.40
   3  -1  -3  717.13   15.00
   3  -1  -3  714.23   12.60
   3  -1  -3  702.33   16.50
   3  -1  -3  707.33   12.70
  -2   1   3   50.29    1.90
  -2   1   3   48.70    1.70
  -2   1   3   47.80    2.40
  -2   1   3   48.40    1.70
   2  -1  -3   49.30    2.50
   2  -1  -3   50.09    2.00
   2  -1  -3   49.20    1.70
   2  -1  -3   53.79    1.80
  -1   1   3  619.94   14.50
  -1   1   3  614.64   11.10
  -1   1   3  624.74   12.80
  -1   1   3  605.14   11.10
  -1   1   3  612.24   13.60
   1  -1  -3  605.64   11.10
   1  -1  -3  594.84   13.50
   1  -1  -3  619.84   14.40
   1  -1  -3  623.34   12.80
   1  -1  -3  616.34   11.20
   0   1   3 1010.80   23.20
   0   1   3 1028.00   17.90
   0   1   3 1045.10   17.90
   0   1   3 1024.00   21.30
   0  -1  -3 1037.00   17.90
   0  -1  -3 1016.00   21.30
   0  -1  -3 1027.80   23.20
   0  -1  -3 1028.40   17.80
   1   1   3  112.89    3.80
   1   1   3  115.69    3.40
   1   1   3  109.89    2.80
   1   1   3  108.39    2.70
  -1  -1  -3  110.19    2.70
  -1  -1  -3  106.59    3.70
  -1  -1  -3  105.99    2.80
   2   1   3  107.79    4.00
   2   1   3  109.49    3.00
   2   1   3  108.39    2.70
   2   1   3  110.09    2.80
  -2  -1  -3  108.49    2.70
  -2  -1  -3  112.49    2.90
  -2  -1  -3  105.29    2.70
  -2  -1  -3  110.89    2.80
  -2  -1  -3  102.29    3.90
   3   1   3  273.17    5.60
   3   1   3  279.07    7.20
   3   1   3  275.37    5.50
   3   1   3  283.67    8.30
  -3  -1  -3  273.07    5.60
  -3  -1  -3  268.67    5.90
  -3  -1  -3  274.77    5.40
  -3  -1  -3  275.47    5.90
   4   1   3   15.20    1.60
   4   1   3   11.20    1.70
   4   1   3   13.70    1.00
   4   1   3   13.80    1.00
  -4  -1  -3   17.70    1.30
  -4  -1  -3   12.40    1.00
  -4  -1  -3   15.70    1.40
   5   1   3    7.60    1.60
   5   1   3    7.60    0.80
   5   1   3    6.50    1.30
   5   1   3    8.00    0.70
  -5  -1  -3    7.30    0.80
  -5  -1  -3    8.40    1.30
  -5  -1  -3    9.60    1.40
  -5  -1  -3    8.20    0.70
   6   1   3   -0.80    0.80
   6   1   3   -0.20    0.30
   6   1   3   -0.50    1.10
  -6  -1  -3   -0.60    0.60
  -6  -1  -3   -0.10    0.30
  -6  -1  -3   -0.80    0.20
  -6  -1  -3    0.50    1.30
   7   1   3    7.90    1.70
   7   1   3    7.40    2.00
  -7  -1  -3    7.30    1.70
  -7  -1  -3    7.50    1.70
   8   1   3    0.70    1.10
   8   1   3    0.10    1.40
   8   1   3    0.30    1.30
  -8  -1  -3   -1.10    1.30
  -8  -1  -3    0.40    1.70
   9   1   3   -0.10    1.20
   9   1   3    0.40    1.10
  -9  -1  -3    0.10    1.50
  -9  -1  -3    0.30    1.40
  -9   0   3   11.30    2.40
  -9   0   3   10.00    2.30
   9   0  -3   12.30    2.60
   9   0  -3   11.10    2.70
  -8   0   3   19.30    2.60
  -8   0   3   18.80    2.40
   8   0  -3   17.90    3.00
   8   0  -3   16.00    2.20
   8   0  -3   17.70    2.90
  -7   0   3    9.90    1.90
  -7   0   3   12.50    0.80
  -7   0   3   13.70    2.10
  -7   0   3   12.90    0.80
   7   0  -3   11.90    0.70
   7   0  -3   13.30    1.90
   7   0  -3   12.60    0.70
   7   0  -3   12.50    2.30
   7   0  -3    9.60    2.40
  -6   0   3    2.90    1.00
  -6   0   3    3.40    1.30
  -6   0   3    2.40    0.60
  -6   0   3    1.60    0.90
   6   0  -3    2.00    0.50
   6   0  -3    2.40    1.30
   6   0  -3    2.10    0.50
   6   0  -3    2.00    1.00
   6   0  -3    0.40    1.30
  -5   0   3   11.30    1.60
  -5   0   3    9.50    1.40
  -5   0   3    8.70    1.00
  -5   0   3   10.30    1.40
   5   0  -3    8.30    1.30
   5   0  -3    9.20    1.70
   5   0  -3   10.40    0.90
   5   0  -3    6.70    1.80
   5   0  -3   11.90    1.50
   5   0  -3    8.10    0.80
  -4   0   3   39.40    2.70
  -4   0   3   38.10    1.90
  -4   0   3   39.10    1.60
  -4   0   3   35.50    1.90
  -4   0   3   38.60    1.60
  -4   0   3   39.70    2.00
   4   0  -3   41.10    2.90
   4   0  -3   39.70    3.20
   4   0  -3   40.60    2.00
   4   0  -3   38.70    1.50
   4   0  -3   39.10    2.10
   4   0  -3   41.60    1.50
  -3   0   3   51.89    2.00
  -3   0   3   52.49    2.10
  -3   0   3   53.79    2.80
  -3   0   3   52.89    1.80
  -3   0   3   53.59    1.80
   3   0  -3   53.69    2.90
   3   0  -3   54.19    1.70
   3   0  -3   55.49    3.10
   3   0  -3   53.49    1.70
   3   0  -3   56.29    2.10
  -2   0   3   56.89    1.70
  -2   0   3   59.09    1.80
  -2   0   3   56.99    1.80
  -2   0   3   56.19    2.60
  -2   0   3   57.39    1.90
   2   0  -3   59.09    1.70
   2   0  -3   55.89    2.90
   2   0  -3   57.49    1.80
   2   0  -3   55.09    2.60
   2   0  -3   57.19    1.80
  -1   0   3   15.10    1.00
  -1   0   3   16.50    1.20
  -1   0   3   19.70    0.90
  -1   0   3   15.00    0.90
   1   0  -3   15.90    0.90
   1   0  -3   16.50    1.30
   1   0  -3   18.70    1.50
   1   0  -3   16.30    1.30
   1   0  -3   15.20    1.00
   0   0   3    1.60    0.60
   0   0   3    0.50    0.40
   0   0   3    0.80    0.40
   0   0   3    0.40    0.30
   0   0   3    1.60    0.50
   0   0  -3    0.70    0.30
   0   0  -3    2.10    0.60
   0   0  -3    1.00    0.50
   0   0  -3    0.90    0.40
   1   0   3  142.69    4.20
   1   0   3  140.59    3.10
   1   0   3  141.49    3.20
   1   0   3  143.29    3.30
   1   0   3  148.39    4.00
  -1   0  -3  140.89    3.10
  -1   0  -3  137.69    4.10
  -1   0  -3  140.99    3.10
   2   0   3    0.00    0.50
   2   0   3    0.10    0.40
   2   0   3    0.10    0.30
  -2   0  -3    0.00    0.30
  -2   0  -3    0.10    0.30
  -2   0  -3    0.30    0.30
  -2   0  -3    0.60    0.50
  -2   0  -3   -0.60    0.40
   3   0   3   68.59    3.20
   3   0   3   71.79    1.90
   3   0   3   68.99    1.80
  -3   0  -3   65.59    2.20
  -3   0  -3   69.79    1.80
  -3   0  -3   64.59    2.30
   4   0   3   29.80    2.30
   4   0   3   27.70    1.10
   4   0   3   26.90    1.10
  -4   0  -3   27.70    1.00
  -4   0  -3   27.40    1.70
  -4   0  -3   28.20    1.10
  -4   0  -3   29.80    1.70
   5   0   3    1.50    0.90
   5   0   3    2.40    0.30
   5   0   3    1.90    0.90
   5   0   3    1.60    0.90
   5   0   3    2.80    0.40
  -5   0  -3    2.60    0.90
  -5   0  -3    2.40    0.30
  -5   0  -3    2.60    0.30
  -5   0  -3    3.50    0.90
   6   0   3    8.80    1.80
   6   0   3    7.80    1.60
  -6   0  -3    9.60    1.50
  -6   0  -3   10.20    1.60
   7   0   3    0.90    1.30
   7   0   3    1.60    1.30
  -7   0  -3    1.50    1.20
  -7   0  -3    1.60    1.20
   8   0   3    8.60    2.20
   8   0   3   11.40    2.30
  -8   0  -3    9.30    2.30
  -8   0  -3    8.40    2.00
   9   0   3    2.90    1.50
   9   0   3    3.60    1.70
   9   0   3    1.90    1.60
  -9   0  -3    2.90    1.70
  -9   0  -3    2.20    2.10
  -9  -1   3    0.00    1.60
  -9  -1   3   -0.30    1.50
   9   1  -3   -1.10    1.50
   9   1  -3    0.40    1.50
  -8  -1   3    0.60    1.40
  -8  -1   3    0.90    1.40
   8   1  -3    0.30    1.00
   8   1  -3   -0.30    1.50
   8   1  -3    0.70    1.40
  -7  -1   3    3.10    0.60
  -7  -1   3   -1.50    1.30
  -7  -1   3    2.30    1.40
  -7  -1   3    3.00    0.60
   7   1  -3    2.00    0.50
   7   1  -3    4.20    1.30
   7   1  -3    2.40    1.50
   7   1  -3    1.10    1.70
  -6  -1   3    4.50    0.80
  -6  -1   3    4.40    0.70
  -6  -1   3    5.60    1.40
  -6  -1   3    3.90    1.10
   6   1  -3    3.20    1.30
   6   1  -3    4.10    1.60
   6   1  -3    3.60    0.60
   6   1  -3    3.50    1.00
   6   1  -3    3.50    0.60
  -5  -1   3  261.37    6.60
  -5  -1   3  263.37    6.40
  -5  -1   3  277.07    6.60
   5   1  -3  266.77    9.40
   5   1  -3  280.97    8.50
   5   1  -3  266.47    6.50
   5   1  -3  270.37    5.60
   5   1  -3  269.37    5.50
  -4  -1   3  364.96    7.10
  -4  -1   3  345.97    7.50
  -4  -1   3  374.06    7.40
  -4  -1   3  361.16    9.70
  -4  -1   3  358.16    7.80
  -4  -1   3  359.96    7.60
   4   1  -3  363.56   11.00
   4   1  -3  383.76    7.10
   4   1  -3  366.06    7.70
   4   1  -3  363.76    7.10
   4   1  -3  375.06    9.90
  -3  -1   3  242.98    5.10
  -3  -1   3  247.68    6.90
  -3  -1   3  250.07    5.50
  -3  -1   3  235.08    5.20
  -3  -1   3  252.97    5.30
  -3  -1   3  247.58    5.30
   3   1  -3  250.67    5.20
   3   1  -3  249.28    6.90
   3   1  -3  256.57    8.00
   3   1  -3  252.57    5.40
   3   1  -3  257.87    5.20
  -2  -1   3   96.09    3.80
  -2  -1   3   94.09    2.60
  -2  -1   3   96.19    2.50
  -2  -1   3   95.19    2.40
  -2  -1   3   91.39    3.30
  -2  -1   3   97.49    2.50
  -2  -1   3   92.59    2.50
   2   1  -3   93.99    3.70
   2   1  -3   93.69    2.10
   2   1  -3   95.59    2.50
   2   1  -3   96.29    3.30
   2   1  -3   97.79    2.50
  -1  -1   3   46.10    1.60
  -1  -1   3   49.30    2.00
  -1  -1   3   45.70    1.60
  -1  -1   3   46.90    2.10
   1   1  -3   44.00    1.50
   1   1  -3   46.50    2.20
   1   1  -3   46.00    1.60
   1   1  -3   48.50    2.00
   0  -1   3 3034.10   65.79
   0  -1   3 3091.99   71.49
   0  -1   3 3213.78   55.19
   0  -1   3 3145.49   54.69
   0  -1   3 3139.09   71.09
   0   1  -3 3053.39   71.09
   0   1  -3 3222.98   54.99
   0   1  -3 3189.48   72.19
   0   1  -3 3073.99   63.99
   0   1  -3 3137.49   54.99
   1  -1   3    1.30    0.40
   1  -1   3    1.00    0.40
   1  -1   3    0.10    0.40
   1  -1   3    0.00    0.30
  -1   1  -3    0.00    0.40
  -1   1  -3    0.20    0.40
  -1   1  -3    0.10    0.30
   2  -1   3   54.09    1.60
   2  -1   3   55.99    1.60
   2  -1   3   55.59    2.30
  -2   1  -3   51.49    2.20
  -2   1  -3   56.39    1.60
  -2   1  -3   55.19    1.70
  -2   1  -3   53.79    1.50
  -2   1  -3   54.89    1.80
   3  -1   3   44.10    2.30
   3  -1   3   45.40    1.40
   3  -1   3   46.60    1.30
  -3   1  -3   46.50    1.90
  -3   1  -3   44.50    1.30
  -3   1  -3   42.80    1.70
   4  -1   3  111.69    3.30
   4  -1   3  107.59    4.40
   4  -1   3  107.99    2.30
   4  -1   3  103.99    2.20
  -4   1  -3  109.09    2.20
  -4   1  -3  104.59    3.20
  -4   1  -3  106.29    2.20
  -4   1  -3  101.89    3.20
   5  -1   3   64.09    2.70
   5  -1   3   70.69    3.80
  -5   1  -3   65.99    2.90
  -5   1  -3   66.99    2.80
   6  -1   3   10.90    1.80
  -6   1  -3   10.30    1.60
  -6   1  -3   13.00    1.80
   7  -1   3    5.90    1.90
   7  -1   3    5.30    1.60
  -7   1  -3    8.00    1.80
  -7   1  -3    5.90    1.60
   8  -1   3   15.40    2.50
   8  -1   3   24.70    3.20
  -8   1  -3   21.20    2.60
  -8   1  -3   19.50    2.50
   9  -1   3    3.80    1.70
   9  -1   3    4.30    2.00
   9  -1   3    2.10    1.50
  -9   1  -3    3.30    2.00
  -9   1  -3    2.70    1.40
  -9  -2   3   -1.10    1.40
  -9  -2   3    2.50    1.90
   9   2  -3    0.90    1.70
  -8  -2   3    1.20    0.50
  -8  -2   3    4.60    1.70
  -8  -2   3    4.00    1.50
   8   2  -3    3.30    2.00
   8   2  -3    1.90    1.10
   8   2  -3    1.20    1.40
  -7  -2   3    0.50    1.10
  -7  -2   3    0.80    1.20
  -7  -2   3    0.90    0.60
  -7  -2   3    0.40    0.60
   7   2  -3    0.50    1.60
   7   2  -3   -0.70    1.00
  -6  -2   3    7.80    1.00
  -6  -2   3    5.30    1.40
  -6  -2   3    7.60    1.60
   6   2  -3    6.40    1.70
   6   2  -3    8.70    1.70
   6   2  -3    7.40    0.90
   6   2  -3    6.50    0.90
  -5  -2   3    0.10    0.60
  -5  -2   3   -0.20    0.60
  -5  -2   3    0.10    0.90
  -5  -2   3    0.30    0.80
   5   2  -3    0.30    0.80
   5   2  -3    0.10    0.50
   5   2  -3    0.30    0.50
   5   2  -3    0.30    0.80
   5   2  -3    0.00    0.60
  -4  -2   3   30.00    1.70
  -4  -2   3   32.50    1.50
  -4  -2   3   28.20    1.80
  -4  -2   3   29.30    2.50
   4   2  -3   31.30    1.50
   4   2  -3   35.20    2.30
   4   2  -3   34.00    1.50
   4   2  -3   32.80    2.90
   4   2  -3   32.00    1.80
  -3  -2   3   19.80    1.40
  -3  -2   3   18.40    1.30
  -3  -2   3   18.10    1.20
  -3  -2   3   19.00    1.60
  -3  -2   3   18.00    1.80
  -3  -2   3   18.70    1.30
  -3  -2   3   17.60    1.20
   3   2  -3   17.50    2.10
   3   2  -3   17.40    1.10
   3   2  -3   18.40    1.20
   3   2  -3   18.20    1.50
   3   2  -3   19.70    1.30
  -2  -2   3   89.89    3.70
  -2  -2   3   92.89    2.50
  -2  -2   3   90.69    3.10
  -2  -2   3   86.29    2.40
  -2  -2   3   90.19    2.30
  -2  -2   3   91.19    2.70
  -2  -2   3   93.59    2.50
   2   2  -3   88.89    2.50
   2   2  -3   90.39    3.70
   2   2  -3   91.49    2.30
   2   2  -3   92.49    2.40
   2   2  -3   93.79    2.60
   2   2  -3   93.59    3.10
  -1  -2   3    3.80    0.70
  -1  -2   3    4.20    0.50
  -1  -2   3    4.00    0.80
  -1  -2   3    4.20    0.50
  -1  -2   3    4.20    0.70
  -1  -2   3    4.20    0.70
   1   2  -3    3.80    0.80
   1   2  -3    3.70    0.70
   1   2  -3    4.30    0.50
   1   2  -3    3.20    0.70
   0  -2   3    3.80    0.70
   0  -2   3    1.60    0.50
   0  -2   3    0.90    0.40
   0  -2   3    1.00    0.60
   0  -2   3    1.50    0.50
   0   2  -3    2.40    0.70
   0   2  -3    1.00    0.50
   0   2  -3    1.00    0.50
   1  -2   3  324.47    6.20
   1  -2   3  330.37    8.10
   1  -2   3  331.97    7.70
   1  -2   3  323.67    6.30
  -1   2  -3  320.37    6.20
  -1   2  -3  327.87    7.70
  -1   2  -3  318.77    6.30
   2  -2   3   10.30    0.80
   2  -2   3    8.90    0.80
   2  -2   3    8.50    0.70
  -2   2  -3    8.90    0.70
  -2   2  -3    9.00    0.70
  -2   2  -3    7.90    0.70
  -2   2  -3    9.90    0.80
  -2   2  -3    8.90    0.80
   3  -2   3    2.70    0.50
   3  -2   3    2.00    0.60
   3  -2   3    2.20    0.50
   3  -2   3    3.40    0.70
  -3   2  -3    2.50    0.40
  -3   2  -3    3.10    0.70
  -3   2  -3    2.40    0.50
   4  -2   3   86.89    1.90
   4  -2   3   81.29    3.50
   4  -2   3   82.79    2.80
  -4   2  -3   86.89    2.80
  -4   2  -3   84.79    1.90
  -4   2  -3   82.89    1.90
  -4   2  -3   87.09    2.80
   5  -2   3  100.29    4.40
   5  -2   3  103.39    3.50
  -5   2  -3   99.29    3.40
  -5   2  -3  100.99    3.40
   6  -2   3   39.90    3.00
  -6   2  -3   37.60    2.50
  -6   2  -3   40.50    2.40
   7  -2   3    5.50    1.60
  -7   2  -3    6.70    1.50
  -7   2  -3    6.30    1.50
   8  -2   3   50.79    4.10
   8  -2   3   48.40    4.50
   8  -2   3   46.80    4.30
  -8   2  -3   46.90    3.00
  -8   2  -3   47.10    3.40
   9  -2   3    5.20    2.10
   9  -2   3    5.20    1.80
   9  -2   3    5.40    2.20
   9  -2   3    7.00    1.90
  -9   2  -3    5.80    2.10
  -9   2  -3    6.00    1.90
  -9  -3   3    9.80    2.30
  -9  -3   3   14.70    2.70
   9   3  -3   12.50    2.90
  -8  -3   3    4.60    1.50
  -8  -3   3    5.30    0.80
  -8  -3   3    5.80    1.90
   8   3  -3    4.70    1.60
   8   3  -3    6.60    2.10
  -7  -3   3   54.69    3.30
  -7  -3   3   49.90    3.00
  -7  -3   3   52.89    2.20
   7   3  -3   48.70    3.50
   7   3  -3   53.39    4.80
  -6  -3   3    8.70    1.70
  -6  -3   3    7.20    1.70
  -6  -3   3    5.00    1.10
  -6  -3   3    6.10    1.00
   6   3  -3    7.60    1.10
   6   3  -3    6.20    1.40
   6   3  -3    7.10    2.00
  -5  -3   3   62.79    2.90
  -5  -3   3   54.79    2.70
  -5  -3   3   57.89    2.20
  -5  -3   3   58.79    2.40
   5   3  -3   59.69    2.20
   5   3  -3   59.79    2.30
   5   3  -3   58.39    3.00
   5   3  -3   54.69    4.10
   5   3  -3   57.19    2.60
  -4  -3   3   79.69    2.80
  -4  -3   3   77.39    4.20
  -4  -3   3   80.19    2.60
  -4  -3   3   78.79    2.80
  -4  -3   3   74.79    2.80
   4   3  -3   81.59    2.70
   4   3  -3   78.69    2.80
   4   3  -3   78.79    3.20
   4   3  -3   77.39    2.50
   4   3  -3   76.59    3.00
   4   3  -3   78.39    4.40
  -3  -3   3   23.10    1.40
  -3  -3   3   22.30    1.30
  -3  -3   3   22.10    1.50
  -3  -3   3   23.60    1.60
  -3  -3   3   25.90    2.30
  -3  -3   3   22.40    1.40
   3   3  -3   25.00    1.40
   3   3  -3   24.90    1.40
   3   3  -3   21.80    1.50
   3   3  -3   23.20    1.40
   3   3  -3   23.10    2.30
   3   3  -3   23.50    1.60
  -2  -3   3   53.49    1.70
  -2  -3   3   51.19    2.10
  -2  -3   3   48.70    1.90
  -2  -3   3   49.50    2.70
  -2  -3   3   48.80    1.70
   2   3  -3   49.60    1.70
   2   3  -3   48.60    2.80
   2   3  -3   53.89    2.10
   2   3  -3   50.49    1.80
   2   3  -3   49.20    2.00
   2   3  -3   51.39    1.90
  -1  -3   3    1.80    0.60
  -1  -3   3    3.30    0.70
  -1  -3   3    2.30    0.60
  -1  -3   3    1.40    0.30
   1   3  -3    1.40    0.40
   1   3  -3    1.40    0.60
   1   3  -3    3.40    0.80
   1   3  -3    2.20    0.50
   1   3  -3    3.00    0.70
   0  -3   3    0.00    0.50
   0  -3   3    0.90    0.60
   0  -3   3    3.20    0.60
   0  -3   3    0.90    0.50
   0   3  -3    1.00    0.50
   0   3  -3    1.30    0.50
   0   3  -3    1.90    0.80
   0   3  -3    1.20    0.50
   1  -3   3  118.29    2.20
   1  -3   3  124.99    4.10
   1  -3   3  122.89    3.00
   1  -3   3  124.29    4.00
  -1   3  -3  123.49    3.90
  -1   3  -3  121.59    2.20
  -1   3  -3  123.99    3.20
  -1   3  -3  122.09    3.20
  -1   3  -3  121.49    3.00
   2  -3   3   65.99    2.00
   2  -3   3   62.09    1.90
   2  -3   3   62.69    1.70
   2  -3   3   65.69    3.00
  -2   3  -3   65.89    2.10
  -2   3  -3   61.39    2.00
  -2   3  -3   62.09    2.00
  -2   3  -3   63.79    1.70
   3  -3   3   47.90    1.70
   3  -3   3   47.00    1.70
   3  -3   3   50.89    2.10
   3  -3   3   48.10    1.60
   3  -3   3   44.20    2.70
  -3   3  -3   47.00    1.60
  -3   3  -3   48.70    1.70
  -3   3  -3   47.60    1.60
  -3   3  -3   46.10    1.70
   4  -3   3    2.90    0.70
   4  -3   3    3.00    0.50
   4  -3   3    0.70    1.10
   4  -3   3    4.40    0.90
   4  -3   3    3.30    0.50
  -4   3  -3    1.80    0.40
  -4   3  -3    2.00    0.50
  -4   3  -3    1.90    0.80
  -4   3  -3    1.20    0.70
   5  -3   3   -0.10    0.70
   5  -3   3    0.30    0.30
   5  -3   3   -0.30    0.70
   5  -3   3   -2.00    0.90
   5  -3   3    0.10    0.30
  -5   3  -3   -0.10    0.30
  -5   3  -3    0.10    0.30
  -5   3  -3    0.40    0.70
  -5   3  -3   -0.10    0.80
   6  -3   3    4.20    1.20
   6  -3   3    4.10    1.50
  -6   3  -3    4.50    1.40
  -6   3  -3    5.60    1.30
   7  -3   3    0.50    1.50
   7  -3   3    0.40    1.00
  -7   3  -3    0.90    1.30
  -7   3  -3    1.30    1.10
   8  -3   3    1.10    1.10
   8  -3   3   -1.00    1.40
  -8   3  -3    0.40    1.30
  -8   3  -3    0.60    1.40
   9  -3   3    2.70    1.60
   9  -3   3    2.40    1.60
   9  -3   3    0.70    1.30
   9  -3   3    1.50    1.20
  -9   3  -3    0.40    1.20
  -9   3  -3    1.70    1.30
  -8  -4   3    0.20    0.70
  -8  -4   3   -0.20    0.90
  -8  -4   3    0.10    1.20
   8   4  -3    0.10    1.40
  -7  -4   3   10.20    1.90
  -7  -4   3    8.90    2.00
  -7  -4   3    9.80    1.40
   7   4  -3    9.00    1.70
   7   4  -3    8.90    2.30
  -6  -4   3   19.50    2.30
  -6  -4   3   19.80    1.80
   6   4  -3   18.20    1.60
   6   4  -3   13.60    1.80
   6   4  -3   11.10    1.90
   6   4  -3   28.40    3.70
  -5  -4   3   58.99    2.80
  -5  -4   3   52.79    2.60
  -5  -4   3   56.39    2.60
  -5  -4   3   54.39    2.30
   5   4  -3   57.79    2.40
   5   4  -3   56.39    2.70
   5   4  -3   53.49    3.90
   5   4  -3   53.19    2.70
  -4  -4   3   30.70    1.90
  -4  -4   3   32.00    1.70
  -4  -4   3   30.40    2.00
  -4  -4   3   31.20    1.90
   4   4  -3   30.80    1.70
   4   4  -3   29.40    1.90
   4   4  -3   31.40    1.80
   4   4  -3   29.00    3.00
   4   4  -3   33.00    2.30
   4   4  -3   32.30    1.90
  -3  -4   3  173.68    4.40
  -3  -4   3  167.58    6.30
  -3  -4   3  172.38    4.60
  -3  -4   3  161.68    4.60
  -3  -4   3  166.78    4.10
  -3  -4   3  170.48    4.20
   3   4  -3  174.68    4.40
   3   4  -3  169.38    6.40
   3   4  -3  166.38    4.90
   3   4  -3  169.88    4.20
   3   4  -3  170.08    4.50
   3   4  -3  170.78    4.50
  -2  -4   3  144.59    4.10
  -2  -4   3  151.18    3.40
  -2  -4   3  145.19    3.90
  -2  -4   3  146.09    3.90
  -2  -4   3  145.29    5.30
  -2  -4   3  147.09    3.50
   2   4  -3  144.09    3.90
   2   4  -3  149.39    4.30
   2   4  -3  150.48    4.10
   2   4  -3  146.79    5.40
   2   4  -3  138.79    3.40
  -1  -4   3  408.36    7.00
  -1  -4   3  394.66    8.40
  -1  -4   3  414.06    9.40
  -1  -4   3  398.36    8.10
  -1  -4   3  403.26    6.90
  -1  -4   3  405.26    9.00
  -1  -4   3  420.46   10.90
   1   4  -3  398.96    8.40
   1   4  -3  404.06    9.30
   1   4  -3  394.56   10.70
   1   4  -3  410.76    8.20
   1   4  -3  397.06    7.10
   0  -4   3  202.58    4.90
   0  -4   3  200.18    5.60
   0  -4   3  202.08    3.30
   0  -4   3  213.38    6.30
   0  -4   3  199.88    4.70
   0   4  -3  198.98    5.60
   0   4  -3  205.78    4.70
   0   4  -3  197.98    6.20
   0   4  -3  206.08    4.90
   1  -4   3    1.00    0.60
   1  -4   3    1.30    0.80
   1  -4   3    1.80    0.70
   1  -4   3    1.40    0.60
  -1   4  -3    1.80    0.70
  -1   4  -3    2.10    0.20
  -1   4  -3    1.60    0.70
  -1   4  -3    0.60    0.70
   2  -4   3  432.06   11.00
   2  -4   3  432.96    8.40
   2  -4   3  432.76    8.70
  -2   4  -3  431.06    8.50
  -2   4  -3  442.76    7.40
  -2   4  -3  454.35   11.00
  -2   4  -3  429.26    7.60
  -2   4  -3  448.26    8.70
   3  -4   3   58.29    1.90
   3  -4   3   60.69    1.90
   3  -4   3   58.39    3.30
   3  -4   3   57.79    2.10
   3  -4   3   59.39    2.00
  -3   4  -3   58.89    1.90
  -3   4  -3   59.19    2.00
  -3   4  -3   60.19    2.10
  -3   4  -3   60.49    1.90
   4  -4   3    0.90    0.60
   4  -4   3    0.90    0.50
   4  -4   3    0.80    0.50
   4  -4   3    0.90    0.90
   4  -4   3    2.60    0.70
  -4   4  -3    1.30    0.60
  -4   4  -3    1.90    0.70
  -4   4  -3    1.80    0.80
  -4   4  -3    1.20    0.50
   5  -4   3    7.80    1.20
   5  -4   3    7.40    1.80
   5  -4   3    8.80    0.90
   5  -4   3    7.60    0.80
   5  -4   3   10.70    1.30
  -5   4  -3    7.50    1.20
  -5   4  -3    8.70    1.20
  -5   4  -3    7.70    0.80
  -5   4  -3    7.60    0.80
   6  -4   3    8.20    0.60
   6  -4   3    7.30    1.40
   6  -4   3    7.20    2.10
   6  -4   3    7.60    1.40
   6  -4   3    8.40    0.50
  -6   4  -3    9.10    1.60
  -6   4  -3    8.80    1.50
  -6   4  -3    9.30    0.60
  -6   4  -3    8.40    0.60
   7  -4   3   26.30    3.50
   7  -4   3   36.00    3.00
  -7   4  -3   30.00    2.20
  -7   4  -3   36.80    2.70
   8  -4   3   -1.30    1.40
   8  -4   3    0.90    1.00
  -8   4  -3   -2.20    1.10
  -8   4  -3   -1.20    1.10
   9  -4   3    5.80    2.40
   9  -4   3    6.40    1.70
   9  -4   3    4.50    2.30
  -9   4  -3    6.20    1.90
  -9   4  -3    5.70    1.80
  -8  -5   3    1.00    0.90
  -8  -5   3    1.90    1.80
  -8  -5   3    4.30    1.80
   8   5  -3    1.70    1.80
  -7  -5   3    5.80    1.70
  -7  -5   3    4.40    1.60
  -7  -5   3    5.60    1.20
   7   5  -3    2.80    1.90
  -6  -5   3  316.67    7.60
  -6  -5   3  310.97    7.90
  -6  -5   3  305.87    8.00
   6   5  -3  304.47    9.20
   6   5  -3  315.47   11.40
   6   5  -3  309.27    8.00
   6   5  -3  300.47    7.10
  -5  -5   3    4.50    1.30
  -5  -5   3    1.60    1.10
  -5  -5   3    3.10    1.30
   5   5  -3    1.40    1.10
   5   5  -3    0.70    0.80
   5   5  -3    1.20    1.20
  -4  -5   3  103.99    3.40
  -4  -5   3  107.79    3.80
  -4  -5   3   97.69    3.40
  -4  -5   3  106.79    3.50
   4   5  -3  105.19    3.20
   4   5  -3  106.19    3.50
   4   5  -3  105.99    5.20
   4   5  -3   98.89    4.10
   4   5  -3  106.89    3.50
  -3  -5   3    1.80    0.90
  -3  -5   3    1.80    1.00
  -3  -5   3    2.10    0.80
  -3  -5   3    1.80    0.70
  -3  -5   3    2.20    0.80
  -3  -5   3    2.00    0.50
   3   5  -3    2.10    1.00
   3   5  -3    1.70    0.90
   3   5  -3    1.60    0.70
   3   5  -3    1.60    0.80
   3   5  -3    2.40    0.90
  -2  -5   3  509.15   10.20
  -2  -5   3  498.95    9.00
  -2  -5   3  497.05   10.70
  -2  -5   3  500.75    8.90
  -2  -5   3  505.05   11.60
  -2  -5   3  502.75   10.50
  -2  -5   3  493.15   13.50
   2   5  -3  488.45   13.50
   2   5  -3  508.15   10.20
   2   5  -3  500.75   11.70
   2   5  -3  503.75   10.50
   2   5  -3  496.15    9.20
  -1  -5   3   66.89    2.50
  -1  -5   3   63.99    1.80
  -1  -5   3   61.19    2.70
  -1  -5   3   69.79    3.10
  -1  -5   3   64.49    1.70
  -1  -5   3   65.99    2.40
  -1  -5   3   63.89    3.30
   1   5  -3   67.19    2.70
   1   5  -3   63.89    3.50
   1   5  -3   62.69    2.50
   1   5  -3   66.89    2.90
   0  -5   3   62.29    1.40
   0  -5   3   60.89    2.30
   0  -5   3   64.49    3.10
   0  -5   3   58.09    2.50
   0  -5   3   64.59    3.00
   0   5  -3   60.09    2.50
   0   5  -3   59.39    2.30
   0   5  -3   62.09    2.90
   0   5  -3   64.99    3.40
   1  -5   3    0.50    0.60
   1  -5   3    0.30    0.80
   1  -5   3    0.80    0.90
   1  -5   3    0.90    0.70
  -1   5  -3    1.50    0.70
  -1   5  -3    1.90    0.80
   2  -5   3   73.09    3.80
   2  -5   3   69.69    2.50
   2  -5   3   76.89    3.70
   2  -5   3   71.79    2.70
  -2   5  -3   66.19    1.80
  -2   5  -3   67.29    3.30
  -2   5  -3   75.69    2.70
  -2   5  -3   73.69    2.50
   3  -5   3    1.70    0.70
   3  -5   3    0.80    0.70
   3  -5   3    1.00    0.20
   3  -5   3    0.80    1.10
  -3   5  -3    1.60    0.80
  -3   5  -3    1.90    0.60
  -3   5  -3    1.30    0.70
  -3   5  -3    0.30    0.60
  -3   5  -3    1.90    0.70
   4  -5   3    0.60    0.60
   4  -5   3   -1.70    0.60
   4  -5   3    0.30    1.10
   4  -5   3   -1.10    0.50
   4  -5   3   -0.10    0.40
  -4   5  -3   -0.50    0.50
  -4   5  -3    1.20    0.60
  -4   5  -3   -1.20    0.60
  -4   5  -3    0.10    0.70
  -4   5  -3   -2.30    0.70
   5  -5   3    0.40    1.20
   5  -5   3    1.20    0.60
   5  -5   3    0.80    0.60
   5  -5   3    1.10    0.80
   5  -5   3    0.30    0.60
  -5   5  -3    1.50    0.80
  -5   5  -3    1.20    0.70
  -5   5  -3    0.00    0.50
  -5   5  -3    0.10    0.60
   6  -5   3   12.90    1.10
   6  -5   3   13.40    1.20
  -6   5  -3   16.40    1.20
  -6   5  -3   12.50    1.70
   7  -5   3    5.10    1.20
   7  -5   3    5.10    2.20
  -7   5  -3    2.50    1.40
  -7   5  -3    4.60    1.50
   8  -5   3    1.40    1.80
   8  -5   3    2.00    1.10
  -8   5  -3    2.40    1.50
  -8   5  -3    0.70    1.30
   9  -5   3    0.80    1.00
   9  -5   3    0.10    1.90
   9  -5   3   -0.20    1.20
  -9   5  -3    0.70    1.60
  -9   5  -3   -0.40    1.30
  -8  -6   3    1.00    1.60
  -8  -6   3    0.40    1.30
  -8  -6   3    0.20    0.90
   8   6  -3    3.30    1.80
   8   6  -3   -1.60    1.80
  -7  -6   3    3.50    1.80
  -7  -6   3    5.40    1.60
  -7  -6   3    3.40    1.20
   7   6  -3    1.30    1.90
  -6  -6   3   13.40    2.00
  -6  -6   3    9.50    1.70
  -6  -6   3    5.80    1.80
   6   6  -3    8.50    2.30
  -5  -6   3    0.60    0.90
  -5  -6   3    1.30    1.20
  -5  -6   3    1.10    1.10
  -5  -6   3    0.90    1.10
   5   6  -3   -1.20    1.10
   5   6  -3    2.40    1.10
   5   6  -3    0.90    1.60
  -4  -6   3    7.50    1.50
  -4  -6   3    8.70    1.30
  -4  -6   3    8.70    1.40
  -4  -6   3    7.20    1.20
   4   6  -3    8.00    1.30
   4   6  -3    6.50    1.30
   4   6  -3    7.90    1.30
   4   6  -3    7.00    1.80
  -3  -6   3  150.18    4.00
  -3  -6   3  160.08    4.10
  -3  -6   3  154.88    4.60
  -3  -6   3  158.48    5.00
   3   6  -3  153.18    4.50
   3   6  -3  148.39    4.10
   3   6  -3  153.28    5.30
   3   6  -3  155.28    6.50
  -2  -6   3    3.90    1.20
  -2  -6   3    6.70    0.80
  -2  -6   3    7.10    1.20
  -2  -6   3    5.00    1.30
  -2  -6   3    6.10    1.20
  -2  -6   3    5.80    0.70
  -2  -6   3    6.30    0.90
   2   6  -3    6.60    1.30
   2   6  -3    3.80    1.40
   2   6  -3    5.70    1.00
   2   6  -3    4.70    1.20
  -1  -6   3  365.36    9.50
  -1  -6   3  361.96    6.50
  -1  -6   3  355.06    6.40
  -1  -6   3  364.66    8.40
  -1  -6   3  353.46    8.30
  -1  -6   3  361.56   10.60
  -1  -6   3  371.66    8.10
   1   6  -3  345.27   10.40
   1   6  -3  358.76    8.00
   1   6  -3  364.86    9.50
   0  -6   3    9.00    1.20
   0  -6   3    8.50    1.50
   0  -6   3    7.90    1.40
   0  -6   3    7.80    1.20
   0  -6   3    8.20    0.60
   0   6  -3    8.90    1.20
   0   6  -3    8.70    1.40
   0   6  -3    7.30    1.30
   1  -6   3  122.19    4.90
   1  -6   3  127.89    5.10
   1  -6   3  121.09    3.70
   1  -6   3  129.09    4.10
  -1   6  -3  123.99    3.50
  -1   6  -3  125.39    3.80
  -1   6  -3  132.09    5.00
   2  -6   3  318.07    6.90
   2  -6   3  302.97    9.20
   2  -6   3  298.17    7.10
   2  -6   3  310.37    9.20
  -2   6  -3  313.77    9.00
  -2   6  -3  306.37    5.70
  -2   6  -3  303.37    6.90
   3  -6   3  352.76    7.90
   3  -6   3  361.56   10.60
   3  -6   3  346.97    7.50
  -3   6  -3  350.26    7.60
  -3   6  -3  349.57    6.80
  -3   6  -3  363.56   10.30
  -3   6  -3  339.07    6.20
   4  -6   3   37.90    3.40
   4  -6   3   39.80    1.30
   4  -6   3   39.00    1.80
   4  -6   3   41.10    2.10
  -4   6  -3   40.10    2.00
  -4   6  -3   37.80    1.70
  -4   6  -3   38.70    2.00
  -4   6  -3   38.80    1.80
   5  -6   3   29.70    1.80
   5  -6   3   29.30    1.70
   5  -6   3   28.40    3.00
  -5   6  -3   29.90    1.70
  -5   6  -3   29.70    2.00
  -5   6  -3   29.10    1.80
  -5   6  -3   28.60    1.70
   6  -6   3  232.38    9.10
   6  -6   3  224.48    5.30
   6  -6   3  233.18    6.90
  -6   6  -3  225.08    5.20
  -6   6  -3  240.28    5.90
   7  -6   3  102.39    6.10
   7  -6   3  112.59    4.70
  -7   6  -3  111.59    4.10
  -7   6  -3  107.39    2.70
  -7   6  -3   99.39    2.80
   8  -6   3   29.20    2.70
   8  -6   3   21.60    3.30
  -8   6  -3   22.70    2.50
   9  -6   3   16.70    3.40
   9  -6   3   15.20    3.30
  -9   6  -3   17.30    2.50
  -7  -7   3   -1.70    1.50
  -7  -7   3   -1.40    1.20
  -7  -7   3   -1.70    0.90
   7   7  -3    1.20    1.50
   7   7  -3    0.30    1.80
  -6  -7   3   15.00    2.20
  -6  -7   3   17.00    2.10
  -6  -7   3   17.50    2.30
   6   7  -3   13.80    2.80
  -5  -7   3   24.10    2.20
  -5  -7   3   27.90    2.60
  -5  -7   3   22.60    2.30
   5   7  -3   22.70    2.80
   5   7  -3   19.00    3.00
   5   7  -3   24.20    2.20
  -4  -7   3   11.70    1.50
  -4  -7   3   11.10    1.60
  -4  -7   3   12.00    1.50
  -4  -7   3    9.60    1.60
   4   7  -3   11.30    1.50
   4   7  -3    9.60    1.80
   4   7  -3    9.60    2.30
   4   7  -3   12.00    1.60
  -3  -7   3    0.40    0.90
  -3  -7   3    1.30    0.70
  -3  -7   3    1.50    0.80
  -3  -7   3    0.20    1.00
   3   7  -3    0.90    1.40
   3   7  -3   -0.60    0.70
   3   7  -3    0.50    0.70
   3   7  -3    0.60    0.90
  -2  -7   3    6.10    1.40
  -2  -7   3    6.70    1.20
  -2  -7   3    6.70    1.60
  -2  -7   3    8.00    1.00
  -2  -7   3    8.10    1.00
  -2  -7   3    6.60    0.70
   2   7  -3    6.70    1.80
   2   7  -3    9.30    1.50
   2   7  -3    7.20    1.50
  -1  -7   3    5.70    0.70
  -1  -7   3    5.90    1.20
  -1  -7   3    4.00    1.40
  -1  -7   3    5.10    1.30
  -1  -7   3    6.60    1.50
  -1  -7   3    4.90    0.70
   1   7  -3    5.00    1.20
   1   7  -3    2.20    1.50
   1   7  -3    4.70    1.20
   0  -7   3    2.50    1.00
   0  -7   3    1.30    1.10
   0  -7   3    1.10    1.00
   0  -7   3    1.00    0.90
   0   7  -3    1.50    0.70
   0   7  -3    1.50    1.00
   0   7  -3    1.80    0.90
   0   7  -3    0.80    1.30
   1  -7   3    5.20    1.10
   1  -7   3    6.10    1.20
   1  -7   3    3.40    1.30
   1  -7   3    5.50    1.50
  -1   7  -3    4.60    0.60
  -1   7  -3    5.40    1.10
  -1   7  -3    5.90    1.30
   2  -7   3    7.80    1.20
   2  -7   3    5.70    1.60
   2  -7   3    8.30    1.30
   2  -7   3    7.40    1.50
  -2   7  -3    6.80    1.10
  -2   7  -3    6.40    1.30
  -2   7  -3    9.60    0.80
   3  -7   3    5.50    1.60
   3  -7   3    5.60    1.20
  -3   7  -3    5.00    1.10
  -3   7  -3    6.20    0.80
   4  -7   3   -0.20    0.80
   4  -7   3    0.90    1.30
  -4   7  -3    0.20    0.60
  -4   7  -3   -0.20    0.60
  -4   7  -3   -0.20    0.70
   5  -7   3    2.00    0.40
   5  -7   3    1.60    1.30
   5  -7   3    3.20    1.00
   5  -7   3    1.40    0.50
  -5   7  -3    1.70    0.90
  -5   7  -3    3.40    1.00
  -5   7  -3    2.30    1.00
  -5   7  -3    1.20    0.80
   6  -7   3    0.10    0.80
   6  -7   3    1.30    0.60
   6  -7   3    1.90    1.50
  -6   7  -3    0.30    0.90
  -6   7  -3    1.90    1.10
  -6   7  -3    0.10    0.80
  -6   7  -3   -0.90    0.80
   7  -7   3   10.50    2.80
   7  -7   3    9.90    1.40
  -7   7  -3   12.20    1.70
  -7   7  -3    7.80    1.10
   8  -7   3    0.50    1.90
  -8   7  -3    1.10    0.50
  -8   7  -3    1.70    1.40
   9  -7   3    2.80    2.20
   9  -7   3    3.90    2.50
  -9   7  -3    3.80    1.70
  -7  -8   3    9.90    2.10
  -7  -8   3    7.40    2.00
  -7  -8   3    8.70    1.80
   7   8  -3    8.40    2.30
   7   8  -3    4.50    2.50
  -6  -8   3    2.20    1.30
  -6  -8   3    1.30    1.40
  -6  -8   3    1.70    1.40
   6   8  -3    3.40    1.80
   6   8  -3   -1.00    1.90
  -5  -8   3    5.30    1.40
  -5  -8   3    6.60    1.60
  -5  -8   3    6.20    1.60
   5   8  -3    6.60    1.50
   5   8  -3    4.30    1.60
   5   8  -3    1.50    2.00
  -4  -8   3  106.89    3.90
  -4  -8   3  101.19    4.10
  -4  -8   3  103.09    3.70
  -4  -8   3  104.19    4.50
   4   8  -3  106.29    6.00
   4   8  -3  107.39    5.90
   4   8  -3  104.19    4.10
  -3  -8   3    6.90    1.30
  -3  -8   3    8.00    1.50
  -3  -8   3    6.60    1.60
  -3  -8   3    8.80    1.20
   3   8  -3    4.90    1.40
   3   8  -3    6.70    1.10
   3   8  -3    5.20    1.60
   3   8  -3    6.60    1.50
   3   8  -3    5.30    1.70
  -2  -8   3   13.00    1.20
  -2  -8   3   14.30    2.00
  -2  -8   3   13.60    1.80
  -2  -8   3   13.10    0.70
  -2  -8   3   12.90    1.20
  -2  -8   3   12.90    2.20
  -2  -8   3   13.40    0.70
   2   8  -3   12.00    1.80
   2   8  -3   14.70    1.90
   2   8  -3   12.90    1.90
   2   8  -3   12.20    2.30
  -1  -8   3   -0.10    0.80
  -1  -8   3    0.60    1.30
  -1  -8   3    0.40    0.50
  -1  -8   3    0.00    0.50
   1   8  -3    0.60    1.50
   1   8  -3    0.50    0.80
   1   8  -3    1.00    1.00
   1   8  -3   -0.10    0.80
   0  -8   3   36.50    3.30
   0  -8   3   36.80    2.70
   0   8  -3   38.50    2.50
   0   8  -3   39.50    2.30
   0   8  -3   40.30    3.10
   0   8  -3   40.20    3.70
   1  -8   3  111.19    5.30
   1  -8   3  103.79    4.10
  -1   8  -3  101.89    3.80
  -1   8  -3  108.39    3.50
  -1   8  -3  106.79    4.00
   2  -8   3    6.60    1.80
   2  -8   3    5.00    1.20
  -2   8  -3    4.40    1.10
  -2   8  -3    4.70    1.10
   3  -8   3   42.50    3.80
   3  -8   3   39.50    2.60
  -3   8  -3   40.20    1.70
  -3   8  -3   40.60    2.40
   4  -8   3    3.20    1.70
   4  -8   3    4.00    1.20
  -4   8  -3    2.70    0.70
  -4   8  -3    4.70    0.90
  -4   8  -3    3.70    1.10
   5  -8   3    2.00    1.00
   5  -8   3    1.90    1.80
  -5   8  -3    0.80    0.80
  -5   8  -3    2.40    0.90
  -5   8  -3    1.50    1.00
  -5   8  -3    3.80    1.10
   6  -8   3    5.20    1.30
   6  -8   3    6.20    2.40
   6  -8   3    6.20    0.80
  -6   8  -3    5.70    1.20
  -6   8  -3    5.60    1.30
  -6   8  -3    5.80    1.20
   7  -8   3    3.50    1.80
  -7   8  -3    2.90    1.30
  -7   8  -3    5.60    1.10
   8  -8   3   -0.70    2.00
   8  -8   3    3.30    2.20
  -8   8  -3    0.00    1.20
  -8   8  -3    1.00    0.70
   9  -8   3   -0.20    1.70
   9  -8   3    0.10    2.10
  -9   8  -3   -1.60    1.40
  -6  -9   3    2.10    1.40
  -6  -9   3    0.10    1.40
  -6  -9   3    0.70    1.40
   6   9  -3    2.40    1.60
   6   9  -3   -2.50    1.90
  -5  -9   3    2.10    1.30
  -5  -9   3    2.90    1.40
  -5  -9   3    1.70    1.30
   5   9  -3   -0.60    1.50
   5   9  -3    2.00    1.30
  -4  -9   3   -0.20    0.90
  -4  -9   3    3.30    1.60
  -4  -9   3    2.00    1.10
   4   9  -3    1.40    1.30
   4   9  -3   -1.10    1.90
   4   9  -3    1.70    1.20
  -3  -9   3    4.20    1.10
  -3  -9   3    3.10    1.10
  -3  -9   3    4.50    1.60
   3   9  -3    4.40    1.20
   3   9  -3    3.00    1.30
   3   9  -3    0.30    1.90
  -2  -9   3    6.80    1.10
  -2  -9   3    6.40    1.70
  -2  -9   3    5.90    1.00
  -2  -9   3    4.60    2.00
   2   9  -3    5.60    1.50
   2   9  -3    6.50    1.40
   2   9  -3    3.30    1.70
  -1  -9   3    5.80    1.60
  -1  -9   3    3.40    1.80
  -1  -9   3    2.90    0.70
   1   9  -3    3.00    1.50
   1   9  -3    3.50    1.40
   1   9  -3    2.50    1.10
   0  -9   3    4.70    1.50
   0  -9   3    4.60    1.70
   0   9  -3    5.20    1.40
   1  -9   3    1.50    1.00
   1  -9   3    3.00    1.60
  -1   9  -3    1.20    0.90
  -1   9  -3    0.60    0.60
   2  -9   3    1.50    1.30
   2  -9   3    1.80    1.30
  -2   9  -3    0.90    1.10
  -2   9  -3    1.50    0.40
  -2   9  -3    1.00    1.10
   3  -9   3    7.90    1.50
   3  -9   3    6.10    1.80
  -3   9  -3    7.40    0.90
  -3   9  -3    6.60    1.30
   4  -9   3   26.50    2.30
   4  -9   3   18.90    2.90
  -4   9  -3   29.30    2.30
  -4   9  -3   26.90    1.60
   5  -9   3    4.30    1.30
   5  -9   3    3.60    1.80
  -5   9  -3    4.30    1.10
  -5   9  -3    4.70    1.30
  -5   9  -3    4.90    0.90
   6  -9   3   13.60    2.80
  -6   9  -3   20.90    2.00
  -6   9  -3   15.10    1.60
  -6   9  -3   17.30    1.90
   7  -9   3   14.10    2.90
  -7   9  -3   17.00    1.90
  -7   9  -3   17.30    2.10
  -7   9  -3   14.60    1.70
   8  -9   3    2.40    2.20
   8  -9   3    0.50    1.70
  -8   9  -3    2.00    1.10
  -8   9  -3    0.60    1.20
  -5 -10   3    0.50    1.40
  -5 -10   3    0.00    1.40
  -5 -10   3    1.00    1.10
   5  10  -3    1.00    1.50
  -4 -10   3    6.80    1.40
  -4 -10   3    6.80    1.50
  -4 -10   3    7.40    1.80
   4  10  -3    6.80    1.80
   4  10  -3    1.70    2.30
   4  10  -3    7.50    2.10
  -3 -10   3   76.69    4.40
  -3 -10   3   65.29    2.80
  -3 -10   3   71.39    3.00
   3  10  -3   74.39    4.00
   3  10  -3   78.29    5.00
   3  10  -3   65.09    5.70
  -2 -10   3   -0.40    1.90
  -2 -10   3    0.90    0.70
  -2 -10   3    1.80    1.20
   2  10  -3   -0.70    1.20
   2  10  -3    0.30    1.00
   2  10  -3   -1.50    1.30
  -1 -10   3   52.49    3.60
  -1 -10   3   47.80    4.50
  -1 -10   3   51.09    2.50
  -1 -10   3   50.79    2.10
   1  10  -3   49.60    4.80
   1  10  -3   51.79    3.40
   1  10  -3   55.29    3.40
   0 -10   3   17.00    2.50
   0 -10   3   17.40    1.20
   0 -10   3   16.80    2.90
   0  10  -3   13.10    1.70
   0  10  -3   11.20    1.90
   1 -10   3  281.67    8.20
   1 -10   3  275.87    9.90
  -1  10  -3  281.67    7.80
  -1  10  -3  250.17    7.40
   2 -10   3   13.40    2.70
   2 -10   3   17.20    2.40
  -2  10  -3   13.70    1.90
  -2  10  -3   12.10    1.20
   3 -10   3   13.10    2.10
   3 -10   3    8.10    2.40
  -3  10  -3    8.60    1.70
  -3  10  -3    8.50    1.00
   4 -10   3    1.70    1.50
   4 -10   3    2.30    1.10
  -4  10  -3    3.00    1.10
  -4  10  -3    3.20    0.90
   5 -10   3   17.10    3.30
   5 -10   3   15.50    2.10
  -5  10  -3   15.30    2.00
  -5  10  -3   18.90    1.70
   6 -10   3    1.90    1.70
  -6  10  -3    0.70    0.90
  -6  10  -3    0.50    1.20
   7 -10   3    0.40    2.00
   7 -10   3    0.40    1.80
  -7  10  -3    0.90    1.20
  -7  10  -3   -1.00    1.00
   8 -10   3    0.20    2.00
   8 -10   3    0.70    2.10
  -8  10  -3    0.20    1.00
  -4 -11   3   -0.20    1.50
  -4 -11   3   -0.80    0.90
   4  11  -3    0.90    1.40
   4  11  -3    0.40    1.30
  -3 -11   3    3.00    1.80
  -3 -11   3    1.50    1.00
   3  11  -3    0.40    1.30
   3  11  -3   -1.80    2.10
   3  11  -3    2.60    1.60
  -2 -11   3   25.10    1.80
  -2 -11   3   26.00    3.20
  -2 -11   3   18.70    3.30
   2  11  -3   32.60    3.20
   2  11  -3   27.90    3.30
   2  11  -3   17.50    3.00
  -1 -11   3    4.50    1.00
  -1 -11   3    5.70    1.70
  -1 -11   3    3.50    2.40
  -1 -11   3    7.00    1.10
   1  11  -3    5.80    1.40
   1  11  -3    5.80    1.70
   0 -11   3    8.30    2.60
   0 -11   3    7.60    1.50
   0 -11   3    7.30    1.80
   0 -11   3    8.40    1.10
   0  11  -3    8.80    1.50
   0  11  -3    5.40    1.90
   1 -11   3  159.48    6.20
   1 -11   3  174.68    6.90
   1 -11   3  182.98    8.20
  -1  11  -3  165.88    5.50
  -1  11  -3  157.98    5.80
   2 -11   3   55.79    5.00
   2 -11   3   62.29    4.00
  -2  11  -3   57.79    3.70
  -2  11  -3   52.19    2.30
   3 -11   3   68.59    4.00
   3 -11   3   70.19    5.60
  -3  11  -3   62.79    2.40
  -3  11  -3   68.59    3.80
   4 -11   3    1.50    1.40
   4 -11   3    1.10    2.10
  -4  11  -3    0.60    0.80
  -4  11  -3    1.90    1.40
   5 -11   3   49.10    5.20
   5 -11   3   44.50    3.20
   5 -11   3   50.69    5.00
  -5  11  -3   49.00    3.20
  -5  11  -3   46.80    2.40
   6 -11   3   11.20    3.20
   6 -11   3    9.70    2.80
  -6  11  -3   11.40    1.60
  -6  11  -3   10.00    1.80
   7 -11   3    4.50    2.50
   7 -11   3    4.20    2.70
  -7  11  -3    3.90    1.30
  -7  11  -3    2.50    1.40
  -3 -12   3    0.80    1.10
  -3 -12   3    0.30    1.60
   3  12  -3    1.90    1.70
   3  12  -3   -0.10    1.20
  -2 -12   3   13.70    2.40
   2  12  -3   14.70    2.60
   2  12  -3    3.80    2.60
   2  12  -3   12.10    2.20
  -1 -12   3    3.60    2.70
  -1 -12   3    6.80    2.30
   1  12  -3    7.10    2.10
   1  12  -3    4.80    1.40
   0 -12   3    4.10    2.10
   0 -12   3    3.00    1.20
   0 -12   3   -0.60    2.30
   0  12  -3    4.60    2.00
   0  12  -3    4.40    1.30
   1 -12   3    7.90    2.30
   1 -12   3    8.40    2.50
   1 -12   3    7.10    1.70
  -1  12  -3    7.30    1.40
  -1  12  -3   10.10    2.30
   2 -12   3    0.30    1.30
   2 -12   3    0.60    1.20
   2 -12   3   -1.50    1.50
  -2  12  -3    1.10    1.20
   3 -12   3   -1.30    1.00
   3 -12   3    1.20    2.20
   3 -12   3    0.20    1.50
  -3  12  -3    0.80    1.50
  -3  12  -3    0.50    0.70
   4 -12   3   -0.10    1.40
   4 -12   3    2.10    2.40
   4 -12   3    1.20    1.70
  -4  12  -3    0.40    1.40
  -4  12  -3    1.20    0.90
   5 -12   3    0.10    1.30
   5 -12   3   -0.20    2.10
   5 -12   3    1.90    2.00
  -5  12  -3   -0.90    1.20
   6 -12   3   -0.90    2.00
   6 -12   3   -0.30    1.30
  -6  12  -3   -1.20    1.20
  -7  12  -3   -0.90    1.20
  -2 -13   3    2.30    1.90
   2  13  -3    0.50    1.10
   2  13  -3   -1.30    1.50
  -1 -13   3   13.80    3.70
  -1 -13   3   22.90    3.30
   1  13  -3   22.50    3.10
   1  13  -3   22.40    2.90
   0 -13   3   10.60    3.40
   0 -13   3   20.10    3.10
   0  13  -3   16.10    2.70
   1 -13   3   -2.10    2.30
   1 -13   3    2.20    1.90
  -1  13  -3    3.60    1.90
   2 -13   3   17.20    2.80
   2 -13   3   15.60    3.60
   2 -13   3   17.00    2.80
  -2  13  -3   18.70    2.80
   3 -13   3   -0.40    1.20
   3 -13   3    0.40    1.40
   3 -13   3   -0.40    2.30
  -3  13  -3    0.00    1.20
   4 -13   3   -1.50    2.40
   4 -13   3    1.80    1.70
   4 -13   3   -1.50    1.40
  -4  13  -3    0.20    1.60
   5 -13   3    6.20    2.40
   5 -13   3    1.20    2.60
  -5  13  -3    6.20    1.90
   0 -14   3    1.90    1.60
   0 -14   3   -4.60    2.60
   0  14  -3    0.10    1.40
   1 -14   3    0.10    1.40
   1 -14   3   -5.80    2.40
  -1  14  -3   -0.20    1.30
   2 -14   3    8.00    2.40
   2 -14   3   -0.90    2.80
  -2  14  -3    5.10    2.20
   3 -14   3    0.40    1.80
   3 -14   3    2.70    1.70
   3 -14   3   -2.90    1.70
  -3  14  -3    1.80    1.80
   4 -14   3   -1.70    1.90
   4 -14   3    5.10    2.10
   4 -14   3    2.50    2.10
  -4  14  -3    4.30    1.90
  -3  13   4   -0.50    1.30
   3 -13  -4   -5.50    2.00
   3 -13  -4    0.90    1.40
  -2  13   4    1.30    2.00
   2 -13  -4   -4.60    2.00
   2 -13  -4   -1.20    1.80
  -1  13   4    0.40    2.00
   1 -13  -4    0.00    1.80
  -5  12   4    0.30    1.70
   5 -12  -4   -4.10    2.50
   5 -12  -4    2.20    2.20
  -4  12   4    0.30    1.30
   4 -12  -4   -2.10    2.00
   4 -12  -4   -1.30    1.00
   4 -12  -4    1.90    1.90
  -3  12   4   -0.70    1.60
   3 -12  -4    0.30    1.50
   3 -12  -4   -4.50    1.80
   3 -12  -4   -0.20    1.60
  -2  12   4    7.00    2.20
  -2  12   4   12.80    2.40
   2 -12  -4   12.10    2.40
   2 -12  -4    5.30    3.40
   2 -12  -4   11.70    2.30
  -1  12   4   -1.90    1.60
  -1  12   4   -0.10    1.80
   1 -12  -4    3.20    2.10
   1 -12  -4   -4.10    2.70
   0  12   4   -1.30    1.60
   0  12   4    0.90    1.90
   0 -12  -4    1.70    1.60
   1  12   4    2.30    1.80
   1  12   4   -0.80    1.80
  -1 -12  -4    0.30    1.70
   2  12   4   -1.20    1.70
   2  12   4    0.20    1.80
  -2 -12  -4    3.00    2.00
  -2 -12  -4    0.00    1.30
  -6  11   4   -0.90    1.30
  -6  11   4   -0.30    1.60
   6 -11  -4    2.30    2.20
   6 -11  -4   -3.20    2.30
  -5  11   4    1.60    1.70
   5 -11  -4   -2.40    2.30
   5 -11  -4   -1.80    1.60
   5 -11  -4   -2.00    1.20
  -4  11   4    0.40    1.50
   4 -11  -4    2.90    2.20
   4 -11  -4    1.20    1.20
   4 -11  -4    0.50    1.70
  -3  11   4   -2.50    1.40
  -3  11   4    0.70    1.60
   3 -11  -4    1.70    1.60
   3 -11  -4    0.60    1.60
   3 -11  -4   -1.60    1.90
  -2  11   4    2.70    1.90
  -2  11   4   -1.50    1.70
   2 -11  -4   -1.20    2.80
   2 -11  -4    4.10    1.80
   2 -11  -4    6.70    2.20
  -1  11   4   -0.30    1.30
  -1  11   4   -1.80    1.70
   1 -11  -4   -1.10    1.10
   1 -11  -4   -0.70    1.20
   1 -11  -4   -2.70    1.70
   0  11   4    2.00    1.80
   0  11   4    5.60    2.20
   0 -11  -4    5.00    1.60
   0 -11  -4    4.00    2.10
   1  11   4   -1.40    1.50
   1  11   4    1.40    1.80
  -1 -11  -4    0.50    1.70
   2  11   4   -0.50    1.50
   2  11   4   -1.20    1.50
  -2 -11  -4    1.70    1.80
   3  11   4    3.80    1.90
   3  11   4    0.80    1.80
  -3 -11  -4    2.00    1.80
  -3 -11  -4    3.20    1.50
  -7  10   4   -0.10    1.40
  -7  10   4   -0.10    1.30
  -7  10   4    0.40    0.90
   7 -10  -4   -0.30    1.40
   7 -10  -4   -2.70    2.00
  -6  10   4    0.20    0.90
  -6  10   4   -1.50    1.30
  -6  10   4   -1.90    1.20
   6 -10  -4   -2.70    2.20
   6 -10  -4   -0.90    1.40
  -5  10   4    2.00    0.90
  -5  10   4    3.30    1.60
   5 -10  -4    2.50    2.10
   5 -10  -4    4.30    1.60
   5 -10  -4    2.50    2.10
  -4  10   4   27.00    2.90
  -4  10   4   22.60    1.60
   4 -10  -4   23.70    3.90
   4 -10  -4   28.80    3.00
   4 -10  -4   20.00    3.40
  -3  10   4   21.00    2.70
  -3  10   4   16.40    2.40
   3 -10  -4   14.90    3.10
   3 -10  -4   15.30    2.70
   3 -10  -4   19.80    2.70
  -2  10   4    5.90    1.90
  -2  10   4   10.30    2.20
   2 -10  -4    6.90    2.00
   2 -10  -4    2.20    2.80
   2 -10  -4   10.10    2.30
  -1  10   4   49.30    4.20
  -1  10   4   53.59    3.50
   1 -10  -4   51.89    3.70
   1 -10  -4   52.69    3.90
   1 -10  -4   41.40    4.60
   0  10   4    9.40    2.30
   0  10   4   18.70    2.70
   0 -10  -4   11.80    2.80
   0 -10  -4   15.20    2.00
   0 -10  -4   17.80    2.80
   1  10   4   13.10    2.60
   1  10   4   22.40    2.80
  -1 -10  -4   15.70    2.70
  -1 -10  -4   14.40    1.90
   2  10   4    6.90    2.00
   2  10   4    4.20    1.90
  -2 -10  -4    7.90    2.20
   3  10   4    4.30    2.10
   3  10   4    8.10    2.10
  -3 -10  -4    6.80    2.10
  -3 -10  -4    6.50    1.70
   4  10   4    2.10    1.50
  -4 -10  -4    1.70    1.50
  -4 -10  -4    2.10    1.70
  -8   9   4    0.10    1.00
  -8   9   4   -1.80    1.10
  -8   9   4   -1.50    1.30
   8  -9  -4    0.40    2.30
   8  -9  -4   -0.30    1.90
  -7   9   4    1.10    1.40
  -7   9   4   -0.70    0.90
  -7   9   4    0.50    1.30
   7  -9  -4    0.30    2.00
   7  -9  -4    1.60    2.20
  -6   9   4   11.10    1.60
  -6   9   4   10.80    2.10
  -6   9   4   13.20    2.00
   6  -9  -4   13.70    3.20
   6  -9  -4    8.30    2.40
  -5   9   4    2.30    0.90
  -5   9   4    3.30    1.50
   5  -9  -4    3.40    1.50
   5  -9  -4    3.30    2.10
   5  -9  -4    0.90    1.40
  -4   9   4    3.80    0.90
  -4   9   4    4.20    1.60
   4  -9  -4    3.40    1.50
   4  -9  -4    2.40    1.10
   4  -9  -4    3.90    2.30
   4  -9  -4    1.60    1.40
  -3   9   4   -2.20    1.30
  -3   9   4    2.10    1.20
   3  -9  -4   -0.30    1.50
   3  -9  -4    0.90    0.80
   3  -9  -4    1.10    1.50
   3  -9  -4    1.20    1.10
  -2   9   4   27.80    3.30
  -2   9   4   29.20    2.90
   2  -9  -4   34.20    3.10
   2  -9  -4   27.00    3.30
   2  -9  -4   26.80    3.80
  -1   9   4   46.00    3.10
  -1   9   4   47.40    3.90
   1  -9  -4   48.10    5.10
   1  -9  -4   44.00    3.20
   1  -9  -4   44.10    3.60
   0   9   4    5.60    1.80
   0   9   4    2.70    1.50
   0  -9  -4    1.90    1.70
   0  -9  -4    1.20    2.40
   0  -9  -4    1.80    1.30
   1   9   4   15.70    2.30
   1   9   4   12.10    2.40
  -1  -9  -4   11.90    1.70
  -1  -9  -4   13.10    2.30
   2   9   4   43.30    4.10
   2   9   4   38.30    3.20
  -2  -9  -4   35.70    3.30
   3   9   4   12.40    2.20
   3   9   4   12.20    2.60
  -3  -9  -4   12.10    2.30
  -3  -9  -4   14.50    2.20
   4   9   4    0.90    1.40
   4   9   4    0.90    1.70
  -4  -9  -4    2.20    1.50
  -4  -9  -4    2.60    1.40
   5   9   4    1.60    1.50
  -5  -9  -4    0.90    1.60
  -5  -9  -4    0.50    1.30
  -8   8   4    4.30    1.40
  -8   8   4    2.40    1.30
  -8   8   4    4.30    1.80
   8  -8  -4    2.10    2.40
   8  -8  -4    3.60    2.10
  -7   8   4    0.20    1.00
  -7   8   4   -1.50    1.00
  -7   8   4   -0.50    1.40
   7  -8  -4    1.50    1.90
   7  -8  -4   -0.30    1.50
  -6   8   4    0.00    1.20
  -6   8   4    0.60    0.90
  -6   8   4    0.40    1.30
   6  -8  -4    0.50    1.40
   6  -8  -4   -0.30    1.10
   6  -8  -4   -2.00    1.70
  -5   8   4    5.50    1.10
  -5   8   4    2.50    1.30
  -5   8   4    2.90    1.40
   5  -8  -4    5.20    1.50
   5  -8  -4    6.20    2.20
   5  -8  -4    5.10    2.20
  -4   8   4    0.50    1.10
  -4   8   4    0.40    1.20
   4  -8  -4   -1.20    1.30
   4  -8  -4   -1.50    0.90
   4  -8  -4    0.10    1.20
   4  -8  -4    1.90    2.00
  -3   8   4   16.10    2.20
  -3   8   4   22.80    2.40
   3  -8  -4   13.80    2.50
   3  -8  -4   17.90    2.70
   3  -8  -4   17.80    2.20
   3  -8  -4   24.20    2.50
  -2   8   4    1.80    1.10
  -2   8   4    1.90    1.50
   2  -8  -4    0.60    1.90
   2  -8  -4    0.10    1.10
   2  -8  -4    1.10    0.80
   2  -8  -4    2.90    1.20
  -1   8   4   14.20    2.00
  -1   8   4   11.50    2.00
   1  -8  -4   13.30    2.50
   1  -8  -4   15.20    2.10
   1  -8  -4   14.80    2.10
   0   8   4    3.60    1.50
   0   8   4    4.50    1.60
   0  -8  -4    1.10    1.40
   0  -8  -4    1.70    2.00
   0  -8  -4    0.60    1.30
   0  -8  -4    1.80    1.20
   1   8   4   -1.10    1.20
   1   8   4   -0.30    1.30
  -1  -8  -4   -0.60    1.30
  -1  -8  -4   -1.10    0.90
  -1  -8  -4   -0.70    0.90
   2   8   4    2.00    1.50
   2   8   4    2.90    1.50
  -2  -8  -4    0.70    0.80
  -2  -8  -4    1.40    1.40
   3   8   4    4.20    1.50
   3   8   4    4.30    1.80
  -3  -8  -4    4.80    1.60
  -3  -8  -4    2.40    1.00
  -3  -8  -4    3.30    1.20
   4   8   4    1.90    1.30
   4   8   4    2.30    1.70
  -4  -8  -4    3.80    1.50
  -4  -8  -4    1.80    1.40
   5   8   4    0.20    1.60
  -5  -8  -4   -1.70    1.00
  -5  -8  -4    0.40    1.40
   6   8   4    0.90    1.80
  -6  -8  -4    1.20    1.50
  -6  -8  -4   -0.80    1.20
  -8   7   4    1.20    1.20
  -8   7   4   -0.60    1.00
  -8   7   4    1.30    1.50
   8  -7  -4    0.30    1.70
   8  -7  -4    0.70    1.60
  -7   7   4   -1.80    1.00
  -7   7   4    1.30    1.40
  -7   7   4    1.40    1.10
   7  -7  -4    2.60    2.40
   7  -7  -4   -0.10    1.40
  -6   7   4   17.70    1.90
  -6   7   4   17.70    2.00
  -6   7   4   18.80    2.40
   6  -7  -4   12.70    3.00
   6  -7  -4   19.10    2.10
   6  -7  -4   17.30    2.90
  -5   7   4    7.50    1.30
  -5   7   4    8.80    1.60
  -5   7   4    7.20    1.50
   5  -7  -4    8.50    1.60
   5  -7  -4    4.50    1.50
   5  -7  -4    5.50    2.10
   5  -7  -4    7.10    2.10
  -4   7   4   17.40    2.00
  -4   7   4   19.30    2.10
   4  -7  -4   16.00    2.10
   4  -7  -4   16.90    2.60
   4  -7  -4   16.50    2.00
   4  -7  -4   15.90    2.70
  -3   7   4    0.40    1.10
  -3   7   4    1.00    1.10
   3  -7  -4    2.10    1.50
   3  -7  -4    1.90    1.70
   3  -7  -4    0.00    0.90
   3  -7  -4    0.20    1.10
  -2   7   4    0.10    1.10
  -2   7   4    1.40    1.20
  -2   7   4    2.00    1.30
   2  -7  -4    1.70    1.40
   2  -7  -4    2.90    1.30
   2  -7  -4    1.30    1.20
   2  -7  -4    2.00    1.00
  -1   7   4    5.10    1.30
  -1   7   4    5.50    1.50
  -1   7   4    5.50    1.50
   1  -7  -4    7.60    1.70
   1  -7  -4    6.50    2.10
   1  -7  -4    5.30    1.40
   1  -7  -4    3.80    1.30
   1  -7  -4    5.00    1.10
   0   7   4  112.79    5.20
   0   7   4  108.39    4.10
   0   7   4  116.09    4.70
   0  -7  -4  111.19    5.00
   0  -7  -4  110.89    4.40
   0  -7  -4  116.29    4.60
   0  -7  -4  117.89    5.90
   0  -7  -4  108.49    4.70
   1   7   4    2.60    1.30
   1   7   4    2.70    0.90
   1   7   4    2.50    1.30
  -1  -7  -4    3.60    1.40
  -1  -7  -4    2.30    1.10
  -1  -7  -4    3.60    1.10
   2   7   4   11.00    2.10
   2   7   4   10.90    1.80
   2   7   4   13.00    1.50
  -2  -7  -4   12.80    1.70
  -2  -7  -4   14.90    1.90
  -2  -7  -4   11.10    1.90
   3   7   4   27.90    1.60
   3   7   4   34.40    3.60
   3   7   4   29.20    2.50
  -3  -7  -4   30.30    2.70
  -3  -7  -4   29.70    2.30
  -3  -7  -4   25.50    2.30
  -3  -7  -4   29.90    2.30
   4   7   4    7.30    2.10
   4   7   4    6.90    1.70
   4   7   4    9.50    1.70
  -4  -7  -4    8.50    1.60
  -4  -7  -4    8.70    1.70
  -4  -7  -4   11.90    2.00
   5   7   4    0.70    1.60
  -5  -7  -4    0.80    1.20
  -5  -7  -4   -0.90    0.80
   6   7   4    2.30    1.80
  -6  -7  -4    1.30    1.40
  -6  -7  -4    1.10    1.20
  -9   6   4   -1.30    1.20
   9  -6  -4    1.20    2.40
   9  -6  -4   -1.80    1.30
  -8   6   4    2.00    1.10
  -8   6   4    1.90    1.20
  -8   6   4    1.00    1.50
   8  -6  -4    1.80    1.70
   8  -6  -4    1.90    1.90
  -7   6   4   29.70    2.80
  -7   6   4   19.00    2.20
  -7   6   4   20.10    2.00
   7  -6  -4   16.80    3.50
   7  -6  -4   15.00    2.60
  -6   6   4   12.00    1.60
  -6   6   4   12.30    2.00
  -6   6   4   10.90    1.70
  -6   6   4   15.80    1.90
   6  -6  -4   10.50    2.80
   6  -6  -4   13.80    1.70
   6  -6  -4   15.00    2.50
  -5   6   4    1.80    1.00
  -5   6   4    0.80    0.90
  -5   6   4   -0.30    0.90
  -5   6   4   -0.50    1.10
   5  -6  -4    1.60    1.70
   5  -6  -4    0.80    1.30
   5  -6  -4    1.30    1.50
   5  -6  -4   -0.20    1.00
  -4   6   4    4.40    1.10
  -4   6   4    5.10    1.20
   4  -6  -4    3.90    1.70
   4  -6  -4    4.00    1.70
   4  -6  -4    2.40    1.20
   4  -6  -4    3.80    1.10
  -3   6   4    1.90    1.00
  -3   6   4    1.00    1.10
   3  -6  -4    1.90    1.10
   3  -6  -4    0.40    1.00
   3  -6  -4    1.80    1.50
   3  -6  -4    1.30    0.90
  -2   6   4   34.70    3.30
  -2   6   4   40.30    2.90
  -2   6   4   37.60    2.50
  -2   6   4   36.80    2.90
  -2   6   4   33.70    2.30
   2  -6  -4   37.00    2.50
   2  -6  -4   36.10    3.00
   2  -6  -4   36.20    3.40
   2  -6  -4   36.00    2.50
  -1   6   4    1.90    0.90
  -1   6   4   -0.60    0.90
  -1   6   4    1.00    1.00
  -1   6   4    0.10    1.00
   1  -6  -4    1.20    0.90
   1  -6  -4    2.70    1.20
   1  -6  -4    1.20    0.90
   1  -6  -4    1.50    1.20
   1  -6  -4    1.20    0.70
   0   6   4    0.70    1.10
   0   6   4    3.00    1.10
   0   6   4    2.90    1.00
   0   6   4    3.30    1.00
   0  -6  -4    2.20    0.90
   0  -6  -4    1.30    1.10
   0  -6  -4    2.10    1.00
   0  -6  -4    2.70    0.90
   0  -6  -4    1.60    1.60
   0  -6  -4    2.00    1.00
   1   6   4   -1.20    0.70
   1   6   4    0.60    0.70
   1   6   4    0.90    1.00
  -1  -6  -4   -0.10    0.80
  -1  -6  -4    0.60    0.90
  -1  -6  -4   -0.10    0.70
  -1  -6  -4    0.50    0.80
   2   6   4    0.30    1.10
   2   6   4   -1.40    0.90
   2   6   4    0.30    0.60
  -2  -6  -4   -0.10    0.90
  -2  -6  -4    0.30    1.10
  -2  -6  -4    0.00    0.50
   3   6   4   -0.80    1.10
   3   6   4    1.00    1.00
   3   6   4    0.10    0.80
   3   6   4    0.60    0.50
  -3  -6  -4   -1.30    0.80
  -3  -6  -4    0.20    0.80
  -3  -6  -4   -0.30    1.00
  -3  -6  -4   -0.20    0.50
   4   6   4    8.50    1.00
   4   6   4    8.80    1.50
   4   6   4    5.50    1.90
   4   6   4    4.90    1.50
  -4  -6  -4    6.80    1.20
  -4  -6  -4    7.80    1.70
  -4  -6  -4    8.20    1.60
  -4  -6  -4    7.50    1.40
   5   6   4    5.30    1.90
   5   6   4    1.30    1.40
   5   6   4    3.00    1.30
  -5  -6  -4    4.30    1.50
  -5  -6  -4    2.50    1.40
   6   6   4   10.30    2.50
  -6  -6  -4    9.70    1.70
  -6  -6  -4   14.50    2.40
   7   6   4    6.80    2.10
  -7  -6  -4    3.80    1.30
  -7  -6  -4    2.90    1.70
  -9   5   4    0.60    1.60
  -9   5   4   -0.20    1.40
   9  -5  -4    1.80    1.50
   9  -5  -4   -1.80    1.90
  -8   5   4    2.50    1.40
  -8   5   4   -0.20    0.80
  -8   5   4    1.40    1.60
   8  -5  -4    2.20    1.60
   8  -5  -4   -0.20    1.40
  -7   5   4   51.49    3.00
  -7   5   4   54.69    3.50
  -7   5   4   53.99    2.60
   7  -5  -4   50.89    4.10
   7  -5  -4   54.89    5.50
  -6   5   4    4.30    1.10
  -6   5   4    3.30    1.20
  -6   5   4    4.10    1.20
   6  -5  -4    4.60    1.10
   6  -5  -4    4.80    2.30
   6  -5  -4    5.30    1.70
  -5   5   4    7.40    1.30
  -5   5   4    8.00    1.30
  -5   5   4    7.20    1.40
  -5   5   4    8.10    1.40
   5  -5  -4    7.30    2.20
   5  -5  -4    2.90    1.50
   5  -5  -4   10.00    1.50
   5  -5  -4    5.70    1.70
  -4   5   4   18.20    1.80
  -4   5   4   18.70    2.00
  -4   5   4   18.00    1.70
   4  -5  -4   16.40    2.10
   4  -5  -4   19.10    1.70
   4  -5  -4   17.00    2.30
   4  -5  -4   17.30    2.60
  -3   5   4  413.96   11.40
  -3   5   4  429.06    9.20
  -3   5   4  413.66   12.00
  -3   5   4  427.06    9.40
   3  -5  -4  417.46   11.50
   3  -5  -4  408.26   12.00
   3  -5  -4  433.06    9.40
   3  -5  -4  417.86   11.40
  -2   5   4    7.10    1.50
  -2   5   4    5.30    1.20
  -2   5   4    7.80    1.40
  -2   5   4    6.90    1.10
  -2   5   4    7.30    1.50
   2  -5  -4    6.60    1.20
   2  -5  -4    7.20    1.20
   2  -5  -4    6.40    1.20
   2  -5  -4    6.60    1.50
   2  -5  -4    5.20    1.60
  -1   5   4    9.60    1.40
  -1   5   4    8.70    1.40
  -1   5   4    9.50    1.70
  -1   5   4    8.60    1.30
  -1   5   4    9.70    1.50
   1  -5  -4    8.30    1.40
   1  -5  -4    9.70    1.30
   1  -5  -4    8.00    1.50
   1  -5  -4    8.70    1.60
   1  -5  -4    8.90    1.30
   0   5   4  130.29    5.10
   0   5   4  123.29    4.10
   0   5   4  121.89    5.00
   0   5   4  127.09    4.60
   0   5   4  125.29    4.10
   0  -5  -4  127.39    4.50
   0  -5  -4  126.39    4.30
   0  -5  -4  125.09    3.90
   0  -5  -4  127.49    5.30
   0  -5  -4  125.59    4.40
   0  -5  -4  124.59    4.80
   1   5   4  132.69    4.40
   1   5   4  126.79    5.30
   1   5   4  126.79    5.20
   1   5   4  120.89    3.90
   1   5   4  128.89    4.30
  -1  -5  -4  123.09    4.10
  -1  -5  -4  130.39    5.20
  -1  -5  -4  125.19    3.90
  -1  -5  -4  121.89    4.20
  -1  -5  -4  127.89    4.30
   2   5   4  168.38    5.00
   2   5   4  163.68    4.80
   2   5   4  166.28    6.50
  -2  -5  -4  170.08    5.10
  -2  -5  -4  164.18    5.10
  -2  -5  -4  165.48    4.70
   3   5   4    0.90    0.80
   3   5   4   -0.20    0.50
   3   5   4   -0.10    1.10
   3   5   4    1.20    0.90
  -3  -5  -4    1.00    0.60
  -3  -5  -4    0.60    0.80
  -3  -5  -4   -0.10    0.80
  -3  -5  -4    0.90    0.90
   4   5   4   12.60    1.60
   4   5   4   10.80    1.30
   4   5   4    7.10    1.90
   4   5   4    9.60    1.50
  -4  -5  -4   11.60    1.60
  -4  -5  -4   10.90    1.60
  -4  -5  -4   12.00    1.50
  -4  -5  -4   13.40    1.60
   5   5   4  101.99    6.10
   5   5   4   90.19    4.30
   5   5   4   94.49    3.60
  -5  -5  -4   91.49    3.50
  -5  -5  -4   96.99    4.20
  -5  -5  -4   97.19    3.80
   6   5   4   -0.80    1.40
   6   5   4   -1.60    1.00
  -6  -5  -4    1.00    1.80
  -6  -5  -4   -0.20    1.20
  -6  -5  -4    1.80    1.10
   7   5   4    4.20    1.80
  -7  -5  -4    5.90    1.90
  -7  -5  -4    3.30    2.10
  -7  -5  -4    3.80    1.10
  -9   4   4   -2.20    1.50
  -9   4   4   -0.90    1.40
   9  -4  -4   -0.60    1.30
   9  -4  -4   -0.20    1.90
   9  -4  -4    1.80    1.60
  -8   4   4   -1.00    1.30
  -8   4   4   -0.40    1.50
  -8   4   4    0.90    0.70
   8  -4  -4   -0.50    1.70
   8  -4  -4    0.50    1.30
  -7   4   4   18.60    1.60
  -7   4   4   14.40    2.10
  -7   4   4   17.10    2.40
   7  -4  -4   13.90    3.00
   7  -4  -4   14.30    2.30
  -6   4   4    3.70    1.40
  -6   4   4    2.10    1.10
  -6   4   4    5.70    1.10
   6  -4  -4    2.90    2.00
   6  -4  -4    3.90    1.00
   6  -4  -4    4.50    1.40
  -5   4   4    7.40    1.20
  -5   4   4    9.90    1.40
  -5   4   4    6.60    1.40
  -5   4   4    6.90    1.40
  -5   4   4    6.40    1.10
   5  -4  -4    6.70    2.00
   5  -4  -4    8.50    1.20
   5  -4  -4    6.50    1.50
   5  -4  -4    6.60    1.70
  -4   4   4    0.10    0.80
  -4   4   4   -0.70    0.70
  -4   4   4    1.10    0.80
  -4   4   4    0.10    0.70
   4  -4  -4   -0.30    1.20
   4  -4  -4   -0.50    0.90
   4  -4  -4    0.30    0.60
   4  -4  -4   -0.40    0.70
   4  -4  -4    0.10    1.00
  -3   4   4   13.80    1.90
  -3   4   4   12.50    1.20
  -3   4   4   11.20    1.60
  -3   4   4   11.30    1.30
   3  -4  -4   10.50    1.80
   3  -4  -4   14.10    1.90
   3  -4  -4   14.30    1.30
   3  -4  -4   13.00    1.30
   3  -4  -4   11.60    1.70
  -2   4   4   21.70    1.90
  -2   4   4   23.20    2.30
  -2   4   4   23.10    2.00
  -2   4   4   21.50    1.60
  -2   4   4   20.80    1.70
   2  -4  -4   22.50    1.80
   2  -4  -4   25.20    2.00
   2  -4  -4   19.90    2.30
   2  -4  -4   19.70    2.00
   2  -4  -4   21.00    1.40
  -1   4   4    4.60    1.10
  -1   4   4    3.70    1.10
  -1   4   4    3.50    1.00
  -1   4   4    4.10    1.10
  -1   4   4    5.90    1.10
   1  -4  -4    3.70    1.30
   1  -4  -4    5.00    1.00
   1  -4  -4    4.50    1.10
   1  -4  -4    6.00    1.00
   1  -4  -4    5.30    1.20
   0   4   4   31.60    1.90
   0   4   4   33.20    2.60
   0   4   4   33.70    2.20
   0   4   4   30.80    2.40
   0   4   4   30.10    1.80
   0  -4  -4   34.30    2.30
   0  -4  -4   33.40    1.80
   0  -4  -4   29.90    1.80
   0  -4  -4   37.00    2.20
   1   4   4  322.47    8.20
   1   4   4  331.97    7.50
   1   4   4  307.87    9.40
   1   4   4  325.37    9.20
   1   4   4  324.97    7.30
  -1  -4  -4  325.97    8.20
  -1  -4  -4  317.97    7.50
  -1  -4  -4  324.27    9.40
  -1  -4  -4  318.87    7.20
  -1  -4  -4  336.27    8.20
   2   4   4  133.49    4.10
   2   4   4  130.89    4.00
   2   4   4  133.99    5.50
   2   4   4  134.79    5.40
   2   4   4  133.59    4.20
  -2  -4  -4  134.29    5.40
  -2  -4  -4  133.49    3.90
  -2  -4  -4  135.99    4.20
  -2  -4  -4  127.49    4.00
   3   4   4    5.50    1.00
   3   4   4    6.50    1.00
   3   4   4    6.10    1.10
   3   4   4    6.00    1.50
  -3  -4  -4    6.20    1.20
  -3  -4  -4    6.40    1.10
  -3  -4  -4    5.30    0.80
  -3  -4  -4    6.20    1.10
   4   4   4   10.20    1.80
   4   4   4   11.50    1.40
   4   4   4   10.10    1.30
   4   4   4   13.50    1.50
  -4  -4  -4   11.00    1.60
  -4  -4  -4   13.80    1.60
  -4  -4  -4   12.20    1.40
   5   4   4  396.26    8.40
   5   4   4  379.66   12.80
   5   4   4  398.26   10.70
   5   4   4  399.26    9.80
  -5  -4  -4  375.96    8.30
  -5  -4  -4  415.76    8.80
  -5  -4  -4  367.36    9.00
  -5  -4  -4  369.06    9.00
   6   4   4  132.99    7.10
   6   4   4  123.89    5.30
  -6  -4  -4  123.99    5.10
  -6  -4  -4  126.19    4.00
  -6  -4  -4  120.89    4.80
   7   4   4    4.80    1.50
   7   4   4    7.90    2.30
  -7  -4  -4    4.50    1.70
  -7  -4  -4    5.60    1.60
  -7  -4  -4    6.40    1.20
   8   4   4    1.60    1.80
  -8  -4  -4   -0.20    1.90
  -8  -4  -4   -1.50    1.30
  -9   3   4    0.80    1.70
  -9   3   4    0.20    1.50
   9  -3  -4    4.20    2.20
   9  -3  -4    1.90    2.10
  -8   3   4    9.50    2.20
  -8   3   4    8.60    0.90
  -8   3   4    8.60    2.00
   8  -3  -4    4.40    2.50
   8  -3  -4    8.30    2.00
   8  -3  -4    9.10    2.70
  -7   3   4    6.30    0.90
  -7   3   4    7.70    1.90
  -7   3   4    7.10    1.00
  -7   3   4    6.60    1.40
   7  -3  -4    6.00    1.60
   7  -3  -4    6.30    2.00
  -6   3   4    2.10    0.90
  -6   3   4    0.20    0.80
  -6   3   4    0.70    0.70
  -6   3   4    1.80    1.20
   6  -3  -4    0.40    0.70
   6  -3  -4    1.90    1.10
   6  -3  -4    1.30    1.30
  -5   3   4   21.90    1.50
  -5   3   4   22.00    1.80
  -5   3   4   21.20    1.50
  -5   3   4   20.20    2.00
  -5   3   4   23.30    2.00
   5  -3  -4   21.40    2.20
   5  -3  -4   16.60    2.40
   5  -3  -4   20.30    1.40
   5  -3  -4   20.70    1.50
  -4   3   4   10.20    1.20
  -4   3   4   11.10    1.30
  -4   3   4    9.70    1.20
  -4   3   4   11.00    1.30
  -4   3   4    8.70    1.30
  -4   3   4    9.70    1.80
   4  -3  -4    8.90    1.50
   4  -3  -4   10.50    1.80
   4  -3  -4    9.80    1.20
   4  -3  -4   10.20    1.10
   4  -3  -4    9.80    1.50
  -3   3   4  118.19    4.30
  -3   3   4  120.09    3.50
  -3   3   4  117.69    3.50
  -3   3   4  113.69    5.00
   3  -3  -4  116.69    3.40
   3  -3  -4  120.09    5.20
   3  -3  -4  125.29    4.70
   3  -3  -4  117.59    3.50
   3  -3  -4  116.39    4.30
  -2   3   4    3.00    1.00
  -2   3   4    5.90    1.00
  -2   3   4    4.70    0.90
  -2   3   4    3.70    1.10
  -2   3   4    2.90    0.90
   2  -3  -4    3.50    0.80
   2  -3  -4    3.40    1.10
   2  -3  -4    4.00    1.00
   2  -3  -4    3.30    1.10
   2  -3  -4    3.70    0.90
  -1   3   4   -0.50    0.70
  -1   3   4    0.60    0.70
  -1   3   4    0.60    0.70
  -1   3   4   -1.40    0.70
  -1   3   4    0.70    0.80
   1  -3  -4    1.00    0.70
   1  -3  -4   -0.90    0.60
   1  -3  -4   -0.20    0.50
   1  -3  -4    0.20    0.50
   1  -3  -4   -0.60    0.70
   0   3   4   24.40    1.80
   0   3   4   22.60    1.80
   0   3   4   19.80    1.80
   0   3   4   21.60    1.60
   0   3   4   21.10    1.40
   0  -3  -4   21.30    1.30
   0  -3  -4   20.30    1.40
   0  -3  -4   23.70    1.80
   0  -3  -4   22.80    1.70
   1   3   4  256.37    7.30
   1   3   4  250.27    6.60
   1   3   4  241.48    5.80
   1   3   4  250.17    7.60
   1   3   4  245.78    5.70
  -1  -3  -4  238.48    5.80
  -1  -3  -4  243.98    5.60
  -1  -3  -4  247.68    7.50
  -1  -3  -4  252.27    6.10
  -1  -3  -4  249.97    6.60
   2   3   4    0.30    0.80
   2   3   4   -0.20    0.60
   2   3   4    0.30    0.70
   2   3   4    0.30    0.70
  -2  -3  -4    0.20    0.50
  -2  -3  -4   -0.30    0.50
  -2  -3  -4    0.80    0.70
  -2  -3  -4    0.20    0.30
   3   3   4    3.70    1.10
   3   3   4    3.10    0.90
   3   3   4    4.40    0.90
   3   3   4    3.20    0.90
   3   3   4    3.80    0.70
  -3  -3  -4    4.40    0.90
  -3  -3  -4    4.10    0.90
  -3  -3  -4    5.10    1.00
  -3  -3  -4    3.90    1.00
   4   3   4    5.00    1.00
   4   3   4    6.30    1.40
   4   3   4    5.00    1.00
   4   3   4    2.80    1.10
   4   3   4    4.10    0.90
  -4  -3  -4    4.50    1.00
  -4  -3  -4    5.50    1.10
  -4  -3  -4    5.10    0.90
  -4  -3  -4    9.20    1.60
   5   3   4    4.20    0.90
   5   3   4    2.60    1.00
   5   3   4    2.90    1.30
  -5  -3  -4    6.70    1.50
  -5  -3  -4    4.80    1.10
  -5  -3  -4    3.60    0.80
  -5  -3  -4    2.60    0.90
   6   3   4    2.90    1.70
   6   3   4    1.10    1.00
  -6  -3  -4    1.30    0.60
  -6  -3  -4    2.30    0.90
  -6  -3  -4    6.00    1.80
  -6  -3  -4    2.60    1.10
   7   3   4    3.40    1.90
   7   3   4    3.00    1.20
  -7  -3  -4    3.70    0.90
  -7  -3  -4    7.50    1.90
  -7  -3  -4    2.60    1.50
   8   3   4    0.00    1.50
  -8  -3  -4    0.70    1.60
  -8  -3  -4    1.00    1.50
  -9   2   4    0.50    1.60
   9  -2  -4    1.80    2.10
   9  -2  -4    0.40    1.70
  -8   2   4    1.70    1.60
  -8   2   4    1.50    1.60
   8  -2  -4    0.30    1.10
   8  -2  -4    2.00    1.90
   8  -2  -4    0.70    1.90
  -7   2   4    2.00    0.70
  -7   2   4    2.40    0.70
  -7   2   4    1.20    1.30
  -7   2   4    4.00    1.30
   7  -2  -4    3.50    1.90
   7  -2  -4    2.30    1.50
   7  -2  -4    4.70    1.40
  -6   2   4   22.10    2.00
  -6   2   4   23.80    2.00
  -6   2   4   21.70    1.50
   6  -2  -4   22.70    1.30
   6  -2  -4   19.50    2.90
   6  -2  -4   20.90    1.30
   6  -2  -4   24.40    2.40
   6  -2  -4   26.10    3.50
  -5   2   4    2.70    1.20
  -5   2   4    2.70    0.80
  -5   2   4    2.30    0.80
  -5   2   4    3.50    1.10
   5  -2  -4    3.10    1.10
   5  -2  -4    3.30    0.70
   5  -2  -4    2.40    0.70
   5  -2  -4    5.30    1.70
  -4   2   4    0.40    0.90
  -4   2   4   -0.10    0.60
  -4   2   4    1.60    0.90
  -4   2   4    1.20    0.70
  -4   2   4    1.50    0.70
  -4   2   4    2.30    0.70
   4  -2  -4    1.30    0.70
   4  -2  -4    1.40    1.20
   4  -2  -4    0.70    0.70
   4  -2  -4    0.60    0.60
  -3   2   4    1.50    0.60
  -3   2   4    0.60    0.70
  -3   2   4    1.20    0.90
  -3   2   4    1.10    0.60
   3  -2  -4    1.10    0.60
   3  -2  -4    1.40    1.10
   3  -2  -4    1.10    0.70
   3  -2  -4    1.20    0.90
   3  -2  -4    1.60    0.70
  -2   2   4    6.50    1.20
  -2   2   4    6.20    1.00
  -2   2   4    6.30    1.00
  -2   2   4    5.60    0.90
   2  -2  -4    6.20    0.90
   2  -2  -4    7.90    1.10
   2  -2  -4    7.50    1.20
   2  -2  -4    8.40    1.00
   2  -2  -4    6.50    1.30
  -1   2   4   -0.50    0.50
  -1   2   4    0.70    0.60
  -1   2   4   -1.70    0.60
  -1   2   4    1.30    0.80
  -1   2   4    0.20    0.60
   1  -2  -4    0.30    0.70
   1  -2  -4    0.20    0.50
   1  -2  -4   -1.00    0.70
   1  -2  -4    1.40    0.80
   1  -2  -4    0.30    0.80
   0   2   4    1.00    0.70
   0   2   4    1.20    0.80
   0   2   4   -0.80    0.60
   0   2   4    1.10    0.70
   0  -2  -4   -0.70    0.70
   0  -2  -4   -0.70    0.60
   0  -2  -4    0.20    0.70
   0  -2  -4    0.10    0.60
   1   2   4    1.90    0.70
   1   2   4    1.30    0.80
   1   2   4    0.40    0.70
   1   2   4    3.10    0.80
  -1  -2  -4    1.90    0.30
  -1  -2  -4    1.90    0.70
  -1  -2  -4    1.20    0.80
  -1  -2  -4    1.00    0.70
  -1  -2  -4    3.10    0.90
   2   2   4  107.09    3.60
   2   2   4  104.09    4.30
   2   2   4  103.99    3.00
   2   2   4  106.19    2.80
   2   2   4  107.39    3.20
  -2  -2  -4  101.49    4.10
  -2  -2  -4  104.89    3.10
  -2  -2  -4  106.89    3.00
   3   2   4   32.50    2.10
   3   2   4   31.70    1.50
   3   2   4   31.10    2.60
   3   2   4   30.70    1.50
   3   2   4   31.90    1.70
  -3  -2  -4   31.20    1.60
  -3  -2  -4   31.10    1.60
  -3  -2  -4   30.30    1.70
  -3  -2  -4   29.60    2.40
   4   2   4   86.19    4.60
   4   2   4   93.79    3.40
   4   2   4   86.29    2.70
   4   2   4   86.39    2.80
  -4  -2  -4   87.59    2.80
  -4  -2  -4   79.29    3.10
  -4  -2  -4   81.49    3.10
  -4  -2  -4   87.79    2.60
   5   2   4    0.80    0.60
   5   2   4   -0.60    1.00
   5   2   4    0.00    0.60
   5   2   4    0.80    0.60
  -5  -2  -4    0.20    1.10
  -5  -2  -4    0.30    0.60
  -5  -2  -4    0.30    0.50
  -5  -2  -4   -0.20    0.60
   6   2   4    6.40    0.90
   6   2   4    5.80    1.30
   6   2   4    7.20    1.90
  -6  -2  -4    6.20    0.80
  -6  -2  -4    5.80    1.30
  -6  -2  -4    6.50    1.50
  -6  -2  -4    7.00    0.90
   7   2   4    1.50    1.50
   7   2   4   -0.20    1.00
  -7  -2  -4    0.40    0.50
  -7  -2  -4   -0.10    1.30
  -7  -2  -4    2.30    1.40
   8   2   4   -0.30    1.00
   8   2   4    1.40    1.30
  -8  -2  -4   -1.30    1.70
  -8  -2  -4   -1.20    0.90
  -9   1   4    5.90    2.00
   9  -1  -4    6.40    2.30
   9  -1  -4    6.60    2.50
  -8   1   4   27.40    3.10
  -8   1   4   23.60    2.60
  -8   1   4   24.00    1.00
   8  -1  -4   25.30    2.70
   8  -1  -4   19.00    3.20
   8  -1  -4   23.40    3.40
  -7   1   4    4.40    1.50
  -7   1   4    2.40    0.70
  -7   1   4    2.80    0.70
  -7   1   4    1.70    1.10
   7  -1  -4    2.00    1.10
   7  -1  -4    0.80    1.60
   7  -1  -4    1.60    1.50
  -6   1   4   22.20    2.20
  -6   1   4   24.40    1.50
  -6   1   4   27.10    2.20
   6  -1  -4   24.00    1.30
   6  -1  -4   24.70    1.30
   6  -1  -4   27.70    3.20
   6  -1  -4   28.90    2.30
   6  -1  -4   30.20    3.30
  -5   1   4    4.10    0.90
  -5   1   4    4.40    1.10
  -5   1   4    4.30    1.20
  -5   1   4    3.80    0.80
   5  -1  -4    3.00    1.00
   5  -1  -4    2.80    0.70
   5  -1  -4    3.10    1.30
   5  -1  -4    3.40    0.70
   5  -1  -4    4.90    1.60
  -4   1   4   58.89    2.20
  -4   1   4   54.39    3.40
  -4   1   4   54.49    2.10
  -4   1   4   58.99    2.40
  -4   1   4   58.39    2.40
   4  -1  -4   58.99    2.10
   4  -1  -4   59.09    2.60
   4  -1  -4   58.99    3.60
   4  -1  -4   55.19    2.10
   4  -1  -4   59.29    4.00
  -3   1   4  154.38    3.90
  -3   1   4  154.28    4.30
  -3   1   4  157.18    5.60
  -3   1   4  157.58    3.90
  -3   1   4  152.68    4.00
   3  -1  -4  159.18    4.40
   3  -1  -4  160.28    5.70
   3  -1  -4  160.28    3.90
   3  -1  -4  165.58    3.90
  -2   1   4   20.70    1.30
  -2   1   4   22.90    1.90
  -2   1   4   21.80    1.40
  -2   1   4   21.90    1.40
   2  -1  -4   23.70    1.30
   2  -1  -4   22.90    1.80
   2  -1  -4   26.80    2.00
   2  -1  -4   23.70    1.40
   2  -1  -4   25.40    1.50
  -1   1   4   -1.30    0.60
  -1   1   4    0.50    0.60
  -1   1   4   -0.40    0.40
  -1   1   4    1.20    0.80
  -1   1   4    0.20    0.50
   1  -1  -4    1.30    0.80
   1  -1  -4    0.20    0.50
   1  -1  -4   -0.70    0.40
   1  -1  -4   -0.70    0.60
   0   1   4  143.99    3.70
   0   1   4  151.28    3.70
   0   1   4  154.38    4.80
   0   1   4  153.38    4.60
   0  -1  -4  154.68    4.80
   0  -1  -4  142.99    4.00
   0  -1  -4  154.88    4.60
   0  -1  -4  151.28    3.80
   0  -1  -4  140.69    3.50
   1   1   4   29.30    1.50
   1   1   4   28.80    1.50
   1   1   4   31.00    1.90
   1   1   4   32.10    1.80
  -1  -1  -4   30.20    1.40
  -1  -1  -4   27.40    1.80
  -1  -1  -4   30.40    1.50
  -1  -1  -4   34.00    2.00
   2   1   4   34.70    2.00
   2   1   4   32.00    2.20
   2   1   4   31.00    1.00
   2   1   4   31.90    1.50
   2   1   4   31.80    1.50
  -2  -1  -4   34.30    1.50
  -2  -1  -4   30.40    2.00
  -2  -1  -4   33.70    1.60
   3   1   4    0.40    0.40
   3   1   4    0.40    0.50
   3   1   4    0.20    0.50
   3   1   4    0.40    0.80
  -3  -1  -4    0.20    0.50
  -3  -1  -4    0.30    0.50
  -3  -1  -4   -0.20    0.50
  -3  -1  -4    0.80    0.70
  -3  -1  -4    1.60    0.90
   4   1   4    4.20    1.10
   4   1   4    2.80    0.70
   4   1   4    3.60    0.70
   4   1   4    2.80    0.70
  -4  -1  -4    3.70    1.00
  -4  -1  -4    3.00    0.70
  -4  -1  -4    3.90    1.00
  -4  -1  -4    3.60    0.70
   5   1   4    6.10    1.60
   5   1   4    8.30    0.90
   5   1   4    6.80    1.20
   5   1   4    9.20    0.90
  -5  -1  -4   10.40    1.60
  -5  -1  -4    8.60    0.90
  -5  -1  -4    9.00    1.40
  -5  -1  -4    7.50    0.70
   6   1   4    1.20    1.00
   6   1   4    2.30    0.50
   6   1   4    2.00    0.50
   6   1   4    1.20    1.30
  -6  -1  -4    3.10    1.50
  -6  -1  -4    1.90    0.50
  -6  -1  -4    1.00    0.50
  -6  -1  -4    1.60    1.10
   7   1   4    1.50    1.50
   7   1   4    1.70    1.20
  -7  -1  -4    2.90    1.60
  -7  -1  -4    1.20    1.10
   8   1   4    0.10    0.90
   8   1   4   -0.20    1.40
  -8  -1  -4    0.50    1.00
  -8  -1  -4   -0.60    1.70
   9   1   4   -0.10    0.90
  -9  -1  -4    1.10    1.60
  -9  -1  -4    0.20    1.60
  -9   0   4    2.20    1.50
   9   0  -4    2.30    1.90
   9   0  -4    1.50    1.80
  -8   0   4   11.10    0.80
  -8   0   4   10.10    2.10
   8   0  -4    9.20    2.40
   8   0  -4    8.00    1.60
   8   0  -4    9.90    2.70
  -7   0   4   19.80    1.30
  -7   0   4   24.20    2.60
  -7   0   4   18.50    2.30
   7   0  -4   17.60    2.90
   7   0  -4   24.70    2.30
   7   0  -4   19.50    2.80
  -6   0   4    9.10    1.10
  -6   0   4    9.10    1.50
  -6   0   4    7.90    1.60
   6   0  -4    8.20    0.90
   6   0  -4    8.00    1.90
   6   0  -4    8.10    1.30
   6   0  -4    9.00    0.90
   6   0  -4    7.90    1.90
  -5   0   4    9.60    1.50
  -5   0   4   11.40    1.20
  -5   0   4   13.60    1.30
  -5   0   4   14.00    1.70
   5   0  -4   11.80    1.50
   5   0  -4   12.30    2.00
   5   0  -4   11.70    2.00
   5   0  -4   12.40    1.10
   5   0  -4   15.20    1.10
  -4   0   4  288.97    6.20
  -4   0   4  271.77    6.30
  -4   0   4  284.87    8.60
  -4   0   4  284.17    6.50
  -4   0   4  281.97    6.00
   4   0  -4  288.17    8.60
   4   0  -4  288.17    6.00
   4   0  -4  291.47    6.90
   4   0  -4  288.57    9.60
   4   0  -4  279.47    5.90
  -3   0   4   65.69    2.30
  -3   0   4   64.19    2.30
  -3   0   4   66.19    2.20
  -3   0   4   67.49    2.40
  -3   0   4   68.09    3.20
   3   0  -4   67.39    2.20
   3   0  -4   70.09    2.20
   3   0  -4   68.29    2.20
   3   0  -4   69.29    3.80
   3   0  -4   68.99    3.40
  -2   0   4  211.48    4.70
  -2   0   4  212.98    4.80
  -2   0   4  209.28    6.20
  -2   0   4  210.68    4.80
   2   0  -4  213.18    4.70
   2   0  -4  213.58    4.70
   2   0  -4  210.78    6.60
   2   0  -4  216.38    4.70
   2   0  -4  204.98    6.10
  -1   0   4 2080.69   42.00
  -1   0   4 2011.30   35.10
  -1   0   4 2081.29   42.60
  -1   0   4 2110.89   35.20
   1   0  -4 2108.39   45.40
   1   0  -4 2022.10   41.90
   1   0  -4 2025.60   35.10
   1   0  -4 2109.79   35.20
   1   0  -4 2077.69   47.30
   0   0   4 9789.52  196.18
   0   0   4 9999.00  209.98
   0   0   4 9460.95  214.08
   0   0   4 9496.45  165.48
   0   0   4 9791.02  164.08
   0   0  -4 9942.81  164.18
   0   0  -4 9269.07  196.18
   0   0  -4 9397.66  214.08
   0   0  -4 9358.56  165.48
   1   0   4    1.80    0.30
   1   0   4    1.30    0.60
   1   0   4    2.10    0.60
   1   0   4    1.80    0.70
   1   0   4    3.90    0.90
  -1   0  -4    2.10    0.50
  -1   0  -4    1.60    0.60
  -1   0  -4    1.60    0.50
   2   0   4    0.20    0.40
   2   0   4    0.00    0.60
   2   0   4    0.40    0.50
  -2   0  -4    0.20    0.40
  -2   0  -4    0.20    0.40
  -2   0  -4    0.10    0.40
  -2   0  -4    0.30    0.50
   3   0   4  380.86    7.10
   3   0   4  355.46    7.00
   3   0   4  362.86   10.10
  -3   0  -4  353.16    7.30
  -3   0  -4  363.26    7.00
  -3   0  -4  368.06    7.00
  -3   0  -4  366.06    7.20
  -3   0  -4  358.06   10.00
   4   0   4  634.24   16.40
   4   0   4  630.74   11.30
   4   0   4  613.54   11.20
  -4   0  -4  618.74   11.80
  -4   0  -4  629.14   11.70
  -4   0  -4  631.04   11.30
   5   0   4   23.40    2.60
   5   0   4   22.40    2.10
   5   0   4   22.30    1.00
   5   0   4   22.70    1.10
  -5   0  -4   22.70    1.80
  -5   0  -4   22.10    1.70
  -5   0  -4   21.20    1.00
  -5   0  -4   22.70    1.00
   6   0   4    8.70    1.90
   6   0   4   10.10    0.50
   6   0   4    8.00    1.50
  -6   0  -4    9.30    0.40
  -6   0  -4   10.60    1.90
  -6   0  -4   11.50    1.70
  -6   0  -4    9.90    0.40
   7   0   4    1.10    1.30
   7   0   4    0.10    1.00
  -7   0  -4   -1.00    1.00
  -7   0  -4    1.00    1.50
   8   0   4    7.10    1.90
   8   0   4    5.50    1.60
  -8   0  -4    9.10    2.40
  -8   0  -4    9.40    2.10
   9   0   4   -0.60    1.00
   9   0   4    0.90    1.30
   9   0   4   -0.10    1.30
  -9   0  -4   -0.70    1.40
  -9   0  -4    0.90    2.00
  -9  -1   4    1.20    1.30
  -9  -1   4    0.50    1.30
   9   1  -4   -0.60    1.10
   9   1  -4    2.20    1.80
  -8  -1   4   10.00    0.90
  -8  -1   4    9.50    2.10
  -8  -1   4   13.90    2.30
   8   1  -4    9.00    2.30
   8   1  -4    8.40    2.50
  -7  -1   4    0.90    0.70
  -7  -1   4    1.50    1.40
  -7  -1   4   -1.00    1.30
  -7  -1   4    0.50    0.60
   7   1  -4    1.60    1.40
   7   1  -4    0.70    0.90
   7   1  -4    0.10    1.20
  -6  -1   4    7.60    1.40
  -6  -1   4    4.90    1.40
  -6  -1   4    7.10    1.50
   6   1  -4    7.50    0.90
   6   1  -4    6.50    1.70
   6   1  -4    7.20    1.00
   6   1  -4    7.70    1.70
   6   1  -4    8.30    1.20
  -5  -1   4    4.00    1.10
  -5  -1   4    3.90    0.80
  -5  -1   4    4.80    0.90
  -5  -1   4    4.80    1.10
  -5  -1   4    4.20    1.30
   5   1  -4    5.20    1.40
   5   1  -4    3.80    1.50
   5   1  -4    4.50    0.90
   5   1  -4    5.30    0.80
   5   1  -4    5.60    1.10
   5   1  -4    5.00    0.80
  -4  -1   4   83.49    3.10
  -4  -1   4   82.29    2.90
  -4  -1   4   86.19    3.00
  -4  -1   4   81.89    2.70
  -4  -1   4   77.89    2.50
  -4  -1   4   82.59    3.90
   4   1  -4   81.19    2.50
   4   1  -4   79.99    3.90
   4   1  -4   84.59    2.50
   4   1  -4   83.59    2.90
   4   1  -4   81.39    2.70
   4   1  -4   84.39    4.60
  -3  -1   4   38.90    1.80
  -3  -1   4   40.00    2.40
  -3  -1   4   40.30    1.70
  -3  -1   4   41.40    1.80
  -3  -1   4   43.90    1.90
   3   1  -4   37.70    1.60
   3   1  -4   40.00    2.80
   3   1  -4   43.00    1.70
   3   1  -4   39.00    2.50
   3   1  -4   42.00    1.30
  -2  -1   4   56.79    2.00
  -2  -1   4   57.89    2.00
  -2  -1   4   60.69    3.00
  -2  -1   4   59.29    2.60
  -2  -1   4   56.79    1.90
   2   1  -4   57.19    2.00
   2   1  -4   58.09    2.60
   2   1  -4   60.29    3.00
   2   1  -4   58.49    2.00
  -1  -1   4  142.49    4.60
  -1  -1   4  141.59    3.60
  -1  -1   4  144.49    4.40
  -1  -1   4  144.99    3.50
   1   1  -4  144.29    3.50
   1   1  -4  150.18    4.40
   1   1  -4  139.09    4.50
   1   1  -4  137.09    3.40
   0  -1   4  120.79    3.80
   0  -1   4  122.69    3.70
   0  -1   4  126.99    4.00
   0  -1   4  122.49    3.10
   0  -1   4  126.19    3.20
   0   1  -4  129.19    3.20
   0   1  -4  127.49    4.00
   0   1  -4  119.39    3.70
   0   1  -4  125.09    3.10
   0   1  -4  132.29    4.00
   1  -1   4  498.25    9.30
   1  -1   4  492.25    9.20
   1  -1   4  501.05   11.40
   1  -1   4  504.45   11.90
  -1   1  -4  493.25    9.20
  -1   1  -4  488.25   11.40
  -1   1  -4  503.05    9.30
  -1   1  -4  494.95   11.90
   2  -1   4   23.30    1.60
   2  -1   4   21.50    1.10
   2  -1   4   21.80    1.10
  -2   1  -4   24.20    1.10
  -2   1  -4   21.70    1.10
  -2   1  -4   20.90    1.50
  -2   1  -4   23.10    1.20
   3  -1   4    6.30    0.70
   3  -1   4    6.70    0.70
   3  -1   4    6.50    1.10
  -3   1  -4    9.90    1.20
  -3   1  -4    8.80    1.00
  -3   1  -4    6.20    1.00
  -3   1  -4    6.70    0.70
  -3   1  -4    6.70    0.70
   4  -1   4  235.68    7.40
   4  -1   4  230.38    4.60
   4  -1   4  228.88    4.60
  -4   1  -4  228.98    4.60
  -4   1  -4  221.38    5.40
  -4   1  -4  226.08    5.30
   5  -1   4  127.99    5.40
   5  -1   4  121.09    2.60
   5  -1   4  123.89    3.90
   5  -1   4  119.49    2.60
  -5   1  -4  122.39    2.60
  -5   1  -4  126.09    4.10
  -5   1  -4  120.69    2.50
  -5   1  -4  118.39    3.80
   6  -1   4    7.90    1.70
  -6   1  -4    9.00    1.50
  -6   1  -4   10.30    1.60
   7  -1   4   10.50    2.10
   7  -1   4   15.30    2.40
  -7   1  -4   14.90    2.00
  -7   1  -4   14.50    2.10
   8  -1   4   44.80    4.10
   8  -1   4   43.40    3.90
  -8   1  -4   36.10    3.20
  -8   1  -4   37.90    3.00
   9  -1   4    1.50    1.40
   9  -1   4    0.80    1.30
  -9   1  -4    1.60    2.00
  -9   1  -4    1.30    1.60
  -9  -2   4    2.70    1.40
  -9  -2   4    2.80    1.80
   9   2  -4    4.30    2.20
  -8  -2   4    1.60    0.70
  -8  -2   4   -1.30    0.90
  -8  -2   4    1.10    1.20
   8   2  -4   -0.20    1.30
   8   2  -4    1.30    1.80
  -7  -2   4   25.90    2.50
  -7  -2   4   25.80    2.50
  -7  -2   4   26.50    1.70
   7   2  -4   19.30    3.10
   7   2  -4   29.00    2.30
   7   2  -4   24.90    3.00
  -6  -2   4   16.70    1.40
  -6  -2   4   18.50    2.20
  -6  -2   4   19.30    1.60
  -6  -2   4   19.10    2.20
   6   2  -4   14.00    2.50
   6   2  -4   20.60    1.80
   6   2  -4   19.90    1.40
   6   2  -4   17.70    2.30
  -5  -2   4   -0.20    0.60
  -5  -2   4   -0.10    1.00
  -5  -2   4    0.10    0.70
  -5  -2   4   -0.50    0.80
   5   2  -4   -0.40    0.80
   5   2  -4   -0.20    0.60
   5   2  -4   -0.20    0.60
   5   2  -4   -0.20    0.70
   5   2  -4   -0.20    0.50
  -4  -2   4   30.90    2.00
  -4  -2   4   35.70    1.90
  -4  -2   4   33.90    2.00
  -4  -2   4   33.90    2.80
  -4  -2   4   34.90    1.70
  -4  -2   4   30.90    1.90
  -4  -2   4   31.40    2.30
   4   2  -4   33.40    3.10
   4   2  -4   37.10    1.90
   4   2  -4   33.60    2.40
   4   2  -4   31.90    1.60
   4   2  -4   33.90    1.70
  -3  -2   4    1.70    0.70
  -3  -2   4    1.70    0.80
  -3  -2   4    2.70    0.70
  -3  -2   4    2.60    0.80
  -3  -2   4    3.30    0.60
  -3  -2   4    3.00    0.90
  -3  -2   4    2.20    1.00
   3   2  -4    2.10    0.90
   3   2  -4    2.70    0.40
   3   2  -4    2.60    0.70
   3   2  -4    2.40    0.70
   3   2  -4    3.30    0.80
   3   2  -4    2.20    0.90
  -2  -2   4  541.25   14.10
  -2  -2   4  551.24   12.60
  -2  -2   4  542.05    9.80
  -2  -2   4  541.15   10.40
  -2  -2   4  549.05   10.60
   2   2  -4  557.34   10.40
   2   2  -4  558.34   14.20
   2   2  -4  552.64   12.50
   2   2  -4  562.94   10.50
  -1  -2   4 2361.16   40.00
  -1  -2   4 2248.58   47.60
  -1  -2   4 2394.76   40.30
  -1  -2   4 2395.76   49.00
  -1  -2   4 2431.66   40.10
  -1  -2   4 2382.06   51.99
   1   2  -4 2454.05   40.30
   1   2  -4 2378.06   41.00
   1   2  -4 2278.57   51.89
   1   2  -4 2362.96   47.40
   0  -2   4  383.96    9.70
   0  -2   4  386.36    7.60
   0  -2   4  397.06    9.20
   0  -2   4  386.56    7.70
   0   2  -4  391.66    7.70
   0   2  -4  409.26    9.60
   0   2  -4  383.96    7.60
   0   2  -4  389.16    9.70
   1  -2   4  541.15   10.10
   1  -2   4  545.65   12.70
   1  -2   4  527.55    9.90
   1  -2   4  546.05   12.60
  -1   2  -4  529.45   12.60
  -1   2  -4  526.95    9.90
  -1   2  -4  545.95   12.50
  -1   2  -4  532.65   10.00
   2  -2   4   73.39    2.10
   2  -2   4   71.09    2.20
   2  -2   4   72.59    2.60
  -2   2  -4   70.69    1.90
  -2   2  -4   69.09    2.60
  -2   2  -4   74.99    2.20
  -2   2  -4   69.69    2.10
   3  -2   4  389.56    9.80
   3  -2   4  375.06    7.10
   3  -2   4  378.06    7.20
  -3   2  -4  363.96    9.70
  -3   2  -4  379.26    7.20
  -3   2  -4  379.86    7.30
  -3   2  -4  377.26    7.10
  -3   2  -4  374.86    7.10
   4  -2   4  172.58    3.60
   4  -2   4  173.28    4.40
   4  -2   4  175.28    3.70
   4  -2   4  175.38    5.80
  -4   2  -4  165.98    4.40
  -4   2  -4  169.28    3.60
  -4   2  -4  170.28    4.30
   5  -2   4   62.19    1.60
   5  -2   4   62.59    2.70
   5  -2   4   61.49    3.40
  -5   2  -4   63.09    2.70
  -5   2  -4   61.69    1.50
  -5   2  -4   64.69    2.70
  -5   2  -4   61.39    1.50
   6  -2   4   10.00    1.80
  -6   2  -4   11.90    1.60
  -6   2  -4   13.90    1.90
   7  -2   4   -0.70    1.00
  -7   2  -4    0.50    1.20
  -7   2  -4    1.00    1.40
   8  -2   4    3.80    1.60
   8  -2   4    1.80    1.40
  -8   2  -4    3.60    1.60
  -8   2  -4    5.30    1.90
   9  -2   4    0.50    1.20
   9  -2   4    0.70    1.20
   9  -2   4   -1.50    1.60
  -9   2  -4    0.20    1.00
  -9   2  -4   -0.70    1.80
  -9  -3   4    2.50    1.50
  -9  -3   4    1.80    1.30
   9   3  -4    3.30    2.10
  -8  -3   4    0.00    0.70
  -8  -3   4    0.20    1.00
  -8  -3   4   -0.20    1.10
   8   3  -4    2.20    1.30
   8   3  -4   -0.80    1.00
  -7  -3   4    2.10    1.20
  -7  -3   4    0.10    1.00
  -7  -3   4    0.60    0.80
   7   3  -4   -0.60    1.50
   7   3  -4   -0.10    1.10
  -6  -3   4   -0.10    0.90
  -6  -3   4   -1.30    0.90
  -6  -3   4   -1.90    1.00
   6   3  -4   -0.70    1.00
   6   3  -4   -2.20    1.30
  -5  -3   4    1.50    1.10
  -5  -3   4    1.50    0.90
  -5  -3   4    1.60    0.90
  -5  -3   4    0.70    0.70
   5   3  -4    2.10    0.80
   5   3  -4    1.40    0.70
   5   3  -4    1.00    1.20
   5   3  -4    0.90    0.90
   5   3  -4    0.80    0.90
  -4  -3   4    2.80    1.10
  -4  -3   4    4.30    0.90
  -4  -3   4    3.40    0.90
  -4  -3   4    3.70    1.00
  -4  -3   4    3.40    1.00
   4   3  -4    4.60    0.90
   4   3  -4    2.80    1.40
   4   3  -4    2.60    0.70
   4   3  -4    2.00    0.90
   4   3  -4    5.00    1.00
   4   3  -4    2.60    0.70
  -3  -3   4    1.40    0.70
  -3  -3   4    2.30    0.90
  -3  -3   4    2.30    0.80
  -3  -3   4    3.20    0.80
  -3  -3   4    2.10    0.70
  -3  -3   4    2.50    0.80
   3   3  -4    3.10    0.80
   3   3  -4    2.30    0.50
   3   3  -4    2.90    0.90
   3   3  -4    2.80    0.70
   3   3  -4    1.60    0.90
   3   3  -4    2.50    0.70
  -2  -3   4    9.30    1.10
  -2  -3   4    9.00    1.00
  -2  -3   4    8.10    0.90
  -2  -3   4    9.10    1.10
  -2  -3   4    9.60    1.20
  -2  -3   4    7.50    1.20
  -2  -3   4    8.50    0.70
   2   3  -4    9.30    0.80
   2   3  -4    6.00    1.10
   2   3  -4    9.90    1.10
   2   3  -4    9.50    1.10
   2   3  -4    8.60    0.90
   2   3  -4   10.50    1.30
  -1  -3   4    9.00    1.00
  -1  -3   4    8.30    0.70
  -1  -3   4    7.60    0.90
  -1  -3   4    9.70    1.20
  -1  -3   4    9.80    1.20
  -1  -3   4    7.20    1.10
   1   3  -4    6.00    1.00
   1   3  -4   12.50    1.40
   1   3  -4    7.00    0.90
   1   3  -4    8.90    1.10
   1   3  -4    9.00    0.90
   0  -3   4   65.09    2.20
   0  -3   4   62.79    2.40
   0  -3   4   62.29    1.30
   0  -3   4   64.69    2.70
   0  -3   4   59.49    2.40
   0  -3   4   64.59    2.90
   0   3  -4   64.89    2.20
   0   3  -4   61.79    2.90
   0   3  -4   66.69    2.30
   1  -3   4  361.16    7.20
   1  -3   4  365.46    9.30
   1  -3   4  356.56    7.30
   1  -3   4  359.06    8.80
  -1   3  -4  353.36    9.20
  -1   3  -4  358.96    5.80
  -1   3  -4  357.46    7.30
  -1   3  -4  363.66    8.50
  -1   3  -4  342.97    7.10
   2  -3   4  154.28    3.80
   2  -3   4  154.58    3.70
   2  -3   4  156.68    4.30
   2  -3   4  165.88    5.10
   2  -3   4  156.98    5.20
   2  -3   4  154.08    3.30
  -2   3  -4  157.88    3.20
  -2   3  -4  158.68    3.80
  -2   3  -4  154.78    3.70
  -2   3  -4  153.48    4.30
   3  -3   4    7.80    0.90
   3  -3   4    8.80    1.10
   3  -3   4    9.00    0.90
   3  -3   4    7.80    0.90
  -3   3  -4    8.40    0.90
  -3   3  -4   10.10    0.90
  -3   3  -4    9.00    1.00
  -3   3  -4    8.40    0.90
   4  -3   4    4.20    0.90
   4  -3   4    4.80    0.90
   4  -3   4    3.30    0.60
  -4   3  -4    6.00    0.90
  -4   3  -4    4.30    0.60
  -4   3  -4    3.40    0.90
   5  -3   4   18.00    0.90
   5  -3   4   20.10    1.90
   5  -3   4   18.50    1.50
   5  -3   4   18.30    0.90
  -5   3  -4   17.00    1.50
  -5   3  -4   17.20    0.90
  -5   3  -4   19.30    1.50
  -5   3  -4   19.10    0.90
   6  -3   4   19.60    2.20
  -6   3  -4   18.50    2.10
  -6   3  -4   18.90    2.00
   7  -3   4    0.20    0.90
   7  -3   4   -2.00    1.50
  -7   3  -4   -0.30    1.30
  -7   3  -4    0.80    1.00
   8  -3   4    2.80    2.00
   8  -3   4    4.00    1.40
  -8   3  -4    4.30    1.60
  -8   3  -4    3.50    1.70
   9  -3   4   11.10    2.20
   9  -3   4   10.80    2.40
   9  -3   4   10.90    2.90
  -9   3  -4   12.60    2.30
  -9   3  -4    6.30    1.90
  -8  -4   4    4.30    1.90
  -8  -4   4    3.40    1.40
  -8  -4   4    3.10    1.00
   8   4  -4    0.80    1.70
  -7  -4   4    4.90    1.20
  -7  -4   4    4.70    1.70
  -7  -4   4    4.00    1.50
   7   4  -4    3.50    1.40
   7   4  -4    2.20    1.80
  -6  -4   4  245.28    6.40
  -6  -4   4  246.58    6.80
  -6  -4   4  247.08    6.10
  -6  -4   4  263.77    7.00
   6   4  -4  245.28    6.00
   6   4  -4  257.37   10.10
   6   4  -4  251.47    7.60
   6   4  -4  246.08    7.20
  -5  -4   4  124.19    3.80
  -5  -4   4  122.79    4.10
  -5  -4   4  125.29    4.10
  -5  -4   4  127.69    4.30
   5   4  -4  122.19    3.70
   5   4  -4  132.79    4.20
   5   4  -4  123.49    4.20
   5   4  -4  127.69    6.20
   5   4  -4  123.59    4.50
  -4  -4   4    0.00    0.80
  -4  -4   4    1.00    0.80
  -4  -4   4    2.00    0.80
  -4  -4   4    0.90    0.60
  -4  -4   4    1.30    0.90
   4   4  -4   -0.40    0.80
   4   4  -4    1.00    0.70
   4   4  -4    0.90    0.80
   4   4  -4    0.00    0.70
   4   4  -4    1.60    1.00
  -3  -4   4  318.37    7.40
  -3  -4   4  318.37   10.10
  -3  -4   4  325.07    8.20
  -3  -4   4  329.47    6.80
  -3  -4   4  325.67    7.20
  -3  -4   4  331.97    6.70
   3   4  -4  327.67    7.40
   3   4  -4  323.37   10.10
   3   4  -4  317.67    7.60
   3   4  -4  335.57    6.80
   3   4  -4  331.97    7.20
   3   4  -4  330.77    8.00
  -2  -4   4    2.40    0.70
  -2  -4   4    2.00    0.60
  -2  -4   4    1.60    0.60
  -2  -4   4    1.40    0.80
  -2  -4   4    1.70    0.80
  -2  -4   4    1.80    0.50
   2   4  -4    2.10    0.90
   2   4  -4    2.40    0.80
   2   4  -4    1.70    0.60
   2   4  -4    1.90    0.60
   2   4  -4    1.30    0.80
   2   4  -4    2.40    0.80
  -1  -4   4   47.50    2.10
  -1  -4   4   49.90    1.60
  -1  -4   4   49.10    1.30
  -1  -4   4   54.69    2.80
  -1  -4   4   50.99    2.20
  -1  -4   4   50.39    2.20
   1   4  -4   50.59    2.10
   1   4  -4   49.10    2.80
   1   4  -4   49.20    1.40
   1   4  -4   51.59    2.20
   1   4  -4   52.49    2.30
   0  -4   4   69.39    2.80
   0  -4   4   65.89    2.30
   0  -4   4   73.99    3.30
   0   4  -4   70.29    2.80
   0   4  -4   68.69    2.40
   0   4  -4   76.59    3.50
   0   4  -4   71.19    2.60
   1  -4   4   12.30    1.10
   1  -4   4   11.30    1.40
   1  -4   4   13.50    1.50
  -1   4  -4   10.10    1.40
  -1   4  -4   11.80    1.10
  -1   4  -4   12.10    1.40
  -1   4  -4    9.40    1.20
  -1   4  -4   11.80    0.90
   2  -4   4  124.99    2.70
   2  -4   4  122.29    4.60
   2  -4   4  127.19    3.30
   2  -4   4  127.89    3.40
   2  -4   4  127.99    4.60
  -2   4  -4  122.89    3.30
  -2   4  -4  123.39    3.30
  -2   4  -4  127.99    2.60
  -2   4  -4  129.89    3.50
   3  -4   4    3.40    1.10
   3  -4   4    4.20    0.60
   3  -4   4    4.20    0.70
   3  -4   4    4.60    0.70
   3  -4   4    4.30    0.80
  -3   4  -4    4.60    0.80
  -3   4  -4    4.30    0.60
  -3   4  -4    4.80    0.80
  -3   4  -4    3.50    0.70
   4  -4   4   10.40    1.10
   4  -4   4    9.20    1.00
   4  -4   4    8.90    0.90
   4  -4   4    8.40    1.70
   4  -4   4   11.60    1.30
  -4   4  -4   10.00    1.20
  -4   4  -4   10.30    1.00
  -4   4  -4    9.80    1.00
  -4   4  -4   11.00    1.10
   5  -4   4    0.60    0.70
   5  -4   4    0.20    0.40
   5  -4   4    1.10    0.50
   5  -4   4    1.30    1.30
   5  -4   4    0.80    0.80
  -5   4  -4    1.40    0.80
  -5   4  -4    0.30    0.40
  -5   4  -4    1.00    0.50
  -5   4  -4    1.10    0.70
   6  -4   4    0.00    0.40
   6  -4   4    0.70    0.90
   6  -4   4    0.30    0.40
   6  -4   4   -1.50    1.30
   6  -4   4    0.30    0.90
  -6   4  -4    0.70    1.00
  -6   4  -4    0.70    0.40
  -6   4  -4   -0.20    0.40
  -6   4  -4   -0.30    1.10
   7  -4   4    0.90    0.90
   7  -4   4    0.00    1.20
  -7   4  -4    0.50    1.00
  -7   4  -4    1.00    1.20
   8  -4   4    0.20    1.20
   8  -4   4    2.30    1.20
  -8   4  -4    0.40    1.40
  -8   4  -4    0.50    1.50
   9  -4   4    3.30    1.40
   9  -4   4    2.60    1.70
  -9   4  -4    1.80    1.50
  -9   4  -4    2.20    1.70
  -8  -5   4    0.90    1.00
  -8  -5   4    0.00    1.30
  -8  -5   4   -0.20    1.60
   8   5  -4   -0.80    1.80
  -7  -5   4    1.10    1.20
  -7  -5   4    0.40    1.00
  -7  -5   4   -1.30    1.50
   7   5  -4    0.60    1.70
  -6  -5   4  113.39    4.50
  -6  -5   4  112.09    4.20
  -6  -5   4  116.79    4.40
   6   5  -4  125.09    6.90
   6   5  -4  107.59    3.70
   6   5  -4  111.99    4.40
  -5  -5   4  135.59    4.60
  -5  -5   4  133.89    4.20
  -5  -5   4  136.49    4.50
  -5  -5   4  140.29    4.60
   5   5  -4  138.39    4.20
   5   5  -4  134.09    4.80
   5   5  -4  141.29    6.70
   5   5  -4  141.99    4.60
  -4  -5   4   11.90    1.50
  -4  -5   4   17.20    1.60
  -4  -5   4   15.10    1.40
  -4  -5   4   13.50    1.60
  -4  -5   4   13.60    1.30
   4   5  -4   15.20    1.70
   4   5  -4   15.20    1.70
   4   5  -4   13.30    2.20
   4   5  -4   15.40    1.40
   4   5  -4   16.00    1.60
  -3  -5   4    3.20    1.00
  -3  -5   4    3.80    1.10
  -3  -5   4    3.40    0.90
  -3  -5   4    3.50    0.70
  -3  -5   4    3.40    0.80
   3   5  -4    2.00    0.70
   3   5  -4    2.20    0.80
   3   5  -4    3.40    1.30
   3   5  -4    2.10    0.90
  -2  -5   4  576.44   12.60
  -2  -5   4  581.24   11.90
  -2  -5   4  582.14   12.80
  -2  -5   4  576.64   10.20
  -2  -5   4  562.64   15.30
  -2  -5   4  552.74   11.40
  -2  -5   4  568.84    9.90
   2   5  -4  582.14   12.90
   2   5  -4  575.14   11.40
   2   5  -4  573.94   10.30
   2   5  -4  563.94   15.30
   2   5  -4  557.24   11.60
  -1  -5   4  317.87    8.00
  -1  -5   4  310.47    7.30
  -1  -5   4  324.27    5.80
  -1  -5   4  312.07    9.30
  -1  -5   4  318.67    5.50
  -1  -5   4  323.27    7.70
  -1  -5   4  311.57    7.00
   1   5  -4  312.07    7.00
   1   5  -4  305.97    9.30
   1   5  -4  324.17    8.10
   1   5  -4  311.57    5.70
   1   5  -4  312.47    7.30
   0  -5   4  455.05   12.10
   0  -5   4  435.36    9.20
   0  -5   4  451.95   10.90
   0  -5   4  449.56    9.60
   0   5  -4  454.25   12.20
   0   5  -4  436.76    9.50
   0   5  -4  467.95   10.90
   0   5  -4  458.05    9.30
   1  -5   4    1.30    0.90
   1  -5   4    1.70    0.80
   1  -5   4    1.30    0.70
   1  -5   4    2.20    0.90
  -1   5  -4    2.30    1.10
  -1   5  -4    1.30    0.80
  -1   5  -4    1.30    0.80
  -1   5  -4    1.60    0.80
   2  -5   4  121.69    4.90
   2  -5   4  124.79    4.80
   2  -5   4  123.59    3.70
   2  -5   4  121.29    3.40
  -2   5  -4  128.79    4.90
  -2   5  -4  121.59    3.60
  -2   5  -4  122.59    3.50
   3  -5   4   59.89    1.80
   3  -5   4   55.09    3.40
   3  -5   4   58.69    2.20
   3  -5   4   56.79    1.80
   3  -5   4   58.69    2.40
  -3   5  -4   61.19    1.90
  -3   5  -4   55.79    2.20
  -3   5  -4   60.39    2.40
   4  -5   4    4.70    0.80
   4  -5   4    3.50    0.60
   4  -5   4    2.90    0.80
   4  -5   4    3.50    0.70
   4  -5   4    3.30    1.40
  -4   5  -4    4.30    0.90
  -4   5  -4    4.30    0.80
  -4   5  -4    3.80    0.90
  -4   5  -4    3.10    0.90
   5  -5   4   63.99    2.50
   5  -5   4   60.99    2.20
   5  -5   4   58.99    2.10
   5  -5   4   57.79    4.00
   5  -5   4   66.09    2.90
  -5   5  -4   62.49    2.50
  -5   5  -4   62.79    2.60
  -5   5  -4   59.79    2.20
  -5   5  -4   63.09    2.20
   6  -5   4   46.10    1.80
   6  -5   4   51.99    3.10
   6  -5   4   60.49    4.60
   6  -5   4   51.49    2.60
   6  -5   4   48.70    1.90
  -6   5  -4   47.50    1.80
  -6   5  -4   53.19    2.70
  -6   5  -4   45.50    1.90
  -6   5  -4   47.20    2.70
   7  -5   4   11.00    1.70
   7  -5   4   11.30    2.40
  -7   5  -4   13.10    2.00
  -7   5  -4   17.00    2.10
  -7   5  -4   14.00    0.60
  -7   5  -4   14.00    0.60
   8  -5   4   26.30    3.80
   8  -5   4   35.00    3.10
  -8   5  -4   33.70    2.80
  -8   5  -4   33.50    2.90
   9  -5   4    3.20    1.40
   9  -5   4    2.40    2.10
  -9   5  -4    1.60    1.60
  -9   5  -4    0.00    1.60
  -8  -6   4    3.20    1.20
  -8  -6   4    1.20    1.80
  -8  -6   4    2.10    1.70
   8   6  -4    3.60    2.30
  -7  -6   4   14.50    1.90
  -7  -6   4   13.90    2.40
  -7  -6   4   15.50    2.30
   7   6  -4   10.70    2.50
  -6  -6   4   -0.70    1.00
  -6  -6   4   -0.40    1.10
  -6  -6   4   -1.40    1.30
   6   6  -4   -0.60    1.60
  -5  -6   4   64.79    3.10
  -5  -6   4   65.89    3.00
  -5  -6   4   70.29    3.50
  -5  -6   4   72.29    3.30
   5   6  -4   59.89    4.90
   5   6  -4   67.09    3.50
   5   6  -4   66.29    3.10
  -4  -6   4    2.10    0.90
  -4  -6   4    1.70    1.00
  -4  -6   4    1.10    0.90
  -4  -6   4    0.70    1.00
   4   6  -4    1.90    0.90
   4   6  -4    1.70    0.90
   4   6  -4   -0.40    1.30
   4   6  -4    1.80    0.80
  -3  -6   4   48.60    2.70
  -3  -6   4   46.80    2.10
  -3  -6   4   51.29    2.50
  -3  -6   4   43.50    2.00
  -3  -6   4   46.60    2.00
   3   6  -4   48.30    2.70
   3   6  -4   45.80    2.30
   3   6  -4   45.90    2.10
   3   6  -4   48.20    3.80
  -2  -6   4    8.80    1.40
  -2  -6   4   10.50    1.40
  -2  -6   4    7.90    1.00
  -2  -6   4    9.90    1.40
  -2  -6   4   10.10    1.00
  -2  -6   4   10.20    0.90
   2   6  -4   11.60    1.50
   2   6  -4   10.60    0.90
   2   6  -4    8.60    1.30
   2   6  -4    8.50    1.80
  -1  -6   4    9.80    0.70
  -1  -6   4    8.40    1.30
  -1  -6   4    6.60    1.30
  -1  -6   4    9.90    1.50
  -1  -6   4    7.20    1.10
  -1  -6   4    8.10    0.80
  -1  -6   4    7.60    1.10
   1   6  -4    6.80    1.60
   1   6  -4    8.00    1.30
   1   6  -4    9.30    0.70
   1   6  -4   10.00    1.40
   1   6  -4    8.00    1.20
   0  -6   4   12.20    0.50
   0  -6   4   12.00    1.50
   0  -6   4   15.30    1.50
   0  -6   4   11.90    1.60
   0  -6   4    9.60    1.60
   0   6  -4   10.60    1.80
   0   6  -4   13.00    1.50
   0   6  -4    9.90    1.50
   0   6  -4   13.60    1.70
   1  -6   4    2.40    1.10
   1  -6   4    3.70    0.80
   1  -6   4    3.10    0.90
   1  -6   4    1.10    1.00
  -1   6  -4    2.30    0.70
  -1   6  -4    2.60    0.20
  -1   6  -4    3.40    0.90
  -1   6  -4    2.60    1.00
   2  -6   4   13.00    1.80
   2  -6   4   14.30    1.40
   2  -6   4   10.40    1.70
   2  -6   4   14.80    1.60
  -2   6  -4   12.70    1.80
  -2   6  -4   15.20    1.60
  -2   6  -4   14.10    1.40
   3  -6   4    0.10    1.10
   3  -6   4    0.30    0.70
   3  -6   4    1.10    0.70
   3  -6   4    0.80    0.90
  -3   6  -4    1.50    0.80
  -3   6  -4    0.80    0.70
   4  -6   4    0.00    0.70
   4  -6   4   -0.20    0.60
   4  -6   4   -0.40    0.30
   4  -6   4   -0.20    1.20
  -4   6  -4    0.20    0.60
  -4   6  -4   -0.10    0.70
  -4   6  -4   -0.20    0.70
   5  -6   4   -0.70    0.60
   5  -6   4    0.90    1.10
   5  -6   4   -0.20    0.50
  -5   6  -4   -0.70    0.60
  -5   6  -4   -0.70    0.60
  -5   6  -4   -0.60    0.80
  -5   6  -4   -1.10    0.60
   6  -6   4   14.40    1.80
   6  -6   4   15.20    2.70
   6  -6   4   10.00    1.20
   6  -6   4   17.90    1.80
  -6   6  -4   19.70    1.90
  -6   6  -4   14.30    1.80
  -6   6  -4   14.90    1.50
   7  -6   4    7.50    1.40
   7  -6   4   11.30    2.70
  -7   6  -4    9.50    1.70
  -7   6  -4   11.90    1.10
  -7   6  -4   12.70    1.80
  -7   6  -4    8.20    0.90
   8  -6   4    1.10    1.90
   8  -6   4    1.40    1.00
  -8   6  -4    0.40    1.40
  -8   6  -4   -0.90    1.10
   9  -6   4   15.20    3.30
  -9   6  -4   19.40    2.70
  -9   6  -4   19.90    2.70
  -7  -7   4    0.30    1.60
  -7  -7   4    1.20    1.40
  -7  -7   4    2.80    1.30
   7   7  -4    0.20    1.90
  -6  -7   4    4.80    1.50
  -6  -7   4    1.40    1.40
  -6  -7   4    3.80    1.40
   6   7  -4    2.50    1.60
  -5  -7   4   14.10    1.90
  -5  -7   4   15.50    1.90
  -5  -7   4   17.40    2.20
   5   7  -4   16.20    1.90
   5   7  -4   12.90    2.50
  -4  -7   4   -0.60    0.90
  -4  -7   4    0.40    0.90
  -4  -7   4   -0.20    0.90
  -4  -7   4   -0.50    1.10
   4   7  -4    1.30    1.00
   4   7  -4    1.70    1.80
   4   7  -4    0.60    0.80
   4   7  -4    0.40    0.90
  -3  -7   4    0.30    0.90
  -3  -7   4    0.00    0.70
  -3  -7   4    0.20    0.70
  -3  -7   4   -0.40    1.00
  -3  -7   4    0.30    0.30
   3   7  -4    0.10    0.90
   3   7  -4    0.00    1.40
   3   7  -4    0.80    0.80
   3   7  -4   -0.10    0.50
  -2  -7   4   11.20    1.50
  -2  -7   4   11.30    1.10
  -2  -7   4   10.30    1.00
  -2  -7   4   10.60    1.70
  -2  -7   4   11.50    1.80
  -2  -7   4   10.60    1.10
   2   7  -4    9.50    1.00
   2   7  -4    8.40    2.00
   2   7  -4   11.60    1.60
   2   7  -4   10.00    1.50
  -1  -7   4   36.00    1.30
  -1  -7   4   33.70    2.00
  -1  -7   4   32.70    1.30
  -1  -7   4   35.30    2.90
  -1  -7   4   36.70    2.20
  -1  -7   4   30.70    2.20
   1   7  -4   35.10    2.50
   1   7  -4   34.60    2.30
   1   7  -4   31.70    3.00
   0  -7   4    3.80    1.20
   0  -7   4    4.80    0.50
   0  -7   4    3.40    0.90
   0  -7   4    3.20    1.20
   0  -7   4    4.10    1.30
   0   7  -4    2.90    1.10
   0   7  -4    4.30    1.10
   0   7  -4    4.30    1.20
   0   7  -4    4.00    1.50
   1  -7   4    0.40    0.80
   1  -7   4    0.00    1.00
   1  -7   4    0.90    0.80
   1  -7   4   -0.30    0.80
  -1   7  -4    0.80    0.40
  -1   7  -4   -0.60    0.50
  -1   7  -4    0.70    0.90
  -1   7  -4    0.90    0.70
   2  -7   4  220.28    6.00
   2  -7   4  226.88    7.80
   2  -7   4  206.28    8.30
  -2   7  -4  228.28    7.60
  -2   7  -4  215.98    5.70
  -2   7  -4  214.48    5.90
  -2   7  -4  208.18    4.10
   3  -7   4   40.40    3.50
   3  -7   4   40.30    2.40
  -3   7  -4   39.30    1.50
  -3   7  -4   37.90    2.20
  -3   7  -4   40.20    2.30
   4  -7   4    1.30    1.50
   4  -7   4    2.70    1.00
  -4   7  -4    2.90    0.90
  -4   7  -4    4.30    0.90
  -4   7  -4    3.40    1.00
   5  -7   4    0.00    1.10
   5  -7   4    0.90    0.30
   5  -7   4    2.20    1.00
  -5   7  -4    1.50    0.90
  -5   7  -4    0.10    0.80
  -5   7  -4    1.50    0.90
   6  -7   4    0.20    1.70
   6  -7   4    1.30    0.60
   6  -7   4    0.00    0.80
  -6   7  -4    1.20    1.10
  -6   7  -4    0.40    0.90
  -6   7  -4   -0.10    0.80
   7  -7   4   34.60    4.00
   7  -7   4   42.10    2.60
  -7   7  -4   41.70    2.60
  -7   7  -4   34.50    1.90
   8  -7   4   -0.50    1.40
  -8   7  -4    1.00    0.50
  -8   7  -4   -1.30    1.20
   9  -7   4   -0.70    1.90
  -9   7  -4   -1.60    1.30
  -7  -8   4    2.90    1.40
  -7  -8   4   -1.40    1.50
  -7  -8   4   -0.10    1.30
   7   8  -4   -2.50    1.90
   7   8  -4    1.50    1.60
  -6  -8   4    1.40    1.30
  -6  -8   4   -0.30    1.40
  -6  -8   4    0.60    1.20
   6   8  -4    0.40    2.00
  -5  -8   4   -0.40    1.00
  -5  -8   4    0.00    1.00
  -5  -8   4    0.70    1.20
   5   8  -4   -2.40    1.70
   5   8  -4   -0.40    1.10
  -4  -8   4    1.30    0.90
  -4  -8   4   -0.20    1.00
  -4  -8   4    2.30    1.40
  -4  -8   4    2.70    1.20
   4   8  -4    2.40    1.20
   4   8  -4   -0.50    1.70
   4   8  -4    0.80    1.10
   4   8  -4    0.10    0.80
  -3  -8   4    8.30    1.20
  -3  -8   4    9.30    1.60
  -3  -8   4    7.20    1.70
  -3  -8   4    7.30    1.20
   3   8  -4    6.60    1.90
   3   8  -4    7.60    1.10
   3   8  -4    8.20    1.60
   3   8  -4    8.80    1.60
  -2  -8   4    3.50    0.80
  -2  -8   4    3.60    1.20
  -2  -8   4    3.30    1.40
  -2  -8   4    2.80    0.80
  -2  -8   4    2.10    0.60
  -2  -8   4    1.70    1.30
   2   8  -4    2.60    1.80
   2   8  -4    2.50    0.70
   2   8  -4    1.00    1.00
   2   8  -4    3.90    1.30
  -1  -8   4    0.70    1.10
  -1  -8   4   -0.70    0.80
  -1  -8   4    0.60    0.40
  -1  -8   4    0.70    0.50
  -1  -8   4    1.00    1.30
   1   8  -4    0.10    0.90
   1   8  -4    1.00    0.90
   1   8  -4    1.10    1.20
   0  -8   4   -0.20    0.80
   0  -8   4    0.20    1.20
   0  -8   4    0.60    0.30
   0   8  -4    0.70    0.60
   0   8  -4    1.10    1.20
   0   8  -4    0.60    0.80
   0   8  -4    0.90    0.90
   1  -8   4   24.40    2.80
   1  -8   4   21.70    2.20
  -1   8  -4   18.90    1.30
  -1   8  -4   15.70    2.30
  -1   8  -4   18.30    1.80
  -1   8  -4   22.60    2.00
   2  -8   4    1.10    0.90
   2  -8   4   -0.20    1.20
  -2   8  -4    0.70    0.40
  -2   8  -4    0.00    0.70
  -2   8  -4   -0.40    1.00
   3  -8   4    4.90    1.30
   3  -8   4    4.30    1.80
  -3   8  -4    4.20    1.20
  -3   8  -4    4.90    1.30
  -3   8  -4    3.20    0.70
   4  -8   4   -0.30    1.40
   4  -8   4    1.10    1.00
  -4   8  -4    1.40    1.00
  -4   8  -4    0.80    0.90
  -4   8  -4    1.20    0.70
   5  -8   4   -1.30    1.00
   5  -8   4   -0.40    0.80
  -5   8  -4   -1.40    0.80
  -5   8  -4   -0.80    0.80
  -5   8  -4   -0.20    0.80
  -5   8  -4    0.70    0.70
   6  -8   4    1.90    1.10
   6  -8   4    3.00    1.90
  -6   8  -4    2.20    1.10
  -6   8  -4    1.80    1.10
   7  -8   4    5.70    2.60
  -7   8  -4    5.20    1.10
  -7   8  -4    8.00    1.60
   8  -8   4    0.70    2.00
  -8   8  -4    1.00    0.70
  -8   8  -4   -2.90    1.20
   9  -8   4    1.10    2.30
   9  -8   4    2.20    2.30
  -9   8  -4    0.80    1.50
  -6  -9   4   -0.80    1.40
  -6  -9   4   -0.40    1.30
  -6  -9   4   -0.40    1.00
   6   9  -4   -4.80    1.90
   6   9  -4    1.40    1.40
  -5  -9   4    3.80    1.60
  -5  -9   4    0.50    1.10
  -5  -9   4    1.40    1.30
   5   9  -4    3.60    1.60
   5   9  -4   -3.70    1.90
  -4  -9   4   28.60    2.10
  -4  -9   4   28.40    2.20
  -4  -9   4   30.00    2.90
   4   9  -4   33.10    3.60
   4   9  -4   22.40    3.50
   4   9  -4   30.80    2.40
  -3  -9   4   38.50    2.10
  -3  -9   4   42.30    3.30
  -3  -9   4   37.60    2.10
   3   9  -4   41.80    2.10
   3   9  -4   35.50    2.80
   3   9  -4   36.30    4.60
   3   9  -4   40.30    3.60
  -2  -9   4   42.70    1.90
  -2  -9   4   39.70    3.60
  -2  -9   4   40.50    1.70
  -2  -9   4   42.20    1.80
  -2  -9   4   40.80    2.90
   2   9  -4   40.60    4.00
   2   9  -4   47.20    3.00
   2   9  -4   40.60    1.90
   2   9  -4   46.60    3.40
  -1  -9   4   18.40    1.10
  -1  -9   4   17.00    2.30
  -1  -9   4   18.30    1.90
  -1  -9   4   18.20    2.60
  -1  -9   4   21.00    1.20
   1   9  -4   16.40    2.20
   1   9  -4   20.90    2.30
   1   9  -4   14.20    2.40
   0  -9   4   16.00    0.90
   0  -9   4   14.90    2.10
   0  -9   4   14.80    2.40
   0   9  -4   12.70    2.40
   0   9  -4   14.70    1.80
   0   9  -4   17.00    2.00
   1  -9   4   57.59    3.40
   1  -9   4   52.09    3.80
  -1   9  -4   50.69    2.30
  -1   9  -4   60.59    3.20
   2  -9   4    1.00    1.00
   2  -9   4    0.40    1.40
  -2   9  -4    2.60    1.00
  -2   9  -4    1.60    0.50
   3  -9   4   12.20    2.50
   3  -9   4   19.20    2.20
  -3   9  -4   20.00    2.10
  -3   9  -4   18.10    1.10
  -3   9  -4   17.20    2.00
   4  -9   4    4.60    1.40
   4  -9   4    3.70    1.60
  -4   9  -4    6.60    1.00
  -4   9  -4    7.30    1.50
  -4   9  -4    7.20    1.40
   5  -9   4   -0.30    1.70
   5  -9   4    1.20    1.00
  -5   9  -4    1.10    0.80
  -5   9  -4   -0.10    1.00
  -5   9  -4    0.60    1.10
   6  -9   4    0.70    1.90
  -6   9  -4    1.00    1.10
  -6   9  -4   -1.50    1.00
   7  -9   4    0.40    2.00
  -7   9  -4   -1.70    1.10
  -7   9  -4   -0.80    0.90
   8  -9   4    4.50    2.50
  -8   9  -4    3.50    1.00
  -8   9  -4    0.80    1.50
  -5 -10   4    2.10    1.60
  -5 -10   4   -1.30    1.30
  -5 -10   4    1.10    1.20
   5  10  -4   -4.90    2.10
   5  10  -4    0.90    1.30
  -4 -10   4   -1.00    0.90
  -4 -10   4   -0.50    1.10
  -4 -10   4   -0.70    1.40
   4  10  -4    0.30    1.10
   4  10  -4    0.40    1.30
   4  10  -4   -2.30    1.50
  -3 -10   4    2.50    1.00
  -3 -10   4    1.30    1.00
  -3 -10   4    3.50    1.70
   3  10  -4    4.30    1.60
   3  10  -4    2.50    1.40
   3  10  -4    3.10    1.00
   3  10  -4    0.90    2.20
  -2 -10   4    3.10    1.70
  -2 -10   4   -1.30    1.80
  -2 -10   4    0.90    0.70
   2  10  -4    0.80    1.10
   2  10  -4    0.10    1.50
   2  10  -4    1.80    1.40
   2  10  -4    1.50    0.70
  -1 -10   4   -0.30    0.50
  -1 -10   4   -1.80    1.50
  -1 -10   4    1.90    1.50
   1  10  -4   -0.10    1.00
   1  10  -4   -0.90    1.90
   1  10  -4   -0.40    0.90
   0 -10   4    4.30    1.60
   0 -10   4    5.50    2.10
   0  10  -4    0.00    0.90
   0  10  -4    2.20    1.20
   1 -10   4   48.00    3.50
   1 -10   4   52.09    4.40
  -1  10  -4   38.90    2.30
  -1  10  -4   38.40    2.80
   2 -10   4    1.00    1.80
   2 -10   4    0.10    1.00
  -2  10  -4    0.90    0.50
  -2  10  -4   -0.10    1.20
   3 -10   4   34.60    3.60
   3 -10   4   32.10    2.50
  -3  10  -4   31.40    2.40
  -3  10  -4   31.30    1.50
   4 -10   4    0.10    1.20
   4 -10   4   -0.20    1.70
  -4  10  -4    3.00    1.30
  -4  10  -4    1.00    0.70
  -4  10  -4    1.50    1.30
   5 -10   4    0.20    1.50
   5 -10   4    3.30    1.40
  -5  10  -4    3.30    1.30
  -5  10  -4    2.50    0.90
   6 -10   4    3.10    2.40
  -6  10  -4    0.30    1.10
  -6  10  -4    0.50    0.80
   7 -10   4    0.40    1.60
  -7  10  -4    1.10    1.20
   8 -10   4    5.20    2.70
   8 -10   4    8.90    3.10
  -8  10  -4    6.40    1.30
  -4 -11   4    0.10    1.50
  -4 -11   4   -0.20    1.00
   4  11  -4    2.00    1.30
   4  11  -4   -0.30    1.40
  -3 -11   4   19.10    2.80
  -3 -11   4   17.10    1.80
   3  11  -4   14.60    2.40
   3  11  -4   11.20    3.10
   3  11  -4   17.50    2.50
  -2 -11   4   23.00    3.00
  -2 -11   4   13.10    2.90
  -2 -11   4   20.50    1.60
   2  11  -4   20.80    2.70
   2  11  -4   17.70    3.00
   2  11  -4   21.50    2.80
  -1 -11   4    0.10    2.00
  -1 -11   4    2.80    1.50
  -1 -11   4    3.50    1.00
   1  11  -4    3.00    1.60
   1  11  -4    0.80    2.10
   1  11  -4    2.60    1.20
   0 -11   4    3.40    2.00
   0 -11   4    6.00    2.40
   0  11  -4    4.90    1.90
   0  11  -4    5.10    1.20
   1 -11   4   40.60    3.20
   1 -11   4   46.60    4.10
  -1  11  -4   42.20    3.10
  -1  11  -4   37.90    2.40
   2 -11   4   15.20    3.10
   2 -11   4   15.40    2.40
  -2  11  -4   13.40    1.00
  -2  11  -4   18.40    2.40
   3 -11   4   30.50    3.70
   3 -11   4   32.90    3.10
  -3  11  -4   32.00    2.90
  -3  11  -4   27.20    1.50
   4 -11   4    5.90    1.70
   4 -11   4    4.10    1.90
  -4  11  -4    3.50    1.50
  -4  11  -4    4.00    0.90
   5 -11   4    2.50    1.40
   5 -11   4    0.10    2.00
  -5  11  -4    1.20    1.30
  -5  11  -4    1.40    0.90
   6 -11   4   -1.80    1.30
  -6  11  -4    0.60    0.90
  -6  11  -4    1.00    1.20
   7 -11   4    0.50    1.70
   7 -11   4   -0.30    1.30
  -7  11  -4    0.00    1.20
  -3 -12   4   -1.20    1.50
   3  12  -4    0.80    1.20
   3  12  -4    0.70    1.60
  -2 -12   4    3.90    1.60
  -2 -12   4    3.30    2.50
   2  12  -4   -0.20    2.40
   2  12  -4    4.90    1.60
   2  12  -4    5.80    1.70
  -1 -12   4   -4.00    2.00
  -1 -12   4   -1.50    1.60
   1  12  -4   -0.80    1.60
   1  12  -4    1.00    1.00
   0 -12   4    3.30    2.50
   0 -12   4    5.30    1.40
   0 -12   4    5.80    2.20
   0  12  -4    7.30    2.10
   0  12  -4    5.90    1.30
   1 -12   4    1.10    1.80
   1 -12   4    0.00    1.10
   1 -12   4   -0.10    2.10
  -1  12  -4   -0.30    1.60
   2 -12   4    2.30    2.20
   2 -12   4   -1.10    1.10
  -2  12  -4   -0.10    1.20
   3 -12   4    0.20    2.10
   3 -12   4    1.00    1.30
  -3  12  -4    0.70    1.60
   4 -12   4    9.60    2.10
   4 -12   4    8.30    2.50
  -4  12  -4    8.00    2.00
   5 -12   4    3.00    2.30
  -5  12  -4    4.10    1.60
   6 -12   4    1.10    1.80
   6 -12   4    3.30    2.10
  -6  12  -4    0.50    1.30
  -2 -13   4    2.50    2.00
   2  13  -4    0.50    1.10
   2  13  -4    0.80    1.80
  -1 -13   4    0.60    1.50
  -1 -13   4   -3.30    2.40
   1  13  -4    0.70    1.40
   0 -13   4    1.90    1.50
   0 -13   4   -1.00    2.50
   0  13  -4    6.60    2.20
   1 -13   4   -0.70    2.50
   1 -13   4    6.70    2.00
   1 -13   4    5.90    1.70
  -1  13  -4    7.20    2.00
   2 -13   4    0.00    2.30
   2 -13   4    3.30    1.70
   2 -13   4    7.60    2.20
  -2  13  -4    3.50    1.90
   3 -13   4   -1.40    1.50
   3 -13   4    1.90    1.50
   3 -13   4    0.30    1.60
  -3  13  -4   -1.90    1.40
   4 -13   4   -0.40    1.80
   4 -13   4   -0.80    1.50
   4 -13   4   -0.30    1.40
  -4  13  -4   -1.10    1.40
   5 -13   4    0.40    1.80
   5 -13   4    0.10    2.40
  -5  13  -4    0.60    1.40
   0 -14   4    2.00    3.20
   0 -14   4   13.40    2.90
   0  14  -4   13.50    2.60
   1 -14   4   21.70    3.30
   1 -14   4   12.30    3.20
  -1  14  -4   20.60    3.00
   2 -14   4   11.70    3.80
   2 -14   4   18.30    3.10
  -2  14  -4   18.10    2.90
   3 -14   4    1.60    1.60
   3 -14   4   -0.10    1.90
   3 -14   4   -1.20    1.70
  -3  14  -4   -1.00    1.70
   4 -14   4    1.70    1.80
   4 -14   4   -0.20    1.70
   4 -14   4   -2.40    1.50
  -4  14  -4   -1.90    1.50
  -4  12   5    0.90    1.80
   4 -12  -5   -6.80    2.70
   4 -12  -5   -1.00    1.70
   4 -12  -5   -2.00    1.40
  -3  12   5    0.20    1.80
   3 -12  -5    0.90    1.80
   3 -12  -5    0.30    1.50
  -2  12   5    3.30    1.70
  -2  12   5   -1.50    1.90
   2 -12  -5    2.10    1.60
   2 -12  -5   -1.50    3.00
   2 -12  -5    4.50    2.30
  -1  12   5   -2.90    1.70
  -1  12   5   -1.10    1.80
   1 -12  -5   -0.10    1.90
   1 -12  -5   -2.40    2.20
   0  12   5    1.60    1.60
   0  12   5   -3.10    1.90
   0 -12  -5    1.40    1.60
   1  12   5   -3.30    1.60
   1  12   5   -2.00    1.10
  -1 -12  -5    1.60    1.50
  -6  11   5    0.30    1.60
  -6  11   5    0.70    1.60
   6 -11  -5    0.40    2.00
   6 -11  -5   -4.60    2.40
  -5  11   5    1.80    1.70
   5 -11  -5    0.10    2.00
   5 -11  -5    1.90    1.70
   5 -11  -5   -0.70    2.00
  -4  11   5   20.60    2.70
   4 -11  -5   17.20    4.00
   4 -11  -5   18.10    3.30
   4 -11  -5   16.40    2.50
  -3  11   5   -3.50    1.50
  -3  11   5    0.50    1.70
   3 -11  -5   -2.30    2.70
   3 -11  -5    0.80    1.50
   3 -11  -5   -0.70    1.50
  -2  11   5   -3.10    1.50
   2 -11  -5   -3.80    1.80
   2 -11  -5    0.00    1.40
   2 -11  -5    1.40    1.80
  -1  11   5   -0.40    1.30
  -1  11   5   -2.90    1.90
   1 -11  -5    0.20    1.20
   1 -11  -5    1.60    1.50
   1 -11  -5   -3.60    2.60
   0  11   5   15.40    3.00
   0  11   5   24.50    3.20
   0 -11  -5   23.70    3.30
   1  11   5    7.30    2.20
  -1 -11  -5    7.20    2.30
   2  11   5    2.60    1.70
   2  11   5    0.50    1.90
  -2 -11  -5    0.30    1.60
   3  11   5    2.80    1.90
  -3 -11  -5   -0.30    1.70
  -3 -11  -5    1.40    1.40
  -7  10   5   -1.50    1.50
  -7  10   5    0.00    1.00
  -7  10   5    1.20    1.50
   7 -10  -5   -1.30    2.00
   7 -10  -5   -2.10    2.40
  -6  10   5   -2.00    1.20
  -6  10   5    1.20    1.00
  -6  10   5    0.40    1.50
   6 -10  -5    1.10    1.80
   6 -10  -5   -4.50    2.20
  -5  10   5    0.20    0.80
  -5  10   5   -0.90    1.30
   5 -10  -5    0.10    1.80
   5 -10  -5    0.80    1.90
   5 -10  -5    0.10    1.40
  -4  10   5    2.50    1.60
   4 -10  -5    3.00    1.70
   4 -10  -5    1.80    1.60
   4 -10  -5   -0.20    2.40
  -3  10   5   16.50    2.50
  -3  10   5   11.70    2.40
   3 -10  -5   12.20    3.40
   3 -10  -5   17.00    2.90
   3 -10  -5   17.90    2.60
  -2  10   5   71.89    5.00
  -2  10   5   84.59    4.60
   2 -10  -5   94.79    4.90
   2 -10  -5   75.19    5.90
   2 -10  -5   80.99    5.10
  -1  10   5  112.39    6.20
  -1  10   5  110.09    5.00
   1 -10  -5  106.49    5.40
   1 -10  -5  106.09    7.20
   1 -10  -5  115.99    5.30
   0  10   5   25.00    3.00
   0  10   5   15.70    2.80
   0 -10  -5   19.00    2.40
   0 -10  -5   23.40    3.10
   1  10   5    6.30    2.20
   1  10   5   14.10    2.50
  -1 -10  -5    9.20    2.40
   2  10   5   11.90    2.70
   2  10   5   19.10    2.60
  -2 -10  -5   18.60    2.70
   3  10   5   48.40    5.00
   3  10   5   51.79    3.80
  -3 -10  -5   55.79    4.10
  -3 -10  -5   50.29    3.40
   4  10   5   -0.60    1.80
  -4 -10  -5    1.00    1.60
  -4 -10  -5    1.60    1.50
  -7   9   5    0.30    1.40
  -7   9   5    1.20    1.00
  -7   9   5   -1.20    1.20
   7  -9  -5   -2.20    1.70
   7  -9  -5    1.10    2.30
  -6   9   5    4.70    1.30
  -6   9   5    5.90    1.70
  -6   9   5    3.50    1.70
   6  -9  -5    5.00    2.40
   6  -9  -5   -0.30    2.20
  -5   9   5   19.00    1.80
  -5   9   5   18.20    2.40
   5  -9  -5   16.50    2.30
   5  -9  -5   20.00    3.50
   5  -9  -5   17.00    3.40
  -4   9   5    0.70    1.40
   4  -9  -5    1.30    1.40
   4  -9  -5    0.20    2.10
   4  -9  -5   -0.80    1.50
  -3   9   5    2.50    1.80
  -3   9   5    5.30    1.70
   3  -9  -5    5.70    2.30
   3  -9  -5    5.20    1.60
   3  -9  -5    5.50    1.90
  -2   9   5    9.30    2.20
  -2   9   5   13.10    2.00
   2  -9  -5   11.80    3.10
   2  -9  -5   14.00    2.20
   2  -9  -5   12.10    2.30
  -1   9   5  130.29    6.30
  -1   9   5  114.69    4.90
   1  -9  -5  116.99    5.20
   1  -9  -5  126.69    7.20
   1  -9  -5  123.49    5.80
   0   9   5    7.30    2.10
   0   9   5    6.30    2.00
   0  -9  -5    4.00    1.60
   0  -9  -5    7.80    2.10
   1   9   5    2.80    1.70
   1   9   5    6.30    1.90
  -1  -9  -5    2.80    1.40
  -1  -9  -5    5.10    1.90
   2   9   5    0.40    1.20
   2   9   5   -0.30    1.60
  -2  -9  -5    1.50    1.30
   3   9   5    3.50    1.70
   3   9   5    2.60    1.70
  -3  -9  -5    3.30    1.50
  -3  -9  -5    2.20    1.60
   4   9   5    2.50    2.00
  -4  -9  -5    4.00    1.70
  -4  -9  -5    1.40    1.40
   5   9   5    1.00    1.90
  -5  -9  -5    1.50    1.60
  -5  -9  -5    0.50    1.60
  -8   8   5    0.00    1.60
  -8   8   5    1.60    1.30
  -8   8   5    0.30    1.30
   8  -8  -5   -0.10    1.80
   8  -8  -5   -1.00    1.70
  -7   8   5    0.30    1.50
  -7   8   5    2.00    1.60
  -7   8   5    1.10    1.10
   7  -8  -5    0.80    1.90
   7  -8  -5   -0.40    1.60
  -6   8   5    0.50    1.30
  -6   8   5    1.90    1.00
  -6   8   5   -0.20    1.30
   6  -8  -5    1.10    1.80
   6  -8  -5    3.00    1.80
  -5   8   5    1.10    1.30
  -5   8   5    1.30    0.90
  -5   8   5    2.70    1.40
   5  -8  -5    2.70    2.00
   5  -8  -5    3.10    2.30
   5  -8  -5    0.80    1.20
  -4   8   5    0.30    1.30
   4  -8  -5   -0.80    1.20
   4  -8  -5   -2.30    1.80
   4  -8  -5   -0.80    1.50
  -3   8   5    9.20    2.00
  -3   8   5   11.10    2.00
   3  -8  -5   12.40    2.40
   3  -8  -5   12.00    2.20
   3  -8  -5   12.40    2.50
  -2   8   5   15.00    2.20
  -2   8   5   10.20    2.10
   2  -8  -5   11.90    2.10
   2  -8  -5   12.20    2.10
   2  -8  -5   10.60    2.50
  -1   8   5   -0.30    1.30
  -1   8   5   -1.40    1.40
   1  -8  -5    0.40    1.50
   1  -8  -5   -1.80    1.30
   1  -8  -5    1.00    1.10
   0   8   5    6.40    1.50
   0   8   5    8.80    1.70
   0   8   5    6.10    1.80
   0  -8  -5    4.40    1.40
   0  -8  -5    8.60    1.80
   0  -8  -5    4.70    1.60
   1   8   5   -0.30    1.30
   1   8   5   -0.10    1.40
   1   8   5    0.80    0.90
  -1  -8  -5   -1.80    1.10
  -1  -8  -5    0.20    1.00
  -1  -8  -5   -0.70    1.40
   2   8   5   28.70    3.60
   2   8   5   28.10    2.50
  -2  -8  -5   31.10    2.50
  -2  -8  -5   30.10    2.60
   3   8   5   30.70    2.80
   3   8   5   33.10    4.00
  -3  -8  -5   26.70    2.50
  -3  -8  -5   30.60    3.00
   4   8   5    1.00    1.70
   4   8   5    4.30    1.50
  -4  -8  -5    2.20    1.40
  -4  -8  -5    3.20    1.50
   5   8   5   19.80    3.30
  -5  -8  -5   21.40    2.60
  -5  -8  -5   20.40    2.70
  -8   7   5   -1.60    1.40
  -8   7   5   -1.00    1.10
  -8   7   5   -1.00    1.00
   8  -7  -5   -0.60    1.50
   8  -7  -5   -1.20    1.50
  -7   7   5    0.90    1.10
  -7   7   5    1.00    1.10
  -7   7   5    0.50    1.30
   7  -7  -5   -0.20    2.10
   7  -7  -5   -0.20    1.50
  -6   7   5   -1.90    1.30
  -6   7   5   -0.20    0.90
  -6   7   5   -0.90    1.10
   6  -7  -5   -1.10    1.70
   6  -7  -5   -1.60    1.50
   6  -7  -5    0.50    1.10
  -5   7   5    2.80    1.30
  -5   7   5    2.30    1.20
  -5   7   5    1.40    0.90
   5  -7  -5    1.50    1.20
   5  -7  -5    2.30    1.90
   5  -7  -5    0.70    1.80
  -4   7   5   -0.70    1.10
  -4   7   5    0.40    1.00
   4  -7  -5    1.30    1.20
   4  -7  -5    0.60    1.50
   4  -7  -5   -0.90    1.70
  -3   7   5   -0.70    1.20
  -3   7   5   -0.30    0.80
  -3   7   5   -0.20    1.20
   3  -7  -5   -1.00    1.70
   3  -7  -5   -0.50    0.90
   3  -7  -5   -0.90    1.10
   3  -7  -5    0.00    0.90
  -2   7   5    4.00    1.60
  -2   7   5    3.90    1.20
   2  -7  -5    4.30    1.30
   2  -7  -5    5.30    1.60
   2  -7  -5    3.90    1.20
   2  -7  -5    6.60    2.20
  -1   7   5   13.90    2.00
  -1   7   5   14.70    1.90
  -1   7   5   14.10    2.10
   1  -7  -5   14.50    1.90
   1  -7  -5   12.10    2.50
   1  -7  -5   10.80    1.80
   0   7   5   -0.30    0.70
   0   7   5   -0.70    1.20
   0   7   5    0.90    1.00
   0  -7  -5    0.30    1.10
   0  -7  -5    0.20    0.90
   0  -7  -5   -2.00    1.20
   1   7   5    1.10    1.30
   1   7   5    0.20    1.20
   1   7   5    0.40    0.80
  -1  -7  -5    0.30    1.20
  -1  -7  -5    0.90    0.90
  -1  -7  -5    0.40    1.10
   2   7   5    7.40    1.70
   2   7   5    8.40    1.30
   2   7   5    6.70    1.90
  -2  -7  -5    5.40    1.70
  -2  -7  -5    6.20    1.10
   3   7   5   -0.80    1.30
   3   7   5    0.40    1.20
  -3  -7  -5    0.00    1.10
  -3  -7  -5   -0.10    0.50
  -3  -7  -5    0.40    1.00
   4   7   5    4.30    1.90
   4   7   5    2.80    1.40
  -4  -7  -5    2.20    1.40
  -4  -7  -5    3.90    1.50
   5   7   5    1.90    1.80
  -5  -7  -5   -0.30    0.90
  -5  -7  -5    0.30    1.20
   6   7   5    0.00    1.20
  -6  -7  -5    0.30    1.20
  -6  -7  -5    0.50    1.40
  -8   6   5   21.10    2.80
  -8   6   5   22.30    2.60
  -8   6   5   22.90    2.10
   8  -6  -5   21.70    3.20
   8  -6  -5   15.80    3.70
  -7   6   5   94.49    3.80
  -7   6   5   86.89    4.20
  -7   6   5   90.79    4.00
   7  -6  -5   98.59    7.10
   7  -6  -5   90.89    5.70
  -6   6   5   41.30    2.60
  -6   6   5   35.50    2.40
  -6   6   5   38.80    3.10
   6  -6  -5   42.10    3.90
   6  -6  -5   33.40    2.40
   6  -6  -5   43.60    4.80
  -5   6   5    2.60    1.10
  -5   6   5    0.30    0.90
  -5   6   5    2.50    1.20
   5  -6  -5    1.60    1.40
   5  -6  -5    1.40    1.00
   5  -6  -5    2.00    1.70
  -4   6   5  175.88    5.30
  -4   6   5  175.68    5.50
   4  -6  -5  168.28    6.50
   4  -6  -5  170.48    7.50
   4  -6  -5  173.48    7.10
   4  -6  -5  174.18    5.40
  -3   6   5  118.49    4.10
  -3   6   5  122.99    4.40
   3  -6  -5  119.39    5.90
   3  -6  -5  118.29    5.70
   3  -6  -5  121.19    5.10
   3  -6  -5  111.69    4.20
  -2   6   5    0.00    0.70
  -2   6   5   -0.60    1.00
  -2   6   5    0.40    1.10
  -2   6   5    0.70    1.20
   2  -6  -5    1.60    1.60
   2  -6  -5   -0.90    1.00
   2  -6  -5    0.00    0.80
   2  -6  -5   -0.10    1.00
  -1   6   5    9.40    1.40
  -1   6   5    9.30    1.70
  -1   6   5    7.90    1.70
  -1   6   5    8.20    1.50
   1  -6  -5    8.00    1.50
   1  -6  -5    8.20    1.60
   1  -6  -5    7.50    1.40
   1  -6  -5    8.30    2.10
   0   6   5    1.00    0.90
   0   6   5    0.00    1.10
   0   6   5    0.40    0.80
   0  -6  -5   -0.20    0.90
   0  -6  -5   -0.10    1.10
   0  -6  -5   -0.10    0.70
   0  -6  -5    0.10    0.90
   1   6   5   56.69    2.90
   1   6   5   63.09    4.10
   1   6   5   60.69    3.10
  -1  -6  -5   64.79    3.00
  -1  -6  -5   59.59    3.10
  -1  -6  -5   59.79    3.00
  -1  -6  -5   59.19    3.10
   2   6   5    4.40    1.00
   2   6   5    4.00    1.30
   2   6   5    3.00    1.30
  -2  -6  -5    2.60    1.10
  -2  -6  -5    2.90    1.30
  -2  -6  -5    2.90    0.80
   3   6   5    0.50    0.70
   3   6   5   -0.40    1.10
   3   6   5    0.70    1.30
  -3  -6  -5   -1.50    1.00
  -3  -6  -5   -0.60    0.80
  -3  -6  -5    0.90    0.60
   4   6   5    3.60    1.60
   4   6   5    5.30    1.40
  -4  -6  -5    4.70    1.60
  -4  -6  -5    5.30    1.30
  -4  -6  -5    3.90    0.90
  -4  -6  -5    5.80    1.60
   5   6   5    6.40    2.10
   5   6   5    2.10    1.40
  -5  -6  -5    8.50    1.70
  -5  -6  -5    5.30    1.50
   6   6   5   -0.70    1.10
  -6  -6  -5    0.50    1.30
  -6  -6  -5   -1.50    1.10
   7   6   5    3.50    2.10
  -7  -6  -5    1.30    1.70
  -7  -6  -5    1.70    1.10
  -9   5   5    1.00    1.50
   9  -5  -5    3.40    2.30
   9  -5  -5    0.90    2.30
  -8   5   5    0.90    1.00
  -8   5   5    0.30    1.50
  -8   5   5    0.70    1.40
   8  -5  -5    2.10    1.50
   8  -5  -5    0.30    1.70
  -7   5   5    9.30    1.80
  -7   5   5    7.90    1.40
  -7   5   5   12.20    1.90
   7  -5  -5    8.60    2.10
   7  -5  -5    9.60    2.80
  -6   5   5    4.90    1.20
  -6   5   5    3.00    1.20
   6  -5  -5    4.30    2.20
   6  -5  -5    2.90    1.50
  -5   5   5    3.90    1.40
  -5   5   5    3.10    1.20
  -5   5   5    4.50    1.30
  -5   5   5    1.00    1.00
   5  -5  -5    3.20    1.10
   5  -5  -5    1.80    1.40
   5  -5  -5    1.60    1.40
  -4   5   5    0.40    0.90
  -4   5   5    0.10    1.00
  -4   5   5    0.10    0.80
   4  -5  -5   -0.10    0.90
   4  -5  -5    0.00    1.00
   4  -5  -5   -1.30    1.10
   4  -5  -5    0.40    1.30
  -3   5   5    4.70    1.20
  -3   5   5    4.70    1.40
  -3   5   5    4.40    1.10
   3  -5  -5    4.30    1.40
   3  -5  -5    4.30    1.20
   3  -5  -5    5.10    1.60
   3  -5  -5    3.60    1.30
  -2   5   5   20.50    2.30
  -2   5   5   20.00    2.40
  -2   5   5   19.70    2.30
  -2   5   5   17.80    1.90
  -2   5   5   17.20    1.60
   2  -5  -5   16.60    2.20
   2  -5  -5   15.50    2.20
   2  -5  -5   15.40    1.60
   2  -5  -5   17.90    2.00
  -1   5   5   28.50    2.20
  -1   5   5   32.80    2.80
  -1   5   5   32.60    2.20
  -1   5   5   34.50    2.90
  -1   5   5   35.40    2.70
   1  -5  -5   33.40    2.00
   1  -5  -5   33.30    2.30
   1  -5  -5   30.00    2.30
   1  -5  -5   33.20    3.10
   1  -5  -5   33.40    2.70
   0   5   5   56.09    2.80
   0   5   5   56.19    2.90
   0   5   5   58.29    3.60
   0   5   5   58.99    3.20
   0   5   5   54.29    3.40
   0  -5  -5   60.79    3.30
   0  -5  -5   61.99    3.20
   0  -5  -5   56.59    3.00
   0  -5  -5   55.79    2.60
   0  -5  -5   59.89    2.80
   1   5   5   43.50    2.60
   1   5   5   45.80    3.40
   1   5   5   40.70    2.30
  -1  -5  -5   43.10    3.00
  -1  -5  -5   37.00    2.30
  -1  -5  -5   43.20    2.40
  -1  -5  -5   42.80    2.70
  -1  -5  -5   39.60    2.20
   2   5   5   11.60    1.90
   2   5   5   14.80    1.60
   2   5   5   14.00    1.80
  -2  -5  -5   13.70    1.80
  -2  -5  -5   12.50    1.50
  -2  -5  -5   12.50    1.20
   3   5   5    0.00    0.60
   3   5   5   -0.10    0.90
   3   5   5   -0.30    0.80
  -3  -5  -5   -0.80    0.90
  -3  -5  -5    0.30    0.40
  -3  -5  -5   -0.70    0.80
   4   5   5    0.20    1.20
   4   5   5   -0.60    0.70
   4   5   5    0.60    0.90
   4   5   5   -0.60    1.00
  -4  -5  -5   -0.30    0.90
  -4  -5  -5    0.20    0.80
  -4  -5  -5    0.90    1.20
   5   5   5   27.20    2.20
   5   5   5   17.90    2.40
   5   5   5   23.60    3.20
  -5  -5  -5   27.80    2.40
  -5  -5  -5   22.40    2.50
   6   5   5   14.90    3.00
  -6  -5  -5   14.30    2.30
  -6  -5  -5   15.10    1.80
   7   5   5   12.90    2.70
  -7  -5  -5   16.70    2.60
  -7  -5  -5   17.40    1.90
  -9   4   5   -0.10    1.50
   9  -4  -5   -1.10    1.90
   9  -4  -5    1.80    1.60
  -8   4   5    9.80    2.30
  -8   4   5    7.90    1.20
  -8   4   5   11.70    2.20
   8  -4  -5   12.10    3.00
   8  -4  -5    8.70    2.10
   8  -4  -5   11.40    2.90
  -7   4   5   35.20    2.70
  -7   4   5   41.70    3.20
  -7   4   5   35.70    2.20
   7  -4  -5   35.70    3.40
   7  -4  -5   36.50    4.10
  -6   4   5   62.29    2.80
  -6   4   5   60.39    3.10
  -6   4   5   61.39    3.20
  -6   4   5   63.79    2.80
   6  -4  -5   59.59    2.60
   6  -4  -5   61.79    4.80
   6  -4  -5   66.49    4.00
  -5   4   5    8.70    1.40
  -5   4   5    7.00    1.40
  -5   4   5    8.10    1.50
  -5   4   5    7.60    1.40
  -5   4   5    6.30    1.40
   5  -4  -5    9.20    1.80
   5  -4  -5    6.40    2.10
   5  -4  -5    8.80    1.40
  -4   4   5   40.20    2.30
  -4   4   5   39.80    2.30
  -4   4   5   43.00    2.90
   4  -4  -5   40.10    2.30
   4  -4  -5   41.00    3.60
   4  -4  -5   40.10    3.00
   4  -4  -5   39.30    3.10
  -3   4   5   46.00    2.90
  -3   4   5   43.90    2.30
  -3   4   5   46.80    2.40
  -3   4   5   47.40    3.40
   3  -4  -5   44.80    3.30
   3  -4  -5   48.40    3.20
   3  -4  -5   48.60    2.50
   3  -4  -5   46.50    3.00
   3  -4  -5   45.90    2.10
  -2   4   5    6.10    1.20
  -2   4   5    5.10    1.30
  -2   4   5    4.60    1.00
  -2   4   5    6.10    1.40
  -2   4   5    7.30    1.20
   2  -4  -5    4.90    1.20
   2  -4  -5    6.20    1.10
   2  -4  -5    6.70    1.40
   2  -4  -5    5.90    1.50
   2  -4  -5    7.20    1.10
  -1   4   5   15.70    1.80
  -1   4   5   13.70    1.60
  -1   4   5   16.50    1.80
  -1   4   5   20.20    2.00
  -1   4   5   19.30    2.30
   1  -4  -5   14.30    1.80
   1  -4  -5   15.60    1.80
   1  -4  -5   14.70    1.50
   1  -4  -5   15.10    1.70
   1  -4  -5   13.10    1.80
   0   4   5   24.00    1.80
   0   4   5   25.50    2.20
   0   4   5   22.70    1.90
   0   4   5   26.90    2.10
   0   4   5   23.50    2.40
   0  -4  -5   24.40    1.60
   0  -4  -5   24.40    2.00
   0  -4  -5   25.60    2.10
   0  -4  -5   25.20    2.00
   1   4   5   28.60    2.10
   1   4   5   32.70    2.80
   1   4   5   29.70    2.10
   1   4   5   30.70    2.20
   1   4   5   29.30    2.80
  -1  -4  -5   29.30    1.70
  -1  -4  -5   29.10    2.10
  -1  -4  -5   29.90    2.30
  -1  -4  -5   31.30    2.40
  -1  -4  -5   29.70    1.90
   2   4   5  160.98    5.20
   2   4   5  166.78    4.70
   2   4   5  166.88    6.50
  -2  -4  -5  162.58    4.90
  -2  -4  -5  159.18    4.50
  -2  -4  -5  157.88    4.50
   3   4   5    5.20    1.60
   3   4   5    6.50    1.20
   3   4   5    5.90    1.20
  -3  -4  -5    7.10    1.20
  -3  -4  -5    6.90    0.90
  -3  -4  -5    7.60    1.30
   4   4   5   -1.10    1.10
   4   4   5   -0.20    0.80
   4   4   5    0.20    0.80
   4   4   5    0.10    0.90
  -4  -4  -5    0.20    1.00
  -4  -4  -5    0.40    0.70
  -4  -4  -5    0.10    0.70
   5   4   5    0.90    1.00
   5   4   5    1.80    1.60
   5   4   5    2.30    1.00
   5   4   5   -2.00    1.10
  -5  -4  -5    3.00    1.20
  -5  -4  -5    3.20    1.40
  -5  -4  -5    2.50    0.90
   6   4   5   11.00    1.70
   6   4   5   11.80    2.60
  -6  -4  -5   12.30    1.90
  -6  -4  -5   13.20    1.60
   7   4   5   -0.60    1.50
  -7  -4  -5   -0.60    1.30
  -7  -4  -5    2.00    1.20
  -7  -4  -5    0.20    0.80
   8   4   5   -0.30    1.70
  -8  -4  -5   -2.80    1.40
  -8  -4  -5   -1.20    1.40
  -9   3   5   -2.50    1.50
  -9   3   5   -0.20    1.50
   9  -3  -5    2.10    2.20
   9  -3  -5   -0.30    1.30
  -8   3   5    0.40    1.40
  -8   3   5    0.00    0.70
  -8   3   5   -0.40    1.00
   8  -3  -5   -0.70    1.10
   8  -3  -5   -0.60    1.80
   8  -3  -5    0.90    1.90
  -7   3   5    1.60    1.30
  -7   3   5    1.10    1.10
  -7   3   5    0.80    0.80
   7  -3  -5    0.90    1.10
   7  -3  -5    0.40    1.80
   7  -3  -5    0.80    1.70
  -6   3   5   15.30    1.60
  -6   3   5   14.00    2.00
  -6   3   5   14.70    1.80
  -6   3   5   14.90    1.50
   6  -3  -5   13.20    1.90
   6  -3  -5   18.10    3.00
   6  -3  -5   14.00    1.40
  -5   3   5   16.60    1.60
  -5   3   5   14.20    1.70
  -5   3   5   15.50    1.90
  -5   3   5   14.70    1.50
  -5   3   5   12.20    1.60
   5  -3  -5   11.90    2.40
   5  -3  -5   10.40    1.70
   5  -3  -5   13.10    1.40
  -4   3   5    1.00    0.80
  -4   3   5    1.90    0.90
  -4   3   5    0.40    0.80
   4  -3  -5    1.80    1.20
   4  -3  -5    1.60    0.90
   4  -3  -5    0.90    0.80
   4  -3  -5    1.50    1.10
   4  -3  -5    2.30    0.80
  -3   3   5    2.30    0.90
  -3   3   5    2.10    0.90
  -3   3   5    0.50    0.80
  -3   3   5   -0.10    0.60
   3  -3  -5    1.60    0.80
   3  -3  -5    2.30    1.20
   3  -3  -5    1.70    0.90
   3  -3  -5    2.50    1.10
   3  -3  -5    2.20    0.80
  -2   3   5   33.70    1.90
  -2   3   5   35.50    2.40
  -2   3   5   33.90    2.30
  -2   3   5   32.30    2.40
  -2   3   5   34.40    2.00
   2  -3  -5   34.00    1.70
   2  -3  -5   36.00    2.80
   2  -3  -5   33.70    2.00
   2  -3  -5   33.80    2.50
   2  -3  -5   35.00    2.50
  -1   3   5  171.98    4.60
  -1   3   5  164.08    5.40
  -1   3   5  177.58    4.70
  -1   3   5  162.38    5.70
  -1   3   5  172.48    5.90
   1  -3  -5  172.08    4.50
   1  -3  -5  169.68    5.70
   1  -3  -5  167.18    4.70
   1  -3  -5  160.78    5.60
   1  -3  -5  162.58    5.40
   0   3   5   50.59    2.20
   0   3   5   51.99    2.30
   0   3   5   55.59    2.90
   0   3   5   51.49    2.90
   0   3   5   53.69    2.80
   0  -3  -5   50.79    2.30
   0  -3  -5   51.79    2.80
   0  -3  -5   55.69    2.90
   0  -3  -5   55.49    2.20
   1   3   5  119.29    3.70
   1   3   5  114.39    4.70
   1   3   5  125.79    4.30
   1   3   5  115.99    4.80
   1   3   5  114.79    3.70
  -1  -3  -5  117.09    4.70
  -1  -3  -5  116.89    3.80
  -1  -3  -5  112.79    3.50
  -1  -3  -5  118.79    3.30
  -1  -3  -5  120.19    4.20
   2   3   5   24.60    2.40
   2   3   5   23.90    1.90
   2   3   5   25.30    1.70
   2   3   5   20.80    1.70
  -2  -3  -5   24.60    1.60
  -2  -3  -5   25.20    2.30
  -2  -3  -5   22.50    1.00
  -2  -3  -5   25.50    1.80
   3   3   5   17.90    1.30
   3   3   5   17.60    2.10
   3   3   5   17.40    1.50
   3   3   5   17.10    1.90
   3   3   5   15.70    1.50
  -3  -3  -5   16.40    1.70
  -3  -3  -5   16.90    1.40
  -3  -3  -5   16.40    1.40
   4   3   5    2.90    0.90
   4   3   5    2.00    1.10
   4   3   5    1.10    1.10
   4   3   5    2.70    0.70
  -4  -3  -5    1.70    0.90
  -4  -3  -5    1.10    0.80
  -4  -3  -5    2.90    1.10
   5   3   5    0.40    0.70
   5   3   5    0.80    1.30
   5   3   5   -1.90    1.20
   5   3   5    0.20    0.80
  -5  -3  -5    1.70    1.10
  -5  -3  -5    0.70    0.70
  -5  -3  -5    1.50    0.90
   6   3   5  182.88    8.30
   6   3   5  186.08    6.30
  -6  -3  -5  179.88    4.80
  -6  -3  -5  190.48    6.30
  -6  -3  -5  184.08    6.00
   7   3   5    7.10    2.20
  -7  -3  -5    4.50    1.00
  -7  -3  -5    8.60    2.10
  -7  -3  -5    5.20    1.80
   8   3   5    8.40    2.50
  -8  -3  -5    9.10    2.20
  -8  -3  -5    8.70    2.30
  -9   2   5    3.80    1.60
  -9   2   5    2.90    1.70
   9  -2  -5    4.10    2.20
   9  -2  -5    2.60    2.00
  -8   2   5    3.30    1.70
  -8   2   5    0.50    1.50
  -8   2   5    1.80    0.80
   8  -2  -5    2.00    1.30
   8  -2  -5    0.20    1.80
   8  -2  -5    0.50    1.70
  -7   2   5    1.80    1.50
  -7   2   5    2.80    0.90
  -7   2   5    1.90    1.10
   7  -2  -5    1.70    1.80
   7  -2  -5    2.00    1.10
   7  -2  -5    2.10    1.40
  -6   2   5    0.80    1.10
  -6   2   5    0.60    0.80
  -6   2   5    1.90    1.30
  -6   2   5    0.10    0.70
   6  -2  -5    0.40    1.40
   6  -2  -5    0.00    0.70
   6  -2  -5    0.00    0.90
   6  -2  -5    0.50    1.10
  -5   2   5   14.60    1.40
  -5   2   5   15.90    1.60
  -5   2   5   15.60    1.50
  -5   2   5   16.10    1.30
   5  -2  -5   15.10    1.80
   5  -2  -5   13.90    1.30
   5  -2  -5   13.40    2.20
   5  -2  -5   13.50    2.30
  -4   2   5   15.30    1.50
  -4   2   5   16.40    1.60
  -4   2   5   14.80    2.10
  -4   2   5   13.30    1.30
  -4   2   5   13.60    1.50
   4  -2  -5   16.70    1.50
   4  -2  -5   16.60    1.30
   4  -2  -5   13.50    1.60
   4  -2  -5   15.00    2.20
  -3   2   5    0.10    0.80
  -3   2   5    0.20    0.50
  -3   2   5   -0.30    0.70
  -3   2   5    0.20    0.60
   3  -2  -5   -0.80    0.60
   3  -2  -5   -1.00    0.80
   3  -2  -5    0.10    0.60
   3  -2  -5   -0.30    1.00
   3  -2  -5   -0.90    0.50
  -2   2   5   44.50    2.90
  -2   2   5   45.00    2.30
  -2   2   5   43.90    2.10
  -2   2   5   44.10    2.00
   2  -2  -5   45.50    2.80
   2  -2  -5   42.90    1.90
   2  -2  -5   43.00    2.70
   2  -2  -5   45.10    2.40
   2  -2  -5   45.10    2.10
  -1   2   5   19.20    2.00
  -1   2   5   18.50    1.50
  -1   2   5   21.00    1.90
  -1   2   5   20.00    1.70
  -1   2   5   14.30    1.30
   1  -2  -5   18.00    1.40
   1  -2  -5   17.90    1.80
   1  -2  -5   19.60    2.00
   1  -2  -5   16.60    1.30
   0   2   5   21.20    1.60
   0   2   5   26.10    2.10
   0   2   5   27.00    2.20
   0   2   5   26.40    2.00
   0   2   5   24.60    1.50
   0  -2  -5   25.70    1.70
   0  -2  -5   27.60    1.90
   0  -2  -5   29.70    2.20
   0  -2  -5   25.70    1.50
   1   2   5    0.00    0.80
   1   2   5    0.30    0.80
   1   2   5    2.00    0.80
   1   2   5    0.90    0.90
  -1  -2  -5   -0.30    0.70
  -1  -2  -5    0.90    0.20
  -1  -2  -5    0.20    0.80
  -1  -2  -5    1.80    0.90
  -1  -2  -5    1.50    0.80
   2   2   5   25.30    1.60
   2   2   5   22.70    2.20
   2   2   5   23.70    1.50
   2   2   5   23.20    1.90
  -2  -2  -5   21.70    1.40
  -2  -2  -5   22.90    1.60
  -2  -2  -5   20.00    1.80
   3   2   5   68.99    2.50
   3   2   5   70.19    3.20
   3   2   5   70.19    2.20
   3   2   5   70.39    2.70
   3   2   5   69.69    3.80
  -3  -2  -5   72.99    2.50
  -3  -2  -5   71.29    3.80
  -3  -2  -5   68.09    2.60
  -3  -2  -5   68.69    2.60
   4   2   5    1.40    1.10
   4   2   5    2.30    0.80
   4   2   5    2.70    0.60
   4   2   5    2.20    1.20
   4   2   5    2.30    0.80
  -4  -2  -5    2.90    0.80
  -4  -2  -5    3.40    0.90
  -4  -2  -5    3.90    1.10
   5   2   5    0.10    0.90
   5   2   5    1.20    0.70
   5   2   5    0.40    0.70
  -5  -2  -5    1.30    1.00
  -5  -2  -5    0.50    0.70
  -5  -2  -5    3.10    1.50
  -5  -2  -5    0.50    0.60
   6   2   5    4.30    0.90
   6   2   5    5.40    1.80
   6   2   5    3.70    1.10
  -6  -2  -5    3.90    0.90
  -6  -2  -5    6.20    1.50
  -6  -2  -5    7.90    2.00
   7   2   5    0.50    1.00
   7   2   5   -1.00    0.80
  -7  -2  -5   -0.70    1.20
  -7  -2  -5    0.20    0.60
  -7  -2  -5   -0.50    1.30
   8   2   5    1.90    1.40
  -8  -2  -5    1.50    2.00
  -8  -2  -5    1.40    1.20
  -9   1   5    4.90    2.00
   9  -1  -5    8.60    2.50
   9  -1  -5    6.40    2.20
  -8   1   5    8.70    2.10
  -8   1   5    7.60    1.80
   8  -1  -5    8.10    2.70
   8  -1  -5    8.00    1.70
   8  -1  -5   10.00    2.60
  -7   1   5    4.80    1.00
  -7   1   5    5.60    1.70
  -7   1   5    5.80    1.60
   7  -1  -5    7.00    1.90
   7  -1  -5    4.40    1.20
   7  -1  -5    3.90    1.70
  -6   1   5   21.20    2.30
  -6   1   5   20.90    1.60
  -6   1   5   20.50    1.50
  -6   1   5   22.00    2.30
   6  -1  -5   16.90    2.70
   6  -1  -5   14.60    2.40
   6  -1  -5   20.80    1.50
   6  -1  -5   21.70    2.00
  -5   1   5    1.50    0.80
  -5   1   5    2.10    0.90
  -5   1   5    1.20    0.80
  -5   1   5    2.70    0.80
   5  -1  -5    1.80    1.40
   5  -1  -5    1.90    0.70
   5  -1  -5    1.80    0.70
   5  -1  -5    1.60    0.70
   5  -1  -5    1.70    1.10
  -4   1   5   21.10    1.50
  -4   1   5   21.60    1.60
  -4   1   5   21.70    2.40
  -4   1   5   19.50    1.50
  -4   1   5   17.80    1.60
   4  -1  -5   21.50    2.50
   4  -1  -5   19.80    1.50
   4  -1  -5   19.20    2.40
   4  -1  -5   20.80    1.40
   4  -1  -5   20.50    1.60
  -3   1   5    4.90    0.90
  -3   1   5    5.50    0.90
  -3   1   5    5.30    1.30
  -3   1   5    4.10    0.80
   3  -1  -5    6.80    1.00
   3  -1  -5    5.00    1.00
   3  -1  -5    4.00    1.10
   3  -1  -5    5.10    0.90
   3  -1  -5    3.70    1.20
  -2   1   5   21.20    1.50
  -2   1   5   19.80    2.00
  -2   1   5   21.70    1.30
  -2   1   5   22.20    1.50
   2  -1  -5   21.30    1.80
   2  -1  -5   21.50    1.50
   2  -1  -5   19.90    2.00
   2  -1  -5   20.00    1.20
   2  -1  -5   22.50    1.60
   2  -1  -5   19.50    2.10
  -1   1   5   27.00    1.60
  -1   1   5   28.50    2.00
  -1   1   5   27.70    2.10
  -1   1   5   29.80    1.80
  -1   1   5   26.70    1.70
   1  -1  -5   30.40    2.20
   1  -1  -5   30.20    2.00
   1  -1  -5   27.00    1.50
   1  -1  -5   25.80    2.00
   1  -1  -5   25.90    1.60
   0   1   5    5.50    1.00
   0   1   5    6.30    0.90
   0   1   5    7.10    1.20
   0   1   5    4.40    0.90
   0  -1  -5    6.00    1.20
   0  -1  -5    6.40    0.80
   0  -1  -5    5.40    1.00
   0  -1  -5    4.00    0.70
   0  -1  -5    5.00    1.00
   1   1   5  529.05   10.30
   1   1   5  537.15   10.30
   1   1   5  540.75   12.40
   1   1   5  514.45   13.40
  -1  -1  -5  529.45   10.30
  -1  -1  -5  525.25   12.30
  -1  -1  -5  544.25   10.20
  -1  -1  -5  509.85   13.30
   2   1   5   30.40    1.60
   2   1   5   34.40    2.30
   2   1   5   30.90    1.60
   2   1   5   30.90    2.20
  -2  -1  -5   29.30    1.50
  -2  -1  -5   30.20    2.20
  -2  -1  -5   32.00    1.70
   3   1   5    8.30    1.10
   3   1   5    8.00    1.00
   3   1   5    8.50    0.70
   3   1   5    7.50    1.30
  -3  -1  -5    7.90    1.00
  -3  -1  -5    7.30    1.30
  -3  -1  -5    8.00    1.00
  -3  -1  -5    8.20    1.10
   4   1   5   19.30    1.40
   4   1   5   18.70    1.30
   4   1   5   21.90    2.50
   4   1   5   20.90    1.50
  -4  -1  -5   20.10    1.30
  -4  -1  -5   19.20    1.40
  -4  -1  -5   18.80    1.70
  -4  -1  -5   20.30    1.50
   5   1   5   10.40    1.00
   5   1   5   12.20    1.50
   5   1   5   10.20    1.00
   5   1   5    9.70    1.90
  -5  -1  -5   10.90    1.10
  -5  -1  -5   13.40    2.00
  -5  -1  -5   11.20    1.60
  -5  -1  -5    6.80    0.80
   6   1   5   -0.40    0.40
   6   1   5    1.70    1.30
   6   1   5   -0.10    0.60
   6   1   5   -0.20    0.80
  -6  -1  -5    0.80    1.50
  -6  -1  -5   -0.60    0.90
  -6  -1  -5   -1.10    0.50
  -6  -1  -5   -0.80    0.40
   7   1   5   20.70    2.50
   7   1   5   16.10    2.70
  -7  -1  -5   17.20    0.80
  -7  -1  -5   19.20    2.40
  -7  -1  -5   15.70    2.50
  -7  -1  -5   17.00    0.80
   8   1   5    0.70    1.10
   8   1   5    2.60    1.60
  -8  -1  -5    0.40    1.90
  -8  -1  -5    0.40    1.10
   9   1   5    1.30    1.30
  -9  -1  -5    0.00    1.50
  -9  -1  -5   -0.90    2.10
  -9   0   5    2.70    1.90
   9   0  -5    2.40    1.70
   9   0  -5    2.60    1.90
  -8   0   5   22.40    1.50
  -8   0   5   22.50    2.90
  -8   0   5   18.00    2.50
   8   0  -5   16.70    3.20
   8   0  -5   22.60    3.30
  -7   0   5    1.00    0.40
  -7   0   5    2.00    0.90
  -7   0   5    1.10    1.30
  -7   0   5    1.00    1.40
   7   0  -5    2.60    1.90
   7   0  -5   -0.20    1.30
   7   0  -5    2.50    1.00
  -6   0   5    4.40    1.00
  -6   0   5    3.70    1.30
  -6   0   5    2.50    1.30
  -6   0   5    3.50    0.90
   6   0  -5    3.50    1.70
   6   0  -5    3.00    0.80
   6   0  -5    3.70    0.90
   6   0  -5    4.60    1.70
  -5   0   5    9.00    1.10
  -5   0   5    7.70    1.40
[truncated: 417,367 more chars]
