# Supplementary material for: Crystal structure of a second triclinic polymorph of 2-methyl­pyridinium picrate
Source: Acta Crystallogr E Crystallogr Commun. 2015 Oct 17;71(Pt 11):o848–9. doi: 10.1107/S205698901501912X (PMC4645006; doi:10.1107/S205698901501912X)
Supplement: Supplementary file 2 [file e-71-0o848-Isup2.hkl]

data_I                                                                          
_shelx_title ' JPH2MP_a.res in P-1'                                             
_shelx_refln_list_code          4                                               
_shelx_F_calc_maximum      236.29                                               
_exptl_crystal_F_000       664.00                                               
_reflns_d_resolution_high  0.8409                                               
                                                                                
loop_                                                                           
 _space_group_symop_operation_xyz                                               
 'x, y, z'                                                                      
 '-x, -y, -z'                                                                   
                                                                                
_cell_length_a     8.1524                                                       
_cell_length_b    11.8809                                                       
_cell_length_c    14.6377                                                       
_cell_angle_alpha 102.077                                                       
_cell_angle_beta   90.001                                                       
_cell_angle_gamma 100.692                                                       
                                                                                
_shelx_F_squared_multiplier     1.000                                           
                                                                                
loop_                                                                           
 _refln_index_h                                                                 
 _refln_index_k                                                                 
 _refln_index_l                                                                 
 _refln_F_squared_calc                                                          
 _refln_F_squared_meas                                                          
 _refln_F_squared_sigma                                                         
 _refln_observed_status                                                         
   1   0   0       1230.70       1156.49        16.43 o                         
   2   0   0       3282.11       3194.89        23.76 o                         
   3   0   0        272.82        317.79         2.87 o                         
   4   0   0       7231.20       7675.85        72.51 o                         
   5   0   0         45.84         63.11         3.60 o                         
   6   0   0         18.44         14.99         3.11 o                         
   7   0   0         17.18         17.78         3.66 o                         
   8   0   0        260.37        277.43        10.39 o                         
   9   0   0         37.69         39.69         4.67 o                         
  -9   1   0        113.77        100.21         6.89 o                         
  -8   1   0        139.58        129.32         7.08 o                         
  -7   1   0        107.66        110.77         7.13 o                         
  -6   1   0          1.80          2.82         2.67 o                         
  -5   1   0         39.28         37.67         3.80 o                         
  -4   1   0       1066.60       1219.65        14.31 o                         
  -3   1   0       4479.58       4540.82        27.40 o                         
  -2   1   0       1784.11       1770.72        10.69 o                         
  -1   1   0         37.22         30.58         1.65 o                         
   1   1   0          1.86         -0.91         0.61 o                         
   2   1   0          1.94          1.16         0.59 o                         
   3   1   0          4.63          0.80         0.52 o                         
   4   1   0         33.82         31.69         1.35 o                         
   5   1   0        106.19        101.93         1.94 o                         
   6   1   0          8.52          5.22         2.77 o                         
   7   1   0         61.13         60.45         5.43 o                         
   8   1   0         18.51          8.55         3.76 o                         
   9   1   0          5.33         16.22         4.09 o                         
  -9   2   0          1.11          5.18         3.62 o                         
  -8   2   0          3.81          0.94         2.96 o                         
  -7   2   0          2.02          6.42         3.56 o                         
  -6   2   0          1.49          1.32         2.47 o                         
  -5   2   0         13.05         10.71         2.37 o                         
  -4   2   0        161.18        163.88         2.43 o                         
  -3   2   0        632.39        579.19         5.08 o                         
  -2   2   0      13220.62      12929.46        87.51 o                         
  -1   2   0       1321.30       1294.85        10.19 o                         
   0   2   0        179.61        131.91         2.13 o                         
   1   2   0      13165.20      12782.87        84.97 o                         
   2   2   0       3221.99       3325.27        20.93 o                         
   3   2   0        570.27        507.83         5.01 o                         
   4   2   0          3.73          2.95         0.77 o                         
   5   2   0          0.23          1.30         1.04 o                         
   6   2   0        485.95        488.18         5.38 o                         
   7   2   0         25.60         21.56         1.87 o                         
   8   2   0          1.45          2.59         3.01 o                         
   9   2   0         28.58         21.54         5.05 o                         
  -9   3   0         74.25         82.02         6.63 o                         
  -8   3   0         12.40         14.23         4.22 o                         
  -7   3   0        250.96        235.36         8.37 o                         
  -6   3   0        124.23        104.23         4.97 o                         
  -5   3   0        198.24        218.46         2.84 o                         
  -4   3   0         43.55         53.85         1.92 o                         
  -3   3   0        574.32        557.34         5.46 o                         
  -2   3   0      11787.43      11571.55        86.60 o                         
  -1   3   0      10527.26      10064.29        74.51 o                         
   0   3   0          0.85          1.17         0.87 o                         
   1   3   0          2.01          4.03         1.34 o                         
   2   3   0        197.38        176.94         2.85 o                         
   3   3   0        121.28        121.82         2.54 o                         
   4   3   0         11.51         21.48         1.56 o                         
   5   3   0         33.06         29.70         1.80 o                         
   6   3   0         32.01         35.12         2.00 o                         
   7   3   0         22.10         29.90         2.95 o                         
   8   3   0          1.42         -0.40         3.88 o                         
  -9   4   0          0.01         -4.47         4.34 o                         
  -8   4   0          0.80         -6.02         4.01 o                         
  -7   4   0          5.22         -2.92         4.11 o                         
  -6   4   0         11.83         18.29         1.50 o                         
  -5   4   0         14.90         17.87         1.67 o                         
  -4   4   0        524.57        561.69         7.14 o                         
  -3   4   0         21.67         37.60         1.76 o                         
  -2   4   0         53.45         63.76         2.27 o                         
  -1   4   0       1434.83       1352.76        11.41 o                         
   0   4   0         15.98         20.18         1.26 o                         
   1   4   0          0.22          0.34         0.71 o                         
   2   4   0       4465.79       4601.81        28.47 o                         
   3   4   0        344.50        317.98         4.37 o                         
   4   4   0        182.44        177.37         3.30 o                         
   5   4   0        419.66        402.42         5.78 o                         
   6   4   0       2260.76       2274.57        19.05 o                         
   7   4   0        331.63        344.49         8.59 o                         
   8   4   0         39.22         33.34         3.33 o                         
  -9   5   0         83.17         96.86         9.49 o                         
  -8   5   0         57.19         55.81         6.14 o                         
  -7   5   0        123.89        134.49         3.30 o                         
  -6   5   0          9.61         15.26         2.23 o                         
  -5   5   0        202.82        156.10         3.60 o                         
  -4   5   0       3744.06       3681.61        24.71 o                         
  -3   5   0       7936.29       8352.40        48.91 o                         
  -2   5   0         69.41         48.82         2.20 o                         
  -1   5   0       1330.51       1330.20        10.88 o                         
   0   5   0        304.37        279.44         4.33 o                         
   1   5   0       1541.48       1673.75        12.09 o                         
   2   5   0       1141.05       1262.28        10.31 o                         
   3   5   0        327.56        305.33         4.62 o                         
   4   5   0          0.04          1.87         1.47 o                         
   5   5   0       1709.93       1787.86        21.28 o                         
   6   5   0         21.02         15.73         3.58 o                         
   7   5   0         44.28         49.73         4.47 o                         
   8   5   0          4.29         -3.72         2.48 o                         
  -9   6   0          8.20          8.14         5.36 o                         
  -8   6   0         11.36          9.61         2.28 o                         
  -7   6   0        258.51        322.22        10.28 o                         
  -6   6   0         39.12         59.54         3.58 o                         
  -5   6   0          0.16          5.19         1.69 o                         
  -4   6   0          9.89         12.81         1.52 o                         
  -3   6   0          6.36          3.18         1.21 o                         
  -2   6   0         28.38         32.77         1.92 o                         
  -1   6   0         54.47         48.68         2.17 o                         
   0   6   0         13.55         18.45         1.72 o                         
   1   6   0         91.47         78.06         2.73 o                         
   2   6   0          0.44          0.70         1.28 o                         
   3   6   0          1.01         -0.05         1.45 o                         
   4   6   0         28.54         25.58         2.54 o                         
   5   6   0         29.36         24.68         2.79 o                         
   6   6   0          1.40         -0.82         2.88 o                         
   7   6   0         24.56         31.79         4.33 o                         
  -9   7   0          1.77          1.29         4.59 o                         
  -8   7   0          8.84          7.65         2.83 o                         
  -7   7   0        148.47        167.01         7.57 o                         
  -6   7   0        251.93        210.06         5.01 o                         
  -5   7   0        218.59        199.36         4.55 o                         
  -4   7   0         39.18         41.32         2.74 o                         
  -3   7   0        180.48        192.00         4.19 o                         
  -2   7   0        883.14        848.65         9.20 o                         
  -1   7   0         34.20         37.04         2.14 o                         
   0   7   0        328.85        356.46         5.78 o                         
   1   7   0         19.50         18.15         1.86 o                         
   2   7   0         22.58         18.34         1.92 o                         
   3   7   0         71.62         74.78         3.60 o                         
   4   7   0        211.38        220.11         5.64 o                         
   5   7   0         17.51         10.27         3.27 o                         
   6   7   0         67.78         67.22         6.17 o                         
   7   7   0         37.81         47.73         5.20 o                         
  -8   8   0          0.03          4.61         2.99 o                         
  -7   8   0         23.93         26.05         3.54 o                         
  -6   8   0        115.26        116.18         5.19 o                         
  -5   8   0        269.17        289.81         5.49 o                         
  -4   8   0         88.75        100.55         3.29 o                         
  -3   8   0         10.58         12.69         1.61 o                         
  -2   8   0         22.23         23.13         2.17 o                         
  -1   8   0         19.06         22.20         2.63 o                         
   0   8   0         24.75         22.71         3.00 o                         
   1   8   0         13.77         13.78         2.32 o                         
   2   8   0         15.84         18.10         2.65 o                         
   3   8   0         36.36         52.52         4.09 o                         
   4   8   0         26.60         39.41         6.03 o                         
   5   8   0          0.83         -3.95         2.63 o                         
   6   8   0          3.59         -4.18         3.21 o                         
  -8   9   0         60.25         95.46        11.33 o                         
  -7   9   0         29.84         33.28         4.73 o                         
  -6   9   0         24.67         24.15         3.08 o                         
  -5   9   0          3.85          0.46         2.36 o                         
  -4   9   0        100.51         89.55         3.17 o                         
  -3   9   0          5.86          5.61         1.84 o                         
  -2   9   0         81.81         92.48         5.52 o                         
  -1   9   0         48.36         48.63         4.61 o                         
   0   9   0        182.54        204.85        11.77 o                         
   1   9   0        327.67        332.28         8.18 o                         
   2   9   0         31.37         39.90         4.08 o                         
   3   9   0         16.52         11.26         3.20 o                         
   4   9   0         16.14         15.56         3.25 o                         
   5   9   0          2.30          0.67         3.45 o                         
   6   9   0          0.91          1.62         4.02 o                         
  -7  10   0         89.62         70.53         6.43 o                         
  -6  10   0         22.56         27.72         4.73 o                         
  -5  10   0         43.30         45.74         4.67 o                         
  -4  10   0        143.99        132.64        13.52 o                         
  -3  10   0         22.77         15.42         4.39 o                         
  -2  10   0        223.41        252.51        10.56 o                         
  -1  10   0        740.36        799.10        14.65 o                         
   0  10   0         15.48         16.98         3.56 o                         
   1  10   0          0.06          1.10         2.17 o                         
   2  10   0        127.50        154.18         7.60 o                         
   3  10   0         50.22         50.23         4.93 o                         
   4  10   0         15.42          6.64         4.31 o                         
   5  10   0          1.66          2.36         4.82 o                         
  -7  11   0          2.14          2.57         4.03 o                         
  -6  11   0          3.30          3.48         3.76 o                         
  -5  11   0          1.90         -1.80         3.26 o                         
  -4  11   0          0.00          0.05         3.82 o                         
  -3  11   0         26.86         30.47         5.50 o                         
  -2  11   0          7.98         -2.59         3.37 o                         
  -1  11   0         13.72          9.83         3.71 o                         
   0  11   0          0.01         -4.58         3.05 o                         
   1  11   0        113.89        125.97         8.55 o                         
   2  11   0         12.10         12.77         3.88 o                         
   3  11   0         86.79         89.41         6.74 o                         
   4  11   0          9.45         16.00         4.88 o                         
  -6  12   0          0.00          1.01         4.20 o                         
  -5  12   0         18.40         10.69         3.62 o                         
  -4  12   0        161.98        144.83         9.38 o                         
  -3  12   0          9.21          2.48         3.62 o                         
  -2  12   0        157.56        151.16        11.61 o                         
  -1  12   0         18.46         14.90         4.07 o                         
   0  12   0        579.85        682.58        27.69 o                         
   1  12   0          0.04         -0.96         4.48 o                         
   2  12   0         13.80         21.78         4.67 o                         
   3  12   0          1.89          3.19         3.85 o                         
  -4  13   0          2.72          9.77         5.06 o                         
  -3  13   0          0.10         -0.51         5.22 o                         
  -2  13   0          0.20         10.01         4.36 o                         
  -1  13   0          3.59         -4.37        10.71 o                         
   0  13   0          6.35          4.64        10.04 o                         
   1  13   0          0.00         -1.72         3.50 o                         
  -1 -13   1          7.90         -2.92         6.65 o                         
   0 -13   1         78.09         71.26         8.97 o                         
   1 -13   1          8.73          8.86         6.31 o                         
   2 -13   1        148.12        175.76         9.49 o                         
   3 -13   1          7.77          4.40         4.57 o                         
   4 -13   1          4.58          0.35         4.80 o                         
   5 -13   1          8.75         12.34         6.35 o                         
  -3 -12   1         16.15         19.99         4.56 o                         
  -2 -12   1          5.18          7.39         3.80 o                         
  -1 -12   1          7.33          6.29         3.67 o                         
   0 -12   1        100.60        149.01        16.53 o                         
   1 -12   1         11.15         13.05         4.00 o                         
   2 -12   1         19.49         22.51         4.53 o                         
   3 -12   1          1.40         -2.38         3.62 o                         
   4 -12   1          1.54         -0.08         3.28 o                         
   5 -12   1          0.76         -4.43         2.95 o                         
   6 -12   1          0.02         -3.99         3.43 o                         
  -4 -11   1          4.92          2.41         5.55 o                         
  -3 -11   1         13.26          8.22         3.79 o                         
  -2 -11   1         84.18        119.97        12.57 o                         
  -1 -11   1        232.48        234.92         9.76 o                         
   0 -11   1         21.66         25.42         3.74 o                         
   1 -11   1         31.21         35.48         5.52 o                         
   2 -11   1          8.45         -4.28         2.85 o                         
   3 -11   1         53.56         49.26         5.62 o                         
   4 -11   1         31.36         18.37         3.88 o                         
   5 -11   1         13.34          4.03         3.42 o                         
   6 -11   1         29.58         28.12         4.92 o                         
   7 -11   1         46.66         38.26         5.47 o                         
  -5 -10   1         20.98          6.79         3.98 o                         
  -4 -10   1         20.96          9.26         4.05 o                         
  -3 -10   1          9.93          7.99         3.46 o                         
  -2 -10   1        359.36        380.58        11.49 o                         
  -1 -10   1          0.14         -0.43         1.83 o                         
   0 -10   1        453.34        473.97        10.62 o                         
   1 -10   1        103.24        159.88        11.24 o                         
   2 -10   1         51.77         51.93         5.80 o                         
   3 -10   1         25.50         23.00         4.39 o                         
   4 -10   1         51.60         51.67         4.15 o                         
   5 -10   1         50.29         56.54         4.77 o                         
   6 -10   1         16.10         17.24         4.50 o                         
   7 -10   1          3.62         13.45         4.12 o                         
  -6  -9   1          0.62          0.95         3.84 o                         
  -5  -9   1          1.55         -3.48         3.31 o                         
  -4  -9   1          4.13          2.81         2.83 o                         
  -3  -9   1         49.73         53.44         3.88 o                         
  -2  -9   1         28.51         30.73         3.62 o                         
  -1  -9   1         12.68         17.61         2.06 o                         
   0  -9   1        312.56        383.91        19.06 o                         
   1  -9   1         33.45         38.50         3.57 o                         
   2  -9   1          0.74          0.23         2.16 o                         
   3  -9   1          2.32         -1.35         2.63 o                         
   4  -9   1         13.44          9.64         2.71 o                         
   5  -9   1          3.30          5.55         1.31 o                         
   6  -9   1         51.97         64.97         4.91 o                         
   7  -9   1        116.27        112.77         5.84 o                         
   8  -9   1        414.77        460.55        10.59 o                         
  -6  -8   1         39.22         30.19         5.64 o                         
  -5  -8   1          3.62          3.02         3.18 o                         
  -4  -8   1       1188.40       1155.39        13.58 o                         
  -3  -8   1       1284.27       1264.12        13.79 o                         
  -2  -8   1        253.51        197.32         4.85 o                         
  -1  -8   1        326.42        331.78         6.64 o                         
   0  -8   1        129.60        139.91         5.61 o                         
   1  -8   1         54.16         66.43         3.72 o                         
   2  -8   1        627.44        609.57        12.32 o                         
   3  -8   1         80.15         83.26         4.88 o                         
   4  -8   1        204.32        205.95         3.95 o                         
   5  -8   1        477.16        450.01         6.63 o                         
   6  -8   1        521.29        506.51        10.66 o                         
   7  -8   1         10.91          6.87         3.75 o                         
   8  -8   1          0.00          1.64         2.75 o                         
  -7  -7   1         38.89         38.73         4.80 o                         
  -6  -7   1        160.11        171.20         7.32 o                         
  -5  -7   1          3.35         -0.08         2.62 o                         
  -4  -7   1          5.88          5.88         2.25 o                         
  -3  -7   1         12.13         16.90         2.13 o                         
  -2  -7   1         88.39         93.12         3.79 o                         
  -1  -7   1          0.37          0.23         1.29 o                         
   0  -7   1          2.29          4.05         1.31 o                         
   1  -7   1         58.35         50.81         2.83 o                         
   2  -7   1          0.55          5.89         1.88 o                         
   3  -7   1         90.15        131.00         9.91 o                         
   4  -7   1          2.66          3.03         1.31 o                         
   5  -7   1         10.80         15.72         1.94 o                         
   6  -7   1          6.47          3.61         2.05 o                         
   7  -7   1        101.97        108.69         8.17 o                         
   8  -7   1          0.02          0.66         2.75 o                         
   9  -7   1         18.27         28.05         6.65 o                         
  -7  -6   1          1.36         -2.79         3.08 o                         
  -6  -6   1          7.80         -1.96         2.61 o                         
  -5  -6   1          1.13          4.84         2.33 o                         
  -4  -6   1         30.88         35.15         2.65 o                         
  -3  -6   1        190.89        192.67         4.20 o                         
  -2  -6   1        234.94        207.80         3.85 o                         
  -1  -6   1       1141.09       1293.34        10.34 o                         
   0  -6   1        597.96        590.81         7.23 o                         
   1  -6   1        193.39        140.74         3.56 o                         
   2  -6   1        509.33        485.61         5.99 o                         
   3  -6   1        644.12        639.65         6.42 o                         
   4  -6   1          5.62          5.82         1.44 o                         
   5  -6   1        778.96        761.73         9.32 o                         
   6  -6   1       1649.38       1590.81        16.70 o                         
   7  -6   1        351.27        367.56         9.55 o                         
   8  -6   1         37.51         46.18         6.76 o                         
   9  -6   1          1.79          4.33         5.18 o                         
  -8  -5   1         41.51         38.98         4.22 o                         
  -7  -5   1         34.83         39.08         4.04 o                         
  -6  -5   1          0.20          3.50         2.10 o                         
  -5  -5   1       3956.29       3973.67        28.06 o                         
  -4  -5   1         87.64         72.54         3.67 o                         
  -3  -5   1         16.72          8.89         1.47 o                         
  -2  -5   1        174.28        200.56         4.47 o                         
  -1  -5   1        181.30        206.35         2.89 o                         
   0  -5   1        124.59        141.82         3.21 o                         
   1  -5   1         71.69         62.57         2.97 o                         
   2  -5   1        167.40        206.12         5.46 o                         
   3  -5   1         67.63         90.53         2.71 o                         
   4  -5   1         69.96         97.27         4.89 o                         
   5  -5   1          1.24          4.65         1.40 o                         
   6  -5   1         34.91         71.08         5.45 o                         
   7  -5   1          0.31          1.93         1.49 o                         
   8  -5   1          1.08          0.77         4.06 o                         
   9  -5   1         16.23         21.71         4.68 o                         
  -8  -4   1          3.97          4.34         2.70 o                         
  -7  -4   1         81.26         88.82         6.15 o                         
  -6  -4   1          7.79         43.83         5.80 o                         
  -5  -4   1          1.43          4.54         1.57 o                         
  -4  -4   1         25.46         29.38         1.69 o                         
  -3  -4   1         22.19         26.23         1.54 o                         
  -2  -4   1          0.52          1.20         1.20 o                         
  -1  -4   1       1807.74       1834.62        12.54 o                         
   0  -4   1       3335.73       3104.94        30.08 o                         
   1  -4   1       2741.33       2829.67        20.92 o                         
   2  -4   1        794.84        896.11         7.89 o                         
   3  -4   1        273.24        309.66         4.09 o                         
   4  -4   1       3149.94       3035.78        21.92 o                         
   5  -4   1       1495.46       1411.53        11.29 o                         
   6  -4   1        300.12        289.18         3.45 o                         
   7  -4   1          3.63         -1.47         3.04 o                         
   8  -4   1          1.18         -5.88         4.51 o                         
   9  -4   1          0.08          2.68         3.33 o                         
  -8  -3   1         41.98         41.01         5.60 o                         
  -7  -3   1        424.97        383.15         8.32 o                         
  -6  -3   1         11.26          5.50         1.56 o                         
  -5  -3   1        381.00        377.81         4.88 o                         
  -4  -3   1          1.78          1.95         1.03 o                         
  -3  -3   1        726.64        766.62         7.00 o                         
  -2  -3   1        365.16        402.37         4.28 o                         
  -1  -3   1         33.24         14.24         1.21 o                         
   0  -3   1        389.81        370.27         4.43 o                         
   1  -3   1       9098.89       8651.86        60.32 o                         
   2  -3   1      10720.59      10642.23        72.53 o                         
   3  -3   1        766.19        815.84         6.99 o                         
   4  -3   1         25.15         19.73         1.28 o                         
   5  -3   1          0.02         -0.10         0.71 o                         
   6  -3   1         52.20         50.11         5.01 o                         
   7  -3   1         47.83         62.61         5.55 o                         
   8  -3   1          6.22          5.93         3.35 o                         
   9  -3   1          2.06          4.40         2.88 o                         
  -9  -2   1          0.02          2.86         3.74 o                         
  -8  -2   1          1.10         -2.72         3.68 o                         
  -7  -2   1          6.39          6.15         1.26 o                         
  -6  -2   1          0.84          0.37         1.08 o                         
  -5  -2   1         20.38         19.27         1.56 o                         
  -4  -2   1          0.11         -0.57         0.91 o                         
  -3  -2   1        362.07        383.85         4.03 o                         
  -2  -2   1         44.42         48.35         1.59 o                         
  -1  -2   1       3181.29       3178.36        25.17 o                         
   0  -2   1         53.85         69.01         1.58 o                         
   1  -2   1          0.35         -0.54         0.57 o                         
   2  -2   1       1799.36       1765.81        12.54 o                         
   3  -2   1        398.85        387.62         3.46 o                         
   4  -2   1        128.33        120.90         1.83 o                         
   5  -2   1        100.83        136.93         5.06 o                         
   6  -2   1        429.95        387.41        10.37 o                         
   7  -2   1        234.54        254.62         9.64 o                         
   8  -2   1          6.90          4.48         3.13 o                         
   9  -2   1          6.42          7.87         3.36 o                         
  -9  -1   1         71.71         64.17         5.87 o                         
  -8  -1   1         10.21         16.26         4.42 o                         
  -7  -1   1         19.31         28.35         4.36 o                         
  -6  -1   1          0.20          0.79         0.78 o                         
  -5  -1   1         36.01         26.68         1.43 o                         
  -4  -1   1       1161.14       1198.74        12.90 o                         
  -3  -1   1       2862.22       3053.44        20.50 o                         
  -2  -1   1       5188.58       5248.11        31.60 o                         
  -1  -1   1        689.44        559.23         3.92 o                         
   0  -1   1       1898.54       1038.58        19.17 o                         
   1  -1   1       2277.74       2321.93        18.69 o                         
   2  -1   1       7670.51       7438.38        46.76 o                         
   3  -1   1      11723.64      12052.10       111.19 o                         
   4  -1   1       2682.40       2910.67        31.83 o                         
   5  -1   1        126.40        108.98         5.04 o                         
   6  -1   1         30.13         28.81         4.31 o                         
   7  -1   1         97.27        115.19        10.04 o                         
   8  -1   1         13.49         27.31         3.89 o                         
   9  -1   1          4.06          6.36         3.24 o                         
  -9   0   1         39.54         41.43         5.04 o                         
  -8   0   1        444.92        410.90        11.10 o                         
  -7   0   1          1.16         -1.79         2.43 o                         
  -6   0   1          0.70          0.27         2.41 o                         
  -5   0   1          0.05          1.32         0.87 o                         
  -4   0   1        909.94        938.95         7.46 o                         
  -3   0   1        514.05        542.80         4.40 o                         
  -2   0   1        388.95        384.31         3.45 o                         
  -1   0   1         62.60         66.43         0.96 o                         
   1   0   1          0.04         -0.49         0.33 o                         
   2   0   1         24.68         25.76         0.78 o                         
   3   0   1        267.97        264.49         2.79 o                         
   4   0   1         96.06        131.25         4.58 o                         
   5   0   1          3.04          5.03         2.05 o                         
   6   0   1         29.43         33.80         3.82 o                         
   7   0   1          2.03         -0.34         4.67 o                         
   8   0   1          0.01          5.03         3.03 o                         
   9   0   1          5.77         10.91         3.40 o                         
  -9   1   1         90.64         92.18         6.74 o                         
  -8   1   1        124.64        110.02         8.72 o                         
  -7   1   1         34.33         23.42         3.93 o                         
  -6   1   1          0.11         -1.03         2.11 o                         
  -5   1   1        580.33        573.66         4.96 o                         
  -4   1   1         91.29        116.88         1.87 o                         
  -3   1   1       1912.69       2056.14        19.98 o                         
  -2   1   1       8383.48       8411.99        46.31 o                         
  -1   1   1        168.47        157.29         2.02 o                         
   0   1   1        740.27        817.62        13.15 o                         
   1   1   1       1258.64       1154.56         8.77 o                         
   2   1   1         16.56         31.00         1.89 o                         
   3   1   1        523.93        496.67         5.34 o                         
   4   1   1         10.30          2.85         0.88 o                         
   5   1   1        427.30        440.43         4.34 o                         
   6   1   1         15.52         20.98         3.22 o                         
   7   1   1        338.64        314.79         9.33 o                         
   8   1   1          0.11         -0.10         3.02 o                         
   9   1   1        102.28         84.23         6.39 o                         
  -9   2   1          3.84          1.76         3.41 o                         
  -8   2   1         32.02         27.18         4.18 o                         
  -7   2   1         26.29         19.01         3.48 o                         
  -6   2   1        165.39        142.41         5.50 o                         
  -5   2   1        247.75        294.61         4.15 o                         
  -4   2   1        166.26        174.35         2.50 o                         
  -3   2   1        427.52        350.02         4.08 o                         
  -2   2   1       4801.02       4864.42        31.38 o                         
  -1   2   1        191.27        187.00         2.46 o                         
   0   2   1        757.21        696.73         5.54 o                         
   1   2   1        147.22        155.96         2.33 o                         
   2   2   1          0.91          1.81         0.73 o                         
   3   2   1          0.14         -0.71         0.90 o                         
   4   2   1         35.75         44.01         2.06 o                         
   5   2   1          7.43         11.89         1.23 o                         
   6   2   1         31.78         31.94         1.58 o                         
   7   2   1          1.14         -0.70         2.80 o                         
   8   2   1          0.13         -0.85         3.06 o                         
   9   2   1          0.87          5.19         3.93 o                         
  -9   3   1          1.32          9.40         4.55 o                         
  -8   3   1          0.36         -2.89         4.16 o                         
  -7   3   1         37.37         33.60         3.94 o                         
  -6   3   1          6.01          2.90         0.88 o                         
  -5   3   1        138.01        131.24         2.62 o                         
  -4   3   1         18.00         16.04         1.30 o                         
  -3   3   1         36.43         36.17         1.60 o                         
  -2   3   1       3209.08       3241.40        23.23 o                         
  -1   3   1       3842.38       3743.66        25.13 o                         
   0   3   1        147.80        120.55         2.70 o                         
   1   3   1        129.16        120.45         2.56 o                         
   2   3   1          0.00          1.56         0.78 o                         
   3   3   1        304.53        282.59         3.99 o                         
   4   3   1        203.22        196.57         3.54 o                         
   5   3   1         97.28         62.15         2.59 o                         
   6   3   1       1666.56       1612.25        15.77 o                         
   7   3   1         33.07         33.50         3.05 o                         
   8   3   1         42.78         34.20         5.33 o                         
  -9   4   1          2.48          0.15         4.10 o                         
  -8   4   1          6.35         -3.98         3.62 o                         
  -7   4   1          0.11         -0.79         0.98 o                         
  -6   4   1        577.06        546.52         6.69 o                         
  -5   4   1          8.29         13.61         1.50 o                         
  -4   4   1       2217.95       2333.57        16.68 o                         
  -3   4   1         20.80         32.18         1.64 o                         
  -2   4   1        297.49        304.87         4.54 o                         
  -1   4   1        510.14        489.46         5.48 o                         
   0   4   1       1432.87       1388.02        10.88 o                         
   1   4   1        106.42        102.35         3.09 o                         
   2   4   1       4750.30       4864.55        28.77 o                         
   3   4   1          0.08         -0.66         0.69 o                         
   4   4   1        526.69        498.24         5.73 o                         
   5   4   1          0.00          5.39         1.53 o                         
   6   4   1        186.58        219.69         8.85 o                         
   7   4   1         61.21         55.92         4.34 o                         
   8   4   1          0.07         -0.01         2.49 o                         
  -9   5   1          3.92         -1.64         4.43 o                         
  -8   5   1          1.13         -4.12         2.75 o                         
  -7   5   1         11.13         16.11         3.60 o                         
  -6   5   1         31.80         57.22         7.63 o                         
  -5   5   1         18.88         20.86         1.83 o                         
  -4   5   1         95.26         99.19         3.10 o                         
  -3   5   1        291.48        377.17         5.08 o                         
  -2   5   1        464.72        511.53         6.14 o                         
  -1   5   1        147.14        178.25         3.47 o                         
   0   5   1        381.55        393.97         5.06 o                         
   1   5   1       1211.13       1253.84        10.68 o                         
   2   5   1        590.59        665.54         6.80 o                         
   3   5   1        173.06        213.61         3.97 o                         
   4   5   1         69.09         65.03         2.94 o                         
   5   5   1        332.46        323.89         4.93 o                         
   6   5   1        164.58        153.82         6.75 o                         
   7   5   1        142.21        146.17         6.77 o                         
   8   5   1          3.91          6.86         3.04 o                         
  -9   6   1          1.49          3.32         4.27 o                         
  -8   6   1        171.16        170.95        12.21 o                         
  -7   6   1        990.10       1016.05        16.54 o                         
  -6   6   1         21.83         16.91         2.45 o                         
  -5   6   1          0.84          2.93         1.65 o                         
  -4   6   1       1157.63       1160.73        11.21 o                         
  -3   6   1        293.09        361.02         5.15 o                         
  -2   6   1        349.73        359.69         6.06 o                         
  -1   6   1         96.06         80.02         2.80 o                         
   0   6   1        231.33        267.12         4.56 o                         
   1   6   1         77.60         69.01         2.55 o                         
   2   6   1        382.28        433.40         6.63 o                         
   3   6   1         80.52         95.38         3.57 o                         
   4   6   1         34.85         41.48         2.81 o                         
   5   6   1        275.10        273.23         6.35 o                         
   6   6   1         48.39         56.53         4.80 o                         
   7   6   1         21.02         22.86         5.38 o                         
  -9   7   1         10.93         12.31         4.64 o                         
  -8   7   1         19.36         14.57         3.24 o                         
  -7   7   1          4.44          9.90         2.94 o                         
  -6   7   1         66.89         56.88         3.25 o                         
  -5   7   1        161.60        166.44         4.39 o                         
  -4   7   1          2.52          2.19         1.61 o                         
  -3   7   1          0.70          1.80         1.38 o                         
  -2   7   1          0.32         -1.07         1.76 o                         
  -1   7   1         20.35         17.57         1.81 o                         
   0   7   1         92.27         88.52         2.99 o                         
   1   7   1         10.88          6.17         1.87 o                         
   2   7   1         26.73         29.21         2.51 o                         
   3   7   1         11.02         15.88         2.22 o                         
   4   7   1         38.15         52.11         3.39 o                         
   5   7   1          6.89         10.10         3.12 o                         
   6   7   1          4.45          1.48         3.36 o                         
   7   7   1         42.66         40.57         5.36 o                         
  -8   8   1          6.16          3.64         3.76 o                         
  -7   8   1         65.74         73.26         4.91 o                         
  -6   8   1         11.13          7.72         2.58 o                         
  -5   8   1        204.20        212.91         4.98 o                         
  -4   8   1         12.86         17.17         2.19 o                         
  -3   8   1          0.07         -1.77         1.49 o                         
  -2   8   1          2.72          8.80         1.93 o                         
  -1   8   1          2.84          0.17         1.67 o                         
   0   8   1        324.65        311.75         7.40 o                         
   1   8   1        171.85        174.57         5.62 o                         
   2   8   1         86.92         78.15         4.16 o                         
   3   8   1        631.11        551.22        11.15 o                         
   4   8   1         86.96         82.70         4.38 o                         
   5   8   1          1.81         -3.39         3.08 o                         
   6   8   1         35.53         56.13         5.81 o                         
  -8   9   1         62.72         67.26         5.17 o                         
  -7   9   1         18.61         16.47         3.59 o                         
  -6   9   1         38.47         33.82         3.53 o                         
  -5   9   1         47.62         34.11         3.07 o                         
  -4   9   1         13.32         15.10         2.14 o                         
  -3   9   1         59.59         53.22         2.89 o                         
  -2   9   1         54.10         59.58         4.10 o                         
  -1   9   1        440.33        463.37        10.42 o                         
   0   9   1        105.38        108.62         5.66 o                         
   1   9   1         17.29         13.54         2.61 o                         
   2   9   1          4.94          4.12         3.04 o                         
   3   9   1          1.54          7.80         3.23 o                         
   4   9   1          0.11         -2.18         3.45 o                         
   5   9   1          1.84         -3.77         4.33 o                         
  -7  10   1          7.00          3.85         4.02 o                         
  -6  10   1          2.11          1.25         3.64 o                         
  -5  10   1         66.44         66.69         5.25 o                         
  -4  10   1          4.13          7.70         4.05 o                         
  -3  10   1         17.58         16.25         2.94 o                         
  -2  10   1        854.44        833.55        13.28 o                         
  -1  10   1       2166.85       2227.59        47.19 o                         
   0  10   1        120.88        119.85         6.54 o                         
   1  10   1         89.96         73.06         4.95 o                         
   2  10   1        409.46        389.22        11.70 o                         
   3  10   1        460.80        410.49        10.58 o                         
   4  10   1          0.12          2.38         3.51 o                         
   5  10   1          0.87          2.71         4.21 o                         
  -7  11   1          5.36         -0.43         3.81 o                         
  -6  11   1         41.78         30.40         5.69 o                         
  -5  11   1          7.41         -2.44         3.12 o                         
  -4  11   1         21.80         12.86         4.51 o                         
  -3  11   1         25.64         21.72         4.92 o                         
  -2  11   1         37.03         32.23         5.14 o                         
  -1  11   1        192.48        195.85         8.65 o                         
   0  11   1         42.96         40.67         4.76 o                         
   1  11   1        295.47        298.81        11.70 o                         
   2  11   1         13.76         19.73         4.12 o                         
   3  11   1         22.36         21.05         4.56 o                         
   4  11   1         15.02         25.85         6.22 o                         
  -6  12   1          0.48         -5.71         3.80 o                         
  -5  12   1          0.24         -0.88         3.37 o                         
  -4  12   1          0.23          8.01         4.80 o                         
  -3  12   1          3.52         -0.93         3.87 o                         
  -2  12   1          2.79          5.13         3.56 o                         
  -1  12   1         40.41         37.97         5.24 o                         
   0  12   1         56.89         71.97         7.83 o                         
   1  12   1         18.22         24.24         6.88 o                         
   2  12   1          7.06          9.06         4.43 o                         
  -4  13   1         83.08         83.33         8.20 o                         
  -3  13   1         51.39         51.23         9.57 o                         
  -2  13   1        114.69        117.63         8.89 o                         
  -1  13   1          2.43         -5.19         6.08 o                         
   0  13   1         41.51         41.47         7.67 o                         
   1  13   1          6.12         -2.54         5.77 o                         
   1 -14   2          5.02          0.92        14.76 o                         
   2 -14   2        124.93        118.90        14.59 o                         
  -1 -13   2          4.44          5.83        11.86 o                         
   0 -13   2         12.86         17.55        10.46 o                         
   1 -13   2          5.39          6.65         6.46 o                         
   2 -13   2          0.21          9.23         5.38 o                         
   3 -13   2          0.97         -3.78         3.69 o                         
   4 -13   2          1.80          2.97         4.77 o                         
   5 -13   2          3.82         11.83         5.96 o                         
  -3 -12   2          0.15         -2.14         3.42 o                         
  -2 -12   2          6.59          9.11         3.54 o                         
  -1 -12   2         31.05         33.92         7.67 o                         
   0 -12   2        130.48        129.62        10.26 o                         
   1 -12   2         85.16         84.90         5.88 o                         
   2 -12   2         15.16         19.01         4.53 o                         
   3 -12   2          4.10         -1.49         3.61 o                         
   4 -12   2          0.46         -3.88         2.86 o                         
   5 -12   2          9.64          3.96         3.27 o                         
   6 -12   2          8.75         11.56         4.13 o                         
  -4 -11   2         32.24         36.91         6.39 o                         
  -3 -11   2          7.39          5.99         3.84 o                         
  -2 -11   2        287.33        309.72         9.17 o                         
  -1 -11   2         21.93         24.15         4.27 o                         
   0 -11   2         36.94         35.64         3.96 o                         
   1 -11   2        249.82        305.45         9.31 o                         
   2 -11   2          0.04         14.70         4.39 o                         
   3 -11   2          0.44          8.26         5.13 o                         
   4 -11   2          0.00         -3.92         2.62 o                         
   5 -11   2          6.64         19.92         3.59 o                         
   6 -11   2          0.19          6.51         4.07 o                         
   7 -11   2          0.56          2.74         3.93 o                         
  -5 -10   2          8.49          4.59         3.80 o                         
  -4 -10   2          1.87         -3.98         4.00 o                         
  -3 -10   2         64.03         67.10         4.53 o                         
  -2 -10   2         85.17         93.57         6.58 o                         
  -1 -10   2          6.70         10.28         2.80 o                         
   0 -10   2        216.82        245.20         8.21 o                         
   1 -10   2        879.32        881.04        20.79 o                         
   2 -10   2         88.55         86.08         5.33 o                         
   3 -10   2          1.13         -4.41         2.94 o                         
   4 -10   2        121.54        100.49         4.97 o                         
   5 -10   2        416.58        348.48         9.04 o                         
   6 -10   2         43.36         26.66         4.59 o                         
   7 -10   2          0.35          6.71         3.83 o                         
   8 -10   2          0.28         10.12         4.02 o                         
  -6  -9   2         68.74         74.43         6.00 o                         
  -5  -9   2         13.91         13.85         3.90 o                         
  -4  -9   2          2.55         -0.30         2.71 o                         
  -3  -9   2        320.05        280.19         7.07 o                         
  -2  -9   2          7.75          2.27         2.22 o                         
  -1  -9   2        334.77        348.19         6.63 o                         
   0  -9   2       1556.39       1525.99        26.61 o                         
   1  -9   2        675.32        726.50        13.79 o                         
   2  -9   2          1.92          4.55         2.21 o                         
   3  -9   2          5.73          5.82         2.45 o                         
   4  -9   2         58.42         64.72         4.23 o                         
   5  -9   2         19.83         24.02         2.65 o                         
   6  -9   2         72.97         84.29         4.93 o                         
   7  -9   2         69.22         70.55         5.08 o                         
   8  -9   2         42.09         59.08         4.82 o                         
  -6  -8   2          0.88         -0.79         4.10 o                         
  -5  -8   2          0.01         -0.59         2.48 o                         
  -4  -8   2         20.67         54.54         4.41 o                         
  -3  -8   2         65.84         79.35         3.81 o                         
  -2  -8   2          0.22          1.66         1.66 o                         
  -1  -8   2         52.12         54.48         2.73 o                         
   0  -8   2         80.06         79.11         4.67 o                         
   1  -8   2          1.87          8.97         2.16 o                         
   2  -8   2         90.91         93.27         3.85 o                         
   3  -8   2        104.73         99.06         4.40 o                         
   4  -8   2         68.01         75.72         4.71 o                         
   5  -8   2         90.88        106.24         4.52 o                         
   6  -8   2        356.82        366.72         7.35 o                         
   7  -8   2         41.44         48.28         4.36 o                         
   8  -8   2          4.80         10.83         3.42 o                         
  -7  -7   2          0.40         -4.27         3.14 o                         
  -6  -7   2        267.28        286.13         8.92 o                         
  -5  -7   2         50.14         51.67         4.01 o                         
  -4  -7   2         59.70         56.45         3.01 o                         
  -3  -7   2         97.78         96.78         3.57 o                         
  -2  -7   2        276.68        293.86         5.01 o                         
  -1  -7   2          9.91         12.37         1.48 o                         
   0  -7   2        825.86        819.46        10.99 o                         
   1  -7   2          3.08          1.16         1.45 o                         
   2  -7   2        679.65        562.28         7.23 o                         
   3  -7   2       1845.86       1811.68        19.07 o                         
   4  -7   2          8.25          2.34         1.66 o                         
   5  -7   2         39.31         42.65         3.32 o                         
   6  -7   2          0.16         -2.89         1.93 o                         
   7  -7   2         53.87         56.56         3.94 o                         
   8  -7   2          8.67         10.08         2.79 o                         
   9  -7   2         14.57         26.12         7.27 o                         
  -7  -6   2         47.56         46.61         4.58 o                         
  -6  -6   2         14.08          8.46         3.26 o                         
  -5  -6   2         27.32         33.56         3.16 o                         
  -4  -6   2          0.23          0.00         1.81 o                         
  -3  -6   2        121.10        123.86         5.65 o                         
  -2  -6   2        562.10        614.78         7.02 o                         
  -1  -6   2        347.34        379.29         4.99 o                         
   0  -6   2        101.73        116.25         3.22 o                         
   1  -6   2          1.60         -0.76         1.04 o                         
   2  -6   2         27.95         34.27         2.37 o                         
   3  -6   2          8.30         14.41         1.48 o                         
   4  -6   2          0.53         -0.29         1.10 o                         
   5  -6   2          5.61         10.16         1.99 o                         
   6  -6   2        227.57        278.78         9.24 o                         
   7  -6   2         16.62         24.93         4.59 o                         
   8  -6   2         91.30        109.65         7.57 o                         
   9  -6   2          0.68         -0.81         5.10 o                         
  -8  -5   2          4.27          3.13         3.18 o                         
  -7  -5   2         23.55         27.80         4.13 o                         
  -6  -5   2        294.05        352.37        14.85 o                         
  -5  -5   2        541.63        578.01         9.37 o                         
  -4  -5   2         24.52         26.68         1.69 o                         
  -3  -5   2          0.72          1.71         1.26 o                         
  -2  -5   2       1127.68       1194.73         9.95 o                         
  -1  -5   2          1.34          2.84         1.07 o                         
   0  -5   2          8.48          8.06         1.29 o                         
   1  -5   2        156.55        223.81         3.82 o                         
   2  -5   2       9069.07       9203.91        68.93 o                         
   3  -5   2        177.45        193.21         2.82 o                         
   4  -5   2       2044.12       2049.81        17.58 o                         
   5  -5   2        270.60        271.05         4.79 o                         
   6  -5   2       3280.91       3219.28        22.29 o                         
   7  -5   2        283.39        238.85         4.95 o                         
   8  -5   2          0.31         -3.87         2.89 o                         
   9  -5   2         80.43         87.14         7.83 o                         
  -8  -4   2          8.62          4.33         2.86 o                         
  -7  -4   2        140.92        141.97         6.55 o                         
  -6  -4   2       1015.40       1073.90        11.75 o                         
  -5  -4   2          2.19          5.92         1.66 o                         
  -4  -4   2         16.84         17.92         1.47 o                         
  -3  -4   2        557.14        634.89         5.86 o                         
  -2  -4   2       1675.25       1621.92        12.22 o                         
  -1  -4   2       2720.54       2669.96        17.22 o                         
   0  -4   2       4186.78       4119.89        29.37 o                         
   1  -4   2        342.25        338.37         4.39 o                         
   2  -4   2        841.71        890.50         8.47 o                         
   3  -4   2         35.32         35.56         2.17 o                         
   4  -4   2        234.31        232.32         3.30 o                         
   5  -4   2          4.96          9.94         1.51 o                         
   6  -4   2         10.91         16.34         0.95 o                         
   7  -4   2         19.60         13.52         3.60 o                         
   8  -4   2          0.31         -2.03         2.91 o                         
   9  -4   2          0.55          5.31         3.64 o                         
  -8  -3   2         15.82         19.55         2.81 o                         
  -7  -3   2          0.37         10.01         2.54 o                         
  -6  -3   2         30.28         27.89         2.70 o                         
  -5  -3   2         68.36         66.33         2.39 o                         
  -4  -3   2         51.90         50.08         2.00 o                         
  -3  -3   2          5.34          3.00         0.95 o                         
  -2  -3   2        566.94        574.08         4.70 o                         
  -1  -3   2        242.97        219.95         2.84 o                         
   0  -3   2         73.56         60.84         1.66 o                         
   1  -3   2       1026.24        956.39         9.84 o                         
   2  -3   2       4413.85       4403.34        25.41 o                         
   3  -3   2        518.30        523.74         4.47 o                         
   4  -3   2         88.56         93.35         1.98 o                         
   5  -3   2         55.84         58.54         1.30 o                         
   6  -3   2         42.29         44.17         4.94 o                         
   7  -3   2        233.55        254.13         8.58 o                         
   8  -3   2          2.46          4.82         3.07 o                         
   9  -3   2         74.09         67.91         5.53 o                         
  -9  -2   2          2.65          2.59         4.43 o                         
  -8  -2   2         97.50         88.47         7.03 o                         
  -7  -2   2        257.55        301.75         7.20 o                         
  -6  -2   2          0.02         -0.37         1.17 o                         
  -5  -2   2        780.06        823.85         8.29 o                         
  -4  -2   2          9.86          0.97         0.96 o                         
  -3  -2   2       1825.61       1807.98        11.82 o                         
  -2  -2   2       7232.42       7252.88        39.91 o                         
  -1  -2   2       8638.10       8274.44        44.57 o                         
   0  -2   2        291.24        305.36         3.51 o                         
   1  -2   2       3619.97       3488.13        24.21 o                         
   2  -2   2        105.62         84.08         2.03 o                         
   3  -2   2        348.48        360.71         3.75 o                         
   4  -2   2         12.74         12.24         0.57 o                         
   5  -2   2        364.25        428.25         9.38 o                         
   6  -2   2        243.87        238.22         8.25 o                         
   7  -2   2         43.50         44.95         4.73 o                         
   8  -2   2         26.30         18.05         3.54 o                         
   9  -2   2          9.98          9.01         3.47 o                         
  -9  -1   2          0.26         -0.61         3.98 o                         
  -8  -1   2          4.55          6.46         3.44 o                         
  -7  -1   2         10.31          9.03         1.63 o                         
  -6  -1   2         19.82         19.00         1.32 o                         
  -5  -1   2        200.24        197.42         3.54 o                         
  -4  -1   2          0.82          2.75         0.82 o                         
  -3  -1   2         12.33         12.82         1.03 o                         
  -2  -1   2          0.06          0.60         0.63 o                         
  -1  -1   2        326.31        303.92         2.68 o                         
   0  -1   2          9.22         10.63         0.79 o                         
   1  -1   2        107.77        101.63         1.60 o                         
   2  -1   2          0.00          0.10         0.67 o                         
   3  -1   2        697.02        683.34         5.38 o                         
   4  -1   2        649.73        641.04         9.81 o                         
   5  -1   2         41.39         44.67         3.56 o                         
   6  -1   2          0.45         -1.17         2.23 o                         
   7  -1   2          0.03         -0.29         4.35 o                         
   8  -1   2        197.72        203.69         8.26 o                         
   9  -1   2         10.26         14.94         3.56 o                         
  -9   0   2         45.84         57.92         5.52 o                         
  -8   0   2        283.44        305.76         9.68 o                         
  -7   0   2          4.74          0.69         2.78 o                         
  -6   0   2          4.20          5.98         0.87 o                         
  -5   0   2        515.05        468.85         4.88 o                         
  -4   0   2       1012.57       1036.97         8.10 o                         
  -3   0   2       4740.29       4994.99        27.94 o                         
  -2   0   2       2255.66       2119.35        11.93 o                         
  -1   0   2       5784.51       5646.15        35.46 o                         
   0   0   2       4330.19       4139.13        26.16 o                         
   1   0   2        422.66        448.36         4.60 o                         
   2   0   2       1191.67       1202.41         9.50 o                         
   3   0   2       7819.46       8007.33        52.96 o                         
   4   0   2        118.36         92.66         2.18 o                         
   5   0   2          6.90          5.54         2.05 o                         
   6   0   2        450.32        473.38        11.15 o                         
   7   0   2         59.67         33.93         4.74 o                         
   8   0   2          0.52         -1.21         3.06 o                         
   9   0   2          4.18          4.14         3.24 o                         
  -9   1   2         27.61         32.36         5.02 o                         
  -8   1   2         95.99         71.47         5.76 o                         
  -7   1   2          3.36          0.86         2.63 o                         
  -6   1   2         18.54         19.68         1.16 o                         
  -5   1   2        579.01        553.16         5.03 o                         
  -4   1   2          9.32          9.73         1.09 o                         
  -3   1   2        680.02        673.01         5.88 o                         
  -2   1   2        239.96        229.30         2.94 o                         
  -1   1   2        518.95        516.96         4.62 o                         
   0   1   2          1.02          0.56         0.47 o                         
   1   1   2         90.57         89.06         2.08 o                         
   2   1   2         31.87         28.38         1.42 o                         
   3   1   2         76.66         72.05         2.08 o                         
   4   1   2         24.58         14.91         1.14 o                         
   5   1   2         21.10         18.85         1.42 o                         
   6   1   2         53.20         52.17         4.55 o                         
   7   1   2         90.66         90.87         5.64 o                         
   8   1   2         31.28         32.43         4.30 o                         
   9   1   2          2.52          6.50         3.42 o                         
  -9   2   2          7.78          4.85         4.05 o                         
  -8   2   2         23.79         17.49         4.48 o                         
  -7   2   2          1.91          0.88         2.43 o                         
  -6   2   2        281.73        287.28         3.57 o                         
  -5   2   2         14.75         20.31         1.40 o                         
  -4   2   2         14.34         19.20         1.54 o                         
  -3   2   2        360.00        387.89         4.99 o                         
  -2   2   2       4073.72       4075.61        26.97 o                         
  -1   2   2          9.20          9.63         1.25 o                         
   0   2   2       3284.26       3344.08        21.29 o                         
   1   2   2       6224.60       5988.38        37.16 o                         
   2   2   2        432.83        473.48         4.55 o                         
   3   2   2         39.71         81.65         2.18 o                         
   4   2   2        499.22        547.49         5.95 o                         
   5   2   2       1107.49       1105.73        10.76 o                         
   6   2   2          0.36          1.50         1.45 o                         
   7   2   2          3.74          5.97         0.87 o                         
   8   2   2         81.44         69.38         5.68 o                         
   9   2   2        166.67        174.63        10.13 o                         
  -9   3   2         97.60         77.56         7.53 o                         
  -8   3   2         17.59         12.46         3.97 o                         
  -7   3   2          6.64          7.32         1.28 o                         
  -6   3   2         63.16         55.97         2.24 o                         
  -5   3   2          1.95          2.52         0.83 o                         
  -4   3   2         76.20        117.99         2.73 o                         
  -3   3   2       2578.32       2374.75        17.53 o                         
  -2   3   2       1263.66       1203.13        10.09 o                         
  -1   3   2          0.45          3.33         1.17 o                         
   0   3   2         13.15          5.44         1.28 o                         
   1   3   2       1139.32       1101.72         8.42 o                         
   2   3   2        262.47        223.89         3.04 o                         
   3   3   2         37.16         28.73         1.68 o                         
   4   3   2        241.82        211.06         3.86 o                         
   5   3   2        118.65        130.23         3.22 o                         
   6   3   2        111.28        160.13         8.80 o                         
   7   3   2         27.19         21.23         2.74 o                         
   8   3   2          0.01         -1.33         3.22 o                         
  -9   4   2          3.40          8.10         3.65 o                         
  -8   4   2          7.60          3.37         3.91 o                         
  -7   4   2          0.23          0.78         1.18 o                         
  -6   4   2          0.60         33.97         6.57 o                         
  -5   4   2         29.51         25.55         1.82 o                         
  -4   4   2         35.16         48.52         2.18 o                         
  -3   4   2          2.03          2.39         1.23 o                         
  -2   4   2        204.15        205.41         3.46 o                         
  -1   4   2         26.02         20.77         1.49 o                         
   0   4   2       1180.50       1088.04         8.87 o                         
   1   4   2        100.62        110.06         2.46 o                         
   2   4   2       1995.37       2134.35        15.23 o                         
   3   4   2          5.69         -1.44         0.96 o                         
   4   4   2        104.63         80.52         2.67 o                         
   5   4   2        334.28        312.08         5.78 o                         
   6   4   2        889.42        870.31        14.60 o                         
   7   4   2         24.57         30.23         3.50 o                         
   8   4   2         73.50         69.30         6.72 o                         
  -9   5   2          4.94          5.03         3.92 o                         
  -8   5   2         47.04         46.65         3.52 o                         
  -7   5   2        409.97        419.05         9.51 o                         
  -6   5   2       3366.35       3355.99        42.22 o                         
  -5   5   2        109.60        101.59         3.45 o                         
  -4   5   2          7.86          4.95         1.30 o                         
  -3   5   2       1940.50       2163.72        22.60 o                         
  -2   5   2       1817.61       2042.93        16.40 o                         
  -1   5   2        149.52        179.32         3.82 o                         
   0   5   2        250.24        243.89         3.92 o                         
   1   5   2        393.05        410.82         5.21 o                         
   2   5   2          5.64          4.90         1.31 o                         
   3   5   2        287.57        272.83         4.09 o                         
   4   5   2        178.47        170.68         3.09 o                         
   5   5   2        138.17        154.57         3.71 o                         
   6   5   2        107.07         99.90         5.67 o                         
   7   5   2         67.34         85.54         5.48 o                         
   8   5   2          2.82         -0.14         4.27 o                         
  -9   6   2         12.48         13.50         4.67 o                         
  -8   6   2         25.01         28.17         3.49 o                         
  -7   6   2          2.24         13.24         4.72 o                         
  -6   6   2        204.26        200.55         5.22 o                         
  -5   6   2         23.04         18.82         2.18 o                         
  -4   6   2         22.66         22.49         2.17 o                         
  -3   6   2         28.96         24.97         2.47 o                         
  -2   6   2         22.56         23.31         1.98 o                         
  -1   6   2        103.61         94.84         3.81 o                         
   0   6   2         26.18         25.24         1.90 o                         
   1   6   2          2.51          0.89         1.28 o                         
   2   6   2        316.98        332.83         6.79 o                         
   3   6   2         15.24         12.49         2.09 o                         
   4   6   2         28.49         35.68         2.73 o                         
   5   6   2         61.02         47.84         3.52 o                         
   6   6   2        113.54        121.33         6.60 o                         
   7   6   2          8.36          9.40         3.57 o                         
  -8   7   2          4.08          6.14         3.04 o                         
  -7   7   2         62.53         61.61         4.71 o                         
  -6   7   2        259.98        238.90         5.94 o                         
  -5   7   2        175.15        187.82         4.79 o                         
  -4   7   2        137.29        125.20         4.13 o                         
  -3   7   2        346.78        339.93         7.29 o                         
  -2   7   2        114.37        106.43         3.91 o                         
  -1   7   2        652.56        606.27         8.58 o                         
   0   7   2        219.56        221.54         5.07 o                         
   1   7   2         72.78         62.45         3.22 o                         
   2   7   2        425.66        441.30         8.45 o                         
   3   7   2         76.99         74.65         3.92 o                         
   4   7   2        171.21        171.76         5.96 o                         
   5   7   2         75.12         74.06         4.72 o                         
   6   7   2         17.13         24.13         5.43 o                         
   7   7   2          0.01         -0.80         3.71 o                         
  -8   8   2         47.31         51.53         4.82 o                         
  -7   8   2         45.46         50.62         5.32 o                         
  -6   8   2         34.05         29.73         3.33 o                         
  -5   8   2          0.62         -2.08         1.92 o                         
  -4   8   2         15.44         12.84         2.30 o                         
  -3   8   2         50.31         45.83         3.42 o                         
  -2   8   2         26.80         22.68         2.59 o                         
  -1   8   2          5.21          6.67         2.30 o                         
   0   8   2         12.50          9.43         2.26 o                         
   1   8   2          0.15         -2.71         1.81 o                         
   2   8   2         16.35         20.12         3.65 o                         
   3   8   2         34.88         31.77         3.48 o                         
   4   8   2          0.05         -3.72         2.81 o                         
   5   8   2          3.18         -0.10         4.46 o                         
   6   8   2         12.20         14.76         6.65 o                         
  -8   9   2          2.65          4.66         3.45 o                         
  -7   9   2          0.50          1.12         3.16 o                         
  -6   9   2          1.06          3.84         2.65 o                         
  -5   9   2         72.25         65.30         3.89 o                         
  -4   9   2        121.90        111.97         5.30 o                         
  -3   9   2        275.91        238.86         5.49 o                         
  -2   9   2          5.91          4.19         2.33 o                         
  -1   9   2       1420.41       1414.53        18.21 o                         
   0   9   2        475.16        487.29        10.99 o                         
   1   9   2          0.30         -1.00         2.72 o                         
   2   9   2        150.90        161.86         8.99 o                         
   3   9   2        193.71        183.95         7.99 o                         
   4   9   2         18.75          9.20         3.46 o                         
   5   9   2         30.27         37.60         8.30 o                         
  -7  10   2         41.09         26.41         4.15 o                         
  -6  10   2         11.18          7.92         4.14 o                         
  -5  10   2        471.89        444.80        10.92 o                         
  -4  10   2         52.47         39.77         5.18 o                         
  -3  10   2         92.37         95.21         5.22 o                         
  -2  10   2        403.47        437.43        15.16 o                         
  -1  10   2        869.24        959.86        19.19 o                         
   0  10   2         94.98         97.00         8.66 o                         
   1  10   2          9.53          9.39         2.99 o                         
   2  10   2          0.72          4.41         3.67 o                         
   3  10   2         52.47         64.81         5.83 o                         
   4  10   2          0.34         -4.93         3.29 o                         
  -6  11   2          1.28          1.37         4.36 o                         
  -5  11   2          7.00          1.05         3.70 o                         
  -4  11   2          0.28          0.57         3.29 o                         
  -3  11   2          0.04         -3.84         3.42 o                         
  -2  11   2          0.84         -5.10         3.40 o                         
  -1  11   2         21.94         20.48         4.01 o                         
   0  11   2          0.25         -2.12         3.25 o                         
   1  11   2         32.22         28.49         6.28 o                         
   2  11   2          6.67          9.75         3.78 o                         
   3  11   2         17.26         22.31         4.72 o                         
  -5  12   2          0.46          0.07         3.85 o                         
  -4  12   2        117.24        118.88         8.81 o                         
  -3  12   2          5.60          2.09         3.78 o                         
  -2  12   2         79.61         86.25         8.46 o                         
  -1  12   2          9.57          5.63         4.02 o                         
   0  12   2         24.50         20.37         5.89 o                         
   1  12   2         28.64         26.90         6.28 o                         
   2  12   2          0.00          0.15         3.78 o                         
  -4  13   2          0.59          6.58         5.57 o                         
  -3  13   2          3.46          2.59         7.59 o                         
  -2  13   2          1.31          1.99         7.12 o                         
  -1  13   2          2.33          0.00         5.42 o                         
   0  13   2          3.21         -6.37         6.93 o                         
   1 -14   3          0.13         -7.20         9.06 o                         
   2 -14   3          6.05         24.50        12.30 o                         
   3 -14   3          0.39          2.65         5.54 o                         
  -2 -13   3          2.57          2.08         4.80 o                         
  -1 -13   3        110.68        117.73         8.80 o                         
   0 -13   3         88.21         91.69        13.09 o                         
   1 -13   3         10.65          7.88         8.34 o                         
   2 -13   3         93.20         95.07         8.08 o                         
   3 -13   3          4.64         -0.43         3.79 o                         
   4 -13   3          3.32         -1.20         4.60 o                         
   5 -13   3         25.28         26.30         8.26 o                         
  -3 -12   3          0.21          3.61         3.65 o                         
  -2 -12   3         85.68         66.21         9.91 o                         
  -1 -12   3         34.22         30.51         5.31 o                         
   0 -12   3         20.78         18.15         4.05 o                         
   1 -12   3         35.50         43.62         4.64 o                         
   2 -12   3          0.09          1.14         3.52 o                         
   3 -12   3          3.48          0.81         2.69 o                         
   4 -12   3          1.82          4.84         3.29 o                         
   5 -12   3          2.02          0.39         4.13 o                         
   6 -12   3          0.20         -4.38         4.42 o                         
  -4 -11   3          1.35         -0.12         3.29 o                         
  -3 -11   3          4.05          6.78         3.98 o                         
  -2 -11   3        126.75        139.61        10.29 o                         
  -1 -11   3         29.47         31.19         3.06 o                         
   0 -11   3         43.84         43.61         3.50 o                         
   1 -11   3        864.61        912.75        22.42 o                         
   2 -11   3        326.97        305.16         9.71 o                         
   3 -11   3        355.06        361.02        10.10 o                         
   4 -11   3          9.00          6.43         3.27 o                         
   5 -11   3        290.94        259.66         8.20 o                         
   6 -11   3         79.14         58.77         5.70 o                         
   7 -11   3         27.61         19.79         4.63 o                         
  -5 -10   3          2.13          3.52         3.62 o                         
  -4 -10   3         52.46         35.64         3.89 o                         
  -3 -10   3        445.75        389.84        11.46 o                         
  -2 -10   3          0.70          1.16         2.38 o                         
  -1 -10   3        286.50        282.00         6.41 o                         
   0 -10   3         75.61         86.13         6.12 o                         
   1 -10   3       1461.45       1488.90        35.96 o                         
   2 -10   3         82.52         73.91         4.84 o                         
   3 -10   3         45.77         51.20         5.21 o                         
   4 -10   3         19.36         14.65         3.00 o                         
   5 -10   3         88.06         93.42         5.73 o                         
   6 -10   3          0.71          5.00         3.63 o                         
   7 -10   3          0.19          0.33         3.65 o                         
  -6  -9   3          1.57          3.75         3.79 o                         
  -5  -9   3         12.00          9.11         3.32 o                         
  -4  -9   3          5.24          6.40         3.01 o                         
  -3  -9   3         11.24         19.09         2.88 o                         
  -2  -9   3         30.86         32.53         2.84 o                         
  -1  -9   3         10.99         18.44         2.58 o                         
   0  -9   3          0.15         26.72         4.80 o                         
   1  -9   3          0.22          7.10         2.36 o                         
   2  -9   3         10.75          7.57         1.82 o                         
   3  -9   3         39.16         39.41         3.41 o                         
   4  -9   3        132.87        145.79         8.54 o                         
   5  -9   3         24.80         24.74         2.91 o                         
   6  -9   3         88.03         94.59         7.51 o                         
   7  -9   3         91.29         87.49         5.57 o                         
   8  -9   3          9.46          7.28         3.80 o                         
  -6  -8   3          8.50          8.68         3.70 o                         
  -5  -8   3         37.77         29.73         3.55 o                         
  -4  -8   3        546.63        572.04         9.08 o                         
  -3  -8   3         34.84         38.04         2.54 o                         
  -2  -8   3         81.91         72.39         2.03 o                         
  -1  -8   3          1.03          1.63         1.43 o                         
   0  -8   3        248.97        211.80         6.30 o                         
   1  -8   3        557.66        581.42         9.86 o                         
   2  -8   3         35.24         27.35         3.36 o                         
   3  -8   3        216.85        221.24         6.38 o                         
   4  -8   3         24.08         20.34         2.42 o                         
   5  -8   3         12.92         11.21         2.25 o                         
   6  -8   3         28.44         32.09         2.64 o                         
   7  -8   3         21.52         24.48         4.74 o                         
   8  -8   3          0.85          4.39         3.95 o                         
  -7  -7   3          0.04         -4.60         3.10 o                         
  -6  -7   3        100.67         88.49         6.33 o                         
  -5  -7   3        129.08        130.85         5.51 o                         
  -4  -7   3         60.13         60.87         3.16 o                         
  -3  -7   3          1.57          3.21         1.60 o                         
  -2  -7   3         39.95         40.13         2.10 o                         
  -1  -7   3         21.49         28.31         1.92 o                         
   0  -7   3          4.13          7.99         1.83 o                         
   1  -7   3         26.55         27.85         2.11 o                         
   2  -7   3         34.59         44.44         2.60 o                         
   3  -7   3         27.10         31.54         2.94 o                         
   4  -7   3          3.48          0.13         1.75 o                         
   5  -7   3         12.73         11.10         1.34 o                         
   6  -7   3          6.90          3.12         1.94 o                         
   7  -7   3         59.75         53.26         4.23 o                         
   8  -7   3         11.08          6.22         2.50 o                         
   9  -7   3         17.43         19.24         6.49 o                         
  -7  -6   3         16.75         19.37         4.24 o                         
  -6  -6   3         55.66         54.68         7.56 o                         
  -5  -6   3          0.02          4.61         2.31 o                         
  -4  -6   3         47.51         42.62         2.63 o                         
  -3  -6   3        865.10        843.84         8.92 o                         
  -2  -6   3         17.12         32.52         1.71 o                         
  -1  -6   3       2019.04       1974.55        14.24 o                         
   0  -6   3         50.67         45.44         2.08 o                         
   1  -6   3        769.46        687.75         8.62 o                         
   2  -6   3       1480.18       1684.17        15.28 o                         
   3  -6   3       1691.08       1915.06        16.01 o                         
   4  -6   3        217.76        215.12         3.56 o                         
   5  -6   3        143.39        160.63         3.86 o                         
   6  -6   3       1304.05       1261.45        14.94 o                         
   7  -6   3        589.59        580.37        13.07 o                         
   8  -6   3        134.13        137.94        13.01 o                         
   9  -6   3         78.21         91.06         9.42 o                         
  -8  -5   3         13.76         10.85         3.73 o                         
  -7  -5   3         23.17         27.00         4.19 o                         
  -6  -5   3       1623.71       1690.54        16.99 o                         
  -5  -5   3          0.75         10.82         2.72 o                         
  -4  -5   3        616.09        572.32         6.64 o                         
  -3  -5   3          7.51         10.51         1.27 o                         
  -2  -5   3       2473.32       2744.13        16.62 o                         
  -1  -5   3        363.72        356.22         4.06 o                         
   0  -5   3        357.63        337.76         4.29 o                         
   1  -5   3          3.35          5.32         1.64 o                         
   2  -5   3        358.78        388.69         6.75 o                         
   3  -5   3          5.13          6.43         0.93 o                         
   4  -5   3          0.03         -2.44         1.63 o                         
   5  -5   3          1.84          3.79         1.20 o                         
   6  -5   3         45.41         77.24         4.58 o                         
   7  -5   3         26.13         23.97         4.02 o                         
   8  -5   3          1.54          8.94         3.72 o                         
   9  -5   3          3.52          1.19         3.19 o                         
  -8  -4   3          0.23          0.29         2.59 o                         
  -7  -4   3         59.09         51.89         4.37 o                         
  -6  -4   3         61.27         98.58        10.29 o                         
  -5  -4   3        280.56        304.66         5.16 o                         
  -4  -4   3        171.86        170.63         3.36 o                         
  -3  -4   3        906.43        929.70         7.32 o                         
  -2  -4   3        825.86        801.18         6.57 o                         
  -1  -4   3       2270.72       2211.75        13.21 o                         
   0  -4   3       1068.01       1111.38         8.88 o                         
   1  -4   3          7.63          9.98         0.91 o                         
   2  -4   3       2343.25       2396.23        16.78 o                         
   3  -4   3        270.29        325.19         3.73 o                         
   4  -4   3          7.67          7.37         1.11 o                         
   5  -4   3         53.21         44.73         1.84 o                         
   6  -4   3         41.45         46.63         1.44 o                         
   7  -4   3        187.90        180.22        13.05 o                         
   8  -4   3          0.29         -4.62         3.08 o                         
   9  -4   3         30.75         31.87         4.82 o                         
  -8  -3   3         28.06         29.10         3.22 o                         
  -7  -3   3        305.41        285.21         7.49 o                         
  -6  -3   3         29.53         36.98         2.70 o                         
  -5  -3   3        331.87        320.82         4.71 o                         
  -4  -3   3        431.38        430.22         4.86 o                         
  -3  -3   3        146.31        127.88         2.40 o                         
  -2  -3   3        232.37        277.19         3.23 o                         
  -1  -3   3          3.73         11.56         1.31 o                         
   0  -3   3          5.22          7.64         1.39 o                         
   1  -3   3        702.12        667.54         5.43 o                         
   2  -3   3        357.10        348.00         3.82 o                         
   3  -3   3        300.23        260.99         3.21 o                         
   4  -3   3          9.35         14.08         1.84 o                         
   5  -3   3          0.78         -0.28         0.75 o                         
   6  -3   3         21.09         25.68         3.66 o                         
   7  -3   3          2.41          4.27         3.24 o                         
   8  -3   3          2.29          1.80         3.51 o                         
   9  -3   3          4.07          8.14         2.99 o                         
  -9  -2   3          4.94          3.17         5.15 o                         
  -8  -2   3          8.56         12.23         3.10 o                         
  -7  -2   3          1.44          2.37         1.88 o                         
  -6  -2   3         35.39         39.40         2.43 o                         
  -5  -2   3          0.56          0.74         1.16 o                         
  -4  -2   3        162.06        174.41         3.41 o                         
  -3  -2   3        110.63        100.88         2.14 o                         
  -2  -2   3        461.00        499.73         4.03 o                         
  -1  -2   3         24.14         22.19         1.09 o                         
   0  -2   3          5.62          9.31         1.55 o                         
   1  -2   3       1821.28       1778.00        14.08 o                         
   2  -2   3         51.86         49.47         1.44 o                         
   3  -2   3         15.41         14.20         1.09 o                         
   4  -2   3        510.77        465.07         4.81 o                         
   5  -2   3        551.99        553.61         9.90 o                         
   6  -2   3        200.65        215.57         8.21 o                         
   7  -2   3         38.97         34.15         4.84 o                         
   8  -2   3        263.20        261.99         9.12 o                         
   9  -2   3         45.99         31.92         4.44 o                         
  -9  -1   3          0.02         -1.39         4.17 o                         
  -8  -1   3          0.01          2.40         3.18 o                         
  -7  -1   3         19.26         13.27         2.29 o                         
  -6  -1   3         23.03         21.81         1.55 o                         
  -5  -1   3       1512.97       1474.59        12.77 o                         
  -4  -1   3       1891.50       2002.38        13.09 o                         
  -3  -1   3       1414.80       1364.78         9.32 o                         
  -2  -1   3        521.16        521.07         4.23 o                         
  -1  -1   3        264.14        253.98         3.43 o                         
   0  -1   3      18094.16      17197.85       107.80 o                         
   1  -1   3          2.57          2.01         0.96 o                         
   2  -1   3        396.63        300.36         3.35 o                         
   3  -1   3        248.72        247.47         3.46 o                         
   4  -1   3        540.32        584.52         5.11 o                         
   5  -1   3        366.35        364.22         8.14 o                         
   6  -1   3         66.33         62.60         5.46 o                         
   7  -1   3         45.23         34.87         4.69 o                         
   8  -1   3        120.63        110.65         8.70 o                         
   9  -1   3         14.74         17.28         4.08 o                         
  -9   0   3         61.59         61.19         6.81 o                         
  -8   0   3        104.82         98.16         6.29 o                         
  -7   0   3         65.49         67.99         1.91 o                         
  -6   0   3         14.28         11.70         1.38 o                         
  -5   0   3         69.12         51.97         2.26 o                         
  -4   0   3        224.55        215.08         3.01 o                         
  -3   0   3        286.09        294.03         3.56 o                         
  -2   0   3        310.73        314.71         3.39 o                         
  -1   0   3         96.01         90.96         2.35 o                         
   0   0   3          0.69          5.33         0.86 o                         
   1   0   3        777.33        777.22         6.64 o                         
   2   0   3          0.02          0.40         0.68 o                         
   3   0   3        362.14        376.25         4.82 o                         
   4   0   3        140.91        152.85         2.62 o                         
   5   0   3          9.49         13.66         0.90 o                         
   6   0   3         32.61         50.53         4.42 o                         
   7   0   3         13.55          7.70         3.42 o                         
   8   0   3         59.58         51.93         6.00 o                         
   9   0   3         11.38         14.87         4.14 o                         
  -9   1   3          8.54         13.41         5.05 o                         
  -8   1   3         13.37         10.35         4.21 o                         
  -7   1   3         19.51         27.76         2.29 o                         
  -6   1   3         38.66         31.44         1.63 o                         
  -5   1   3        967.30       1030.99         9.72 o                         
  -4   1   3        292.13        388.14         4.62 o                         
  -3   1   3       3663.41       3872.20        23.60 o                         
  -2   1   3        257.21        273.02         3.69 o                         
  -1   1   3       3347.42       3360.00        21.49 o                         
   0   1   3       5641.10       5636.25        38.13 o                         
   1   1   3        586.84        601.04         6.29 o                         
   2   1   3        538.86        595.72         5.41 o                         
   3   1   3       1526.87       1504.82        11.62 o                         
   4   1   3         65.50         78.46         3.78 o                         
   5   1   3         54.53         43.34         1.80 o                         
   6   1   3          0.53         -1.18         0.79 o                         
   7   1   3         49.43         41.31         4.83 o                         
   8   1   3          0.20          0.48         3.24 o                         
   9   1   3          0.69          0.98         3.48 o                         
  -9   2   3          0.92          1.74         4.25 o                         
  -8   2   3         45.35         36.52         4.60 o                         
  -7   2   3          3.68         -0.08         0.95 o                         
  -6   2   3        448.00        500.22         5.86 o                         
  -5   2   3         10.64          5.11         1.28 o                         
  -4   2   3          2.37          0.30         1.58 o                         
  -3   2   3        469.06        464.80         5.21 o                         
  -2   2   3          0.01          0.01         0.96 o                         
  -1   2   3         50.37         41.91         2.03 o                         
   0   2   3         45.07         40.70         2.77 o                         
   1   2   3        273.34        264.41         3.48 o                         
   2   2   3         63.03         58.04         1.88 o                         
   3   2   3         39.96         41.58         1.90 o                         
   4   2   3          1.74          0.26         1.10 o                         
   5   2   3          0.36          4.67         1.36 o                         
   6   2   3          0.04         -0.66         1.38 o                         
   7   2   3         42.91         37.83         2.09 o                         
   8   2   3          3.93          3.96         5.08 o                         
  -9   3   3          0.05          0.35         3.60 o                         
  -8   3   3         12.00          3.45         3.74 o                         
  -7   3   3          1.87          1.71         1.21 o                         
  -6   3   3         13.87         12.58         1.88 o                         
  -5   3   3         21.39         22.11         1.77 o                         
  -4   3   3         27.89         33.35         1.89 o                         
  -3   3   3       1236.38       1208.06        10.61 o                         
  -2   3   3         52.72         48.55         2.09 o                         
  -1   3   3       1706.97       1612.42        12.30 o                         
   0   3   3         39.46         24.34         1.51 o                         
   1   3   3       4940.82       4945.19        38.04 o                         
   2   3   3        474.77        409.81         5.00 o                         
   3   3   3         52.80         62.08         2.18 o                         
   4   3   3        669.39        687.32         7.51 o                         
   5   3   3        184.34        202.12         4.51 o                         
   6   3   3        194.03        214.20         5.50 o                         
   7   3   3         27.09         20.68         2.70 o                         
   8   3   3         35.98         36.99         5.47 o                         
  -9   4   3          4.63         -2.53         3.60 o                         
  -8   4   3        123.97        110.17         4.98 o                         
  -7   4   3        146.18        143.99         5.89 o                         
  -6   4   3       1624.89       1531.95        14.66 o                         
  -5   4   3         21.05         32.96         2.08 o                         
  -4   4   3         60.43         41.84         2.11 o                         
  -3   4   3       1165.20       1162.28        10.86 o                         
  -2   4   3       1954.89       2003.19        15.25 o                         
  -1   4   3         33.42         20.64         1.50 o                         
   0   4   3         12.93         12.86         1.31 o                         
   1   4   3       1297.34       1391.03        11.32 o                         
   2   4   3        244.16        249.47         3.99 o                         
   3   4   3          0.03         -0.58         1.05 o                         
   4   4   3          9.61          5.13         1.44 o                         
   5   4   3        395.02        427.77         6.52 o                         
   6   4   3          8.42         22.42         3.36 o                         
   7   4   3          1.11          1.05         2.77 o                         
   8   4   3         10.31         14.44         5.94 o                         
  -9   5   3          1.22         -5.97         3.98 o                         
  -8   5   3         10.89         12.72         3.06 o                         
  -7   5   3         50.53         53.17         4.41 o                         
  -6   5   3        222.86        289.16         6.04 o                         
  -5   5   3         17.78         14.90         2.07 o                         
  -4   5   3         13.24         10.10         1.87 o                         
  -3   5   3         47.23         56.42         2.76 o                         
  -2   5   3         47.11         43.10         2.20 o                         
  -1   5   3          8.93          7.51         1.52 o                         
   0   5   3         11.13         12.87         1.45 o                         
   1   5   3        882.95        904.60         8.82 o                         
   2   5   3        597.37        651.22         7.29 o                         
   3   5   3        114.01        108.58         3.27 o                         
   4   5   3        371.22        351.11         5.49 o                         
   5   5   3       1166.84       1187.23        15.10 o                         
   6   5   3         67.53         66.42         4.87 o                         
   7   5   3         22.72         28.88         3.90 o                         
  -9   6   3         24.74         19.22         5.08 o                         
  -8   6   3          0.49          2.55         3.21 o                         
  -7   6   3        172.05        201.66         7.31 o                         
  -6   6   3        122.21        130.67         5.93 o                         
  -5   6   3        219.30        192.58         4.84 o                         
  -4   6   3         21.64         17.19         2.29 o                         
  -3   6   3        622.76        642.78         9.38 o                         
  -2   6   3        269.51        235.75         4.89 o                         
  -1   6   3       3114.17       2931.75        21.85 o                         
   0   6   3        474.38        495.21         6.29 o                         
   1   6   3        173.83        204.86         4.50 o                         
   2   6   3        621.63        695.57         9.87 o                         
   3   6   3         24.85         22.46         1.90 o                         
   4   6   3          0.79         -2.59         1.73 o                         
   5   6   3        124.11        123.61         5.20 o                         
   6   6   3         49.54         58.48         5.00 o                         
   7   6   3         27.79         38.23         5.11 o                         
  -8   7   3          5.00          1.92         3.19 o                         
  -7   7   3         95.91        103.72         6.01 o                         
  -6   7   3        156.23        146.12         6.17 o                         
  -5   7   3         47.03         48.22         3.18 o                         
  -4   7   3        121.01        116.74         5.41 o                         
  -3   7   3          8.46         10.14         2.51 o                         
  -2   7   3          1.28          0.88         1.76 o                         
  -1   7   3          3.52          3.57         1.80 o                         
   0   7   3          1.13          2.13         1.76 o                         
   1   7   3        103.09        108.25         4.65 o                         
   2   7   3          8.21         10.79         2.45 o                         
   3   7   3         20.53         18.88         2.64 o                         
   4   7   3         43.73         33.14         3.11 o                         
   5   7   3         29.22         23.15         5.26 o                         
   6   7   3         11.79          7.63         5.62 o                         
  -8   8   3          6.15          3.99         3.48 o                         
  -7   8   3         14.75         10.22         3.31 o                         
  -6   8   3         32.10         32.51         3.61 o                         
  -5   8   3          5.89          0.83         2.05 o                         
  -4   8   3        115.06        107.43         4.47 o                         
  -3   8   3        719.96        700.25        10.61 o                         
  -2   8   3        232.54        243.74         7.08 o                         
  -1   8   3         77.46         67.25         4.21 o                         
   0   8   3         96.93         91.49         4.89 o                         
   1   8   3          0.52         -3.37         2.25 o                         
   2   8   3        200.81        205.60         7.91 o                         
   3   8   3          4.95          8.41         2.99 o                         
   4   8   3        171.11        149.02        11.45 o                         
   5   8   3         29.44         32.55         6.09 o                         
   6   8   3         83.88         89.72         8.09 o                         
  -7   9   3          9.10          6.31         3.36 o                         
  -6   9   3         42.92         41.44         4.32 o                         
  -5   9   3         64.39         63.67         4.86 o                         
  -4   9   3        150.45        133.16         5.19 o                         
  -3   9   3         34.87         32.02         3.57 o                         
  -2   9   3         61.56         62.16         4.56 o                         
  -1   9   3         18.01         26.19         3.57 o                         
   0   9   3        151.57        152.20         8.72 o                         
   1   9   3          9.34          7.52         3.11 o                         
   2   9   3          0.64          0.51         4.31 o                         
   3   9   3          1.57          2.41         3.15 o                         
   4   9   3          1.26          2.18         3.24 o                         
   5   9   3          4.63          2.01         4.16 o                         
  -7  10   3          5.47         -0.12         3.27 o                         
  -6  10   3         16.82         14.36         3.50 o                         
  -5  10   3         98.14         92.71         5.74 o                         
  -4  10   3         40.73         43.99         7.20 o                         
  -3  10   3         78.06         92.08         8.05 o                         
  -2  10   3        136.83        163.02        13.32 o                         
  -1  10   3         89.59        106.74         6.76 o                         
   0  10   3         16.00         12.55         4.44 o                         
   1  10   3        133.02        113.81         8.70 o                         
   2  10   3          2.81         -2.88         4.63 o                         
   3  10   3          0.40          6.00         3.82 o                         
   4  10   3          2.40          3.83         4.68 o                         
  -6  11   3         29.82         19.66         6.09 o                         
  -5  11   3         38.61         40.59         6.30 o                         
  -4  11   3        101.58         96.26         8.78 o                         
  -3  11   3         58.82         46.46         5.60 o                         
  -2  11   3          1.38         -4.51         3.74 o                         
  -1  11   3         11.49          2.03         3.62 o                         
   0  11   3         15.00          5.15         4.25 o                         
   1  11   3          0.02         -3.54         4.75 o                         
   2  11   3         16.27         16.09         4.06 o                         
   3  11   3         10.84         11.79         4.40 o                         
  -5  12   3          0.29         -5.97         5.67 o                         
  -4  12   3          4.25          0.69         4.99 o                         
  -3  12   3          2.01         -3.46         4.72 o                         
  -2  12   3          0.11         -6.06         4.04 o                         
  -1  12   3         15.56          4.56         5.24 o                         
   0  12   3          3.47         -7.15         4.76 o                         
   1  12   3         26.04         19.26         6.15 o                         
   2  12   3          4.72          1.88         4.09 o                         
  -2  13   3          0.10        -13.91         9.27 o                         
  -1  13   3         28.16         11.59         9.79 o                         
   1 -14   4         92.63        105.08        13.97 o                         
   2 -14   4        106.46         93.75        10.13 o                         
   3 -14   4          2.95         -0.82         4.70 o                         
  -2 -13   4          1.97          5.99         4.65 o                         
  -1 -13   4          1.69         -1.45         6.28 o                         
   0 -13   4         10.37         13.92        10.64 o                         
   1 -13   4         37.68         28.86         7.88 o                         
   2 -13   4          4.39         20.51         6.55 o                         
   3 -13   4          0.32         -1.71         4.35 o                         
   4 -13   4          0.09         -3.63         4.11 o                         
   5 -13   4          1.49          2.25         5.50 o                         
  -3 -12   4          1.75          0.78         4.43 o                         
  -2 -12   4         22.51         21.29         4.53 o                         
  -1 -12   4          2.18         -4.86         4.51 o                         
   0 -12   4         20.70         30.97         4.21 o                         
   1 -12   4          0.06          0.80         4.14 o                         
   2 -12   4          5.88         -0.09         4.50 o                         
   3 -12   4          1.06          3.81         4.98 o                         
   4 -12   4         64.70         47.69         6.87 o                         
   5 -12   4         21.14         19.99         7.20 o                         
   6 -12   4          5.52          7.81         5.16 o                         
  -4 -11   4          3.08          2.07         3.43 o                         
  -3 -11   4         85.34         90.90         6.19 o                         
  -2 -11   4        117.30        110.34         6.01 o                         
  -1 -11   4         15.18         13.38         3.16 o                         
   0 -11   4         29.24         26.73         4.64 o                         
   1 -11   4        196.94        224.24         8.31 o                         
   2 -11   4         77.51         79.76         5.13 o                         
   3 -11   4        141.84        160.49         7.60 o                         
   4 -11   4         17.73         23.49         3.61 o                         
   5 -11   4          1.59          7.64         3.41 o                         
   6 -11   4          1.89          0.23         4.34 o                         
   7 -11   4          0.04          0.16         4.29 o                         
  -5 -10   4          0.81         -0.65         5.71 o                         
  -4 -10   4          0.51         -3.26         2.60 o                         
  -3 -10   4         15.49         14.11         2.60 o                         
  -2 -10   4          4.19          5.76         2.22 o                         
  -1 -10   4          0.35         -1.42         2.01 o                         
   0 -10   4          7.96         12.84         6.01 o                         
   1 -10   4        208.74        233.06        18.02 o                         
   2 -10   4          6.14          2.96         2.24 o                         
   3 -10   4        165.85        174.19         5.92 o                         
   4 -10   4          6.13          6.06         2.65 o                         
   5 -10   4          6.99         13.11         3.29 o                         
   6 -10   4          6.94          4.66         4.07 o                         
   7 -10   4         11.60          4.38         5.26 o                         
  -6  -9   4          1.29         -4.13         3.81 o                         
  -5  -9   4          8.24          6.67         5.91 o                         
  -4  -9   4        154.02        160.04         5.92 o                         
  -3  -9   4        235.80        214.56         5.41 o                         
  -2  -9   4        255.78        230.36         4.25 o                         
  -1  -9   4        121.18        103.52         3.88 o                         
   0  -9   4         93.21         85.31         3.56 o                         
   1  -9   4        299.68        299.98        12.18 o                         
   2  -9   4          9.49          8.25         2.21 o                         
   3  -9   4        117.61         98.71         5.41 o                         
   4  -9   4         33.08         34.41         3.57 o                         
   5  -9   4          3.45          3.28         2.52 o                         
   6  -9   4          1.04         -0.50         4.25 o                         
   7  -9   4          0.02         -4.86         3.60 o                         
   8  -9   4         17.71         15.74         5.59 o                         
  -6  -8   4          5.90          3.04         3.83 o                         
  -5  -8   4          1.01         -2.01         2.79 o                         
  -4  -8   4          1.48          5.82         2.20 o                         
  -3  -8   4         44.59         43.69         2.74 o                         
  -2  -8   4         11.38         14.64         1.61 o                         
  -1  -8   4          0.88          2.91         1.35 o                         
   0  -8   4          0.91          3.06         1.24 o                         
   1  -8   4        112.57        109.79         6.45 o                         
   2  -8   4          3.10          1.92         1.64 o                         
   3  -8   4         23.11         22.26         2.66 o                         
   4  -8   4          1.93          5.10         2.28 o                         
   5  -8   4          2.48         -2.70         1.80 o                         
   6  -8   4         19.56         11.69         3.30 o                         
   7  -8   4         26.52         34.44         4.69 o                         
   8  -8   4          1.18         -1.27         6.24 o                         
  -7  -7   4          7.28          6.87         4.12 o                         
  -6  -7   4         18.85         17.22         4.02 o                         
  -5  -7   4         80.78         84.66         5.01 o                         
  -4  -7   4          5.30          1.71         1.86 o                         
  -3  -7   4          0.00          0.87         1.10 o                         
  -2  -7   4         56.95         57.75         2.27 o                         
  -1  -7   4        166.45        187.71         3.52 o                         
   0  -7   4         30.07         23.15         1.73 o                         
   1  -7   4          9.99          1.91         1.25 o                         
   2  -7   4       1110.01       1180.69        15.00 o                         
   3  -7   4        195.83        216.12         5.23 o                         
   4  -7   4         14.60         17.58         2.47 o                         
   5  -7   4          6.15          5.44         1.71 o                         
   6  -7   4          4.18          2.99         1.90 o                         
   7  -7   4        215.81        209.89        11.62 o                         
   8  -7   4          2.96          0.86         3.82 o                         
   9  -7   4          1.34         -6.76         5.88 o                         
  -7  -6   4         70.24         76.95         6.13 o                         
  -6  -6   4          2.53         -4.17         3.27 o                         
  -5  -6   4        357.16        368.22         6.98 o                         
  -4  -6   4          4.89          7.70         1.82 o                         
  -3  -6   4        242.47        256.90         4.27 o                         
  -2  -6   4         48.86         53.92         2.02 o                         
  -1  -6   4         46.61         47.66         1.80 o                         
   0  -6   4         60.84         67.13         2.68 o                         
   1  -6   4         15.15         14.55         1.17 o                         
   2  -6   4         90.83         75.62         3.29 o                         
   3  -6   4          0.02          4.35         1.75 o                         
   4  -6   4          0.10         -0.90         1.13 o                         
   5  -6   4          0.32         -1.96         1.31 o                         
   6  -6   4         63.23         82.32         4.55 o                         
   7  -6   4         56.54         55.09         4.37 o                         
   8  -6   4          2.19          2.52         3.39 o                         
   9  -6   4         87.24        102.65         9.05 o                         
  -8  -5   4          1.09          0.61         3.62 o                         
  -7  -5   4          3.44          1.42         3.48 o                         
  -6  -5   4        588.93        619.48         9.95 o                         
  -5  -5   4        751.26        753.40         9.00 o                         
  -4  -5   4         87.51         80.98         2.70 o                         
  -3  -5   4         10.78         16.61         1.58 o                         
  -2  -5   4       2841.91       3130.51        18.67 o                         
  -1  -5   4       1706.22       1731.07        11.12 o                         
   0  -5   4       2570.69       2466.51        19.91 o                         
   1  -5   4         14.19          8.72         1.61 o                         
   2  -5   4        753.17        674.25         8.21 o                         
   3  -5   4        264.55        321.44         4.15 o                         
   4  -5   4         23.47         20.79         1.48 o                         
   5  -5   4        338.67        338.67         4.48 o                         
   6  -5   4        277.48        266.85         6.64 o                         
   7  -5   4         77.49         76.21         3.92 o                         
   8  -5   4        168.04        180.82         8.46 o                         
   9  -5   4          3.96          9.94         4.45 o                         
  -8  -4   4         17.70         16.01         3.75 o                         
  -7  -4   4         21.09         22.03         3.61 o                         
  -6  -4   4       1362.72       1367.28        13.39 o                         
  -5  -4   4        720.33        686.61         7.72 o                         
  -4  -4   4          2.32          4.40         1.33 o                         
  -3  -4   4       1885.25       1792.55        12.01 o                         
  -2  -4   4         27.35         10.34         1.07 o                         
  -1  -4   4        314.45        274.46         3.16 o                         
   0  -4   4        459.75        384.42         5.73 o                         
   1  -4   4         82.75         63.77         2.32 o                         
   2  -4   4        766.45        691.45         6.04 o                         
   3  -4   4         15.09         23.44         1.32 o                         
   4  -4   4         65.75         54.82         2.00 o                         
   5  -4   4          5.58          4.21         1.03 o                         
   6  -4   4          4.89          0.88         1.00 o                         
   7  -4   4          0.15          3.38         2.88 o                         
   8  -4   4          5.06          4.86         3.58 o                         
   9  -4   4         10.62         13.67         4.27 o                         
  -8  -3   4          0.97          0.98         2.34 o                         
  -7  -3   4          0.01          2.48         2.57 o                         
  -6  -3   4          0.14         -3.65         2.44 o                         
  -5  -3   4         11.65          7.00         1.57 o                         
  -4  -3   4         14.55         19.18         1.50 o                         
  -3  -3   4         11.00         13.39         1.16 o                         
  -2  -3   4         46.93         48.71         1.51 o                         
  -1  -3   4         39.17         47.03         2.24 o                         
   0  -3   4        381.05        347.55         3.96 o                         
   1  -3   4       2035.00       1957.54        13.85 o                         
   2  -3   4        838.88        856.57         6.76 o                         
   3  -3   4         62.94         47.71         1.80 o                         
   4  -3   4         44.44         23.82         1.75 o                         
   5  -3   4         90.64        100.22         2.14 o                         
   6  -3   4         99.97        104.03         6.63 o                         
   7  -3   4          4.60         -0.84         3.03 o                         
   8  -3   4         16.17         20.32         4.48 o                         
   9  -3   4         50.51         57.60         5.58 o                         
  -9  -2   4         19.01         17.28         5.41 o                         
  -8  -2   4          4.42          2.71         2.74 o                         
  -7  -2   4        144.21        143.09         5.30 o                         
  -6  -2   4        117.09        102.29         3.48 o                         
  -5  -2   4          0.01         -1.14         1.21 o                         
  -4  -2   4        150.07        184.12         3.16 o                         
  -3  -2   4         26.93         14.34         1.06 o                         
  -2  -2   4       3140.33       3016.36        20.77 o                         
  -1  -2   4      13288.32      13022.42        78.69 o                         
   0  -2   4       2240.00       2138.36        16.35 o                         
   1  -2   4       3085.44       2935.67        21.42 o                         
   2  -2   4        378.37        392.87         4.57 o                         
   3  -2   4       2085.48       2067.09        14.75 o                         
   4  -2   4        895.32        940.41         8.51 o                         
   5  -2   4        360.91        340.41         4.11 o                         
   6  -2   4         79.68         66.06         5.54 o                         
   7  -2   4          4.75          0.93         3.69 o                         
   8  -2   4         20.12         19.14         4.37 o                         
   9  -2   4          0.03         -0.18         3.12 o                         
  -9  -1   4          5.52          3.62         3.60 o                         
  -8  -1   4         61.52         56.23         4.27 o                         
  -7  -1   4          7.54          3.35         1.89 o                         
  -6  -1   4         47.88         40.10         2.43 o                         
  -5  -1   4         26.00         26.00         1.64 o                         
  -4  -1   4        409.37        451.10         4.65 o                         
  -3  -1   4        240.74        224.03         3.15 o                         
  -2  -1   4        345.11        317.92         4.09 o                         
  -1  -1   4        790.76        782.65         7.55 o                         
   0  -1   4        709.38        686.30         6.10 o                         
   1  -1   4       2790.87       2722.00        19.84 o                         
   2  -1   4        132.01        122.82         2.49 o                         
   3  -1   4         37.09         38.81         2.05 o                         
   4  -1   4       1234.64       1250.45        11.42 o                         
   5  -1   4        665.95        666.40         6.00 o                         
   6  -1   4         55.22         50.44         5.04 o                         
   7  -1   4         75.02         76.75         5.85 o                         
   8  -1   4        220.60        219.09        11.23 o                         
   9  -1   4          6.45          6.93         4.15 o                         
  -9   0   4         14.86         11.00         5.40 o                         
  -8   0   4         62.04         57.26         3.47 o                         
  -7   0   4        129.66        114.08         6.19 o                         
  -6   0   4         35.59         46.96         2.38 o                         
  -5   0   4         59.87         70.45         2.62 o                         
  -4   0   4       1418.20       1557.21        11.73 o                         
  -3   0   4        344.20        369.18         4.29 o                         
  -2   0   4       1191.33       1161.57         9.34 o                         
  -1   0   4      11724.58      11333.49        71.58 o                         
   0   0   4      55834.79      52733.94       466.06 o                         
   1   0   4         14.02         10.74         1.01 o                         
   2   0   4          2.74          1.10         0.92 o                         
   3   0   4       1931.46       1994.95        14.70 o                         
   4   0   4       3232.37       3427.11        26.78 o                         
   5   0   4        132.30        122.11         2.49 o                         
   6   0   4         55.44         53.35         2.03 o                         
   7   0   4          9.01          0.98         3.14 o                         
   8   0   4         58.23         42.13         5.30 o                         
   9   0   4          0.25         -0.05         3.19 o                         
  -9   1   4         47.89         34.36         7.08 o                         
  -8   1   4        147.52        131.82         4.42 o                         
  -7   1   4         12.35         12.82         2.07 o                         
  -6   1   4        136.65        138.48         4.81 o                         
  -5   1   4         18.33         20.06         1.70 o                         
  -4   1   4        262.86        315.46         4.32 o                         
  -3   1   4        802.14        865.61         7.80 o                         
  -2   1   4        106.04        126.93         2.74 o                         
  -1   1   4          0.35         -0.44         1.42 o                         
   0   1   4        809.64        816.01         9.76 o                         
   1   1   4        142.48        165.89         3.17 o                         
   2   1   4        164.96        176.96         2.96 o                         
   3   1   4          3.82          2.09         0.98 o                         
   4   1   4         19.44         18.56         1.52 o                         
   5   1   4         62.66         45.52         2.20 o                         
   6   1   4         10.72         10.00         1.26 o                         
   7   1   4          3.76          9.61         3.57 o                         
   8   1   4          0.30          0.19         3.12 o                         
  -9   2   4          6.21          4.56         5.58 o                         
  -8   2   4         13.52          6.30         3.73 o                         
  -7   2   4         20.40         14.90         2.24 o                         
  -6   2   4        125.30        122.22         3.46 o                         
  -5   2   4         11.81         16.50         1.74 o                         
  -4   2   4          8.20          5.83         1.26 o                         
  -3   2   4          5.22          6.54         1.30 o                         
  -2   2   4         35.87         37.45         1.90 o                         
  -1   2   4          1.97          0.29         1.35 o                         
   0   2   4          2.24          0.67         1.45 o                         
   1   2   4         14.31          9.93         1.33 o                         
   2   2   4        518.87        578.14         6.36 o                         
   3   2   4        156.43        170.81         3.21 o                         
   4   2   4        424.82        472.51         5.83 o                         
   5   2   4          0.03          1.35         1.23 o                         
   6   2   4         28.00         35.21         2.25 o                         
   7   2   4          6.64          3.37         2.36 o                         
   8   2   4          0.05         -2.09         3.08 o                         
  -9   3   4         10.13          8.57         4.95 o                         
  -8   3   4         51.78         46.18         3.66 o                         
  -7   3   4         49.95         36.54         2.86 o                         
  -6   3   4          9.32          5.94         1.83 o                         
  -5   3   4        115.74        115.55         3.15 o                         
  -4   3   4         60.48         54.98         2.20 o                         
  -3   3   4        683.25        648.29         7.31 o                         
  -2   3   4         27.19         21.88         1.67 o                         
  -1   3   4          1.34         -0.37         1.22 o                         
   0   3   4        112.44        119.68         2.89 o                         
   1   3   4       1336.76       1353.20        10.98 o                         
   2   3   4          0.08          0.95         1.01 o                         
   3   3   4         18.25         22.04         1.65 o                         
   4   3   4         26.11         28.68         2.20 o                         
   5   3   4         31.92         21.62         2.54 o                         
   6   3   4          0.13         12.64         2.78 o                         
   7   3   4         27.94         21.76         3.68 o                         
   8   3   4          2.48          3.09         4.84 o                         
  -9   4   4          0.04         -2.57         3.68 o                         
  -8   4   4          1.10          0.44         2.73 o                         
  -7   4   4         81.54         90.46         5.27 o                         
  -6   4   4          0.34         22.32         2.77 o                         
  -5   4   4         40.60         41.13         2.50 o                         
  -4   4   4          2.91         -0.06         1.42 o                         
  -3   4   4         77.92         69.18         2.72 o                         
  -2   4   4        120.34        119.73         3.18 o                         
  -1   4   4         27.62         26.39         1.89 o                         
   0   4   4        195.30        178.35         3.76 o                         
   1   4   4       1686.51       1775.08        14.02 o                         
   2   4   4        792.05        728.01         8.03 o                         
   3   4   4         39.18         32.77         2.04 o                         
   4   4   4         66.88         65.10         3.09 o                         
   5   4   4       2142.58       2127.59        30.41 o                         
   6   4   4        642.24        684.61        12.26 o                         
   7   4   4         39.31         32.20         3.81 o                         
   8   4   4          0.20         -1.10         5.05 o                         
  -9   5   4          3.77          1.05         4.30 o                         
  -8   5   4          6.50          5.08         3.05 o                         
  -7   5   4        276.74        291.27         8.32 o                         
  -6   5   4          9.37         23.75         2.90 o                         
  -5   5   4         35.97         41.37         2.87 o                         
  -4   5   4        110.36         98.73         4.07 o                         
  -3   5   4       2268.42       2311.53        20.52 o                         
  -2   5   4         31.03         36.84         2.27 o                         
  -1   5   4         53.74         49.33         2.47 o                         
   0   5   4        658.37        688.93         7.42 o                         
   1   5   4        645.38        691.15         7.62 o                         
   2   5   4        820.64        911.12        11.44 o                         
   3   5   4          3.20          2.73         1.43 o                         
   4   5   4         46.70         62.21         3.01 o                         
   5   5   4        496.93        519.09         9.06 o                         
   6   5   4          0.07         -0.20         3.00 o                         
   7   5   4         21.78         23.17         4.28 o                         
  -8   6   4          9.33          9.53         3.41 o                         
  -7   6   4        100.44        115.55        12.09 o                         
  -6   6   4         63.00         71.84         3.98 o                         
  -5   6   4          5.40          3.16         2.12 o                         
  -4   6   4         16.07         22.10         2.84 o                         
  -3   6   4          0.16          7.42         2.37 o                         
  -2   6   4        204.94        199.97         5.01 o                         
  -1   6   4          0.18          5.99         1.70 o                         
   0   6   4         17.90         12.24         1.79 o                         
   1   6   4          0.54          0.66         1.62 o                         
   2   6   4          4.35         -0.44         1.66 o                         
   3   6   4          1.87         -0.25         1.39 o                         
   4   6   4         60.85         41.89         2.70 o                         
   5   6   4         19.81         17.25         3.59 o                         
   6   6   4         65.88         62.66         7.67 o                         
   7   6   4         23.08         23.78         5.73 o                         
  -8   7   4          3.12          2.77         3.23 o                         
  -7   7   4          0.00          2.06         3.74 o                         
  -6   7   4         88.25         97.44         5.09 o                         
  -5   7   4         47.96         40.33         3.32 o                         
  -4   7   4         84.76         94.03         4.92 o                         
  -3   7   4          3.54          4.27         2.58 o                         
  -2   7   4         12.12          8.76         2.47 o                         
  -1   7   4         30.09         29.94         2.75 o                         
   0   7   4        587.87        616.02         9.20 o                         
   1   7   4         15.86         15.77         2.56 o                         
   2   7   4         64.44         68.64         4.00 o                         
   3   7   4        178.65        158.99         4.75 o                         
   4   7   4         60.14         49.27         3.97 o                         
   5   7   4          7.28         -0.04         3.37 o                         
   6   7   4          9.11          8.13         4.45 o                         
  -8   8   4         17.03         18.52         4.07 o                         
  -7   8   4          0.52         -1.50         3.05 o                         
  -6   8   4          3.40         -0.13         2.67 o                         
  -5   8   4         26.12         25.14         3.28 o                         
  -4   8   4          0.90         -0.85         2.64 o                         
  -3   8   4        108.59        106.04         8.21 o                         
  -2   8   4          7.87          7.64         2.55 o                         
  -1   8   4         86.11         76.29         5.19 o                         
   0   8   4         17.67         11.75         3.23 o                         
   1   8   4          0.07         -3.94         2.63 o                         
   2   8   4         10.10          8.54         3.18 o                         
   3   8   4         18.20         19.85         3.25 o                         
   4   8   4         11.19         13.27         3.98 o                         
   5   8   4          1.29         -3.02         3.97 o                         
  -7   9   4          8.65          1.96         3.28 o                         
  -6   9   4         62.01         63.21         5.13 o                         
  -5   9   4         12.12         13.92         3.24 o                         
  -4   9   4         17.33         17.68         2.89 o                         
  -3   9   4          4.13          3.02         2.74 o                         
  -2   9   4        154.97        161.66         7.94 o                         
  -1   9   4        228.65        249.86         8.85 o                         
   0   9   4         18.41         14.58         4.01 o                         
   1   9   4         73.27         72.08         5.78 o                         
   2   9   4        231.30        212.31        10.98 o                         
   3   9   4         57.69         70.91         6.33 o                         
   4   9   4         15.29          9.18         4.07 o                         
   5   9   4          2.91          5.35         4.59 o                         
  -7  10   4          0.43         -1.82         3.11 o                         
  -6  10   4          0.07         -4.57         3.04 o                         
  -5  10   4         11.36         15.46         3.49 o                         
  -4  10   4        136.16        133.03         7.55 o                         
  -3  10   4        114.35         97.93         6.62 o                         
  -2  10   4         38.22         42.12         7.17 o                         
  -1  10   4        236.14        278.40         9.62 o                         
   0  10   4         82.13         83.02         8.41 o                         
   1  10   4         99.62         90.48         9.67 o                         
   2  10   4         42.58         34.88         6.40 o                         
   3  10   4         30.76         35.81         5.41 o                         
   4  10   4         11.84         10.74         4.93 o                         
  -6  11   4          6.43         -2.94         4.82 o                         
  -5  11   4          0.31         -6.39         4.32 o                         
  -4  11   4          3.09          6.20         4.21 o                         
  -3  11   4          1.72         -1.32         4.02 o                         
  -2  11   4         25.14         12.06         7.67 o                         
  -1  11   4          1.59         -4.91         3.27 o                         
   0  11   4         31.23         22.60         5.15 o                         
   1  11   4          6.67          0.42         5.23 o                         
   2  11   4          1.51         -0.55         5.01 o                         
   3  11   4          9.71         13.53         4.73 o                         
  -4  12   4          3.32         -2.19         4.43 o                         
  -3  12   4          0.12         -6.34         4.91 o                         
  -2  12   4         59.06         58.43         7.47 o                         
  -1  12   4          6.75         -3.35         7.20 o                         
   0  12   4         12.26          2.23         5.33 o                         
   1  12   4         11.67          3.26         5.58 o                         
   1 -14   5          0.76         -1.73         8.93 o                         
   2 -14   5          0.41         -0.62        11.38 o                         
  -1 -13   5          3.45         -7.06        12.41 o                         
   0 -13   5         84.22         94.20         9.05 o                         
   1 -13   5          0.02         -8.52         5.68 o                         
   2 -13   5        165.89        159.79        11.55 o                         
   3 -13   5          5.97         -0.47         5.04 o                         
   4 -13   5          8.17          7.68         5.62 o                         
   5 -13   5         18.00         14.13         7.29 o                         
  -3 -12   5          1.90          3.61         4.03 o                         
  -2 -12   5         59.41         55.05         6.49 o                         
  -1 -12   5         18.64         12.36         4.85 o                         
   0 -12   5          1.98          0.41         3.53 o                         
   1 -12   5          1.18         -4.94         5.44 o                         
   2 -12   5          3.43         -2.75         3.97 o                         
   3 -12   5          0.20         -3.81         3.46 o                         
   4 -12   5          0.08          1.99         4.91 o                         
   5 -12   5          0.12         -7.29         4.86 o                         
   6 -12   5          0.01         -4.30         5.48 o                         
  -4 -11   5          4.61          2.54         6.15 o                         
  -3 -11   5          2.27          9.04         4.32 o                         
  -2 -11   5          5.67          1.35         5.95 o                         
  -1 -11   5         49.29         44.47         6.91 o                         
   0 -11   5          0.00         -5.10         3.64 o                         
   1 -11   5          0.12          4.79         3.76 o                         
   2 -11   5         32.67         31.34         4.67 o                         
   3 -11   5        162.15        158.79         8.07 o                         
   4 -11   5        119.47        104.44         8.50 o                         
   5 -11   5         76.63         63.57         6.92 o                         
   6 -11   5         23.99         23.82        13.42 o                         
   7 -11   5          3.33         -3.79         4.72 o                         
  -5 -10   5         55.91         51.54         6.13 o                         
  -4 -10   5         37.11         32.24         4.83 o                         
  -3 -10   5         40.29         35.05         3.58 o                         
  -2 -10   5          0.60         -1.60         1.98 o                         
  -1 -10   5          4.89          1.99         2.10 o                         
   0 -10   5        913.24        957.29        22.66 o                         
   1 -10   5        104.12        103.89         6.11 o                         
   2 -10   5          0.12         -1.61         1.50 o                         
   3 -10   5         92.45        104.25         7.96 o                         
   4 -10   5          2.05          1.46         3.20 o                         
   5 -10   5         60.68         51.11         6.07 o                         
   6 -10   5          0.00         -6.97         6.30 o                         
   7 -10   5          8.38          3.87         5.34 o                         
  -6  -9   5          5.47          4.78         5.38 o                         
  -5  -9   5          2.18         -2.34         3.47 o                         
  -4  -9   5          6.50          7.19         2.62 o                         
  -3  -9   5         35.72         36.50         2.88 o                         
  -2  -9   5          9.88         11.55         1.73 o                         
  -1  -9   5         14.68         13.41         1.61 o                         
   0  -9   5        158.58        167.57         6.75 o                         
   1  -9   5        310.92        285.75        15.00 o                         
   2  -9   5         12.33         15.64         3.84 o                         
   3  -9   5          3.94          0.18         3.24 o                         
   4  -9   5         13.50         12.88         3.42 o                         
   5  -9   5          6.17          3.28         3.32 o                         
   6  -9   5         20.89         29.95         7.40 o                         
   7  -9   5         17.83         21.19         5.97 o                         
   8  -9   5         42.14         46.90        12.22 o                         
  -6  -8   5          5.39          3.61         4.01 o                         
  -5  -8   5         21.58         24.08         3.51 o                         
  -4  -8   5         14.88          9.46         2.55 o                         
  -3  -8   5        228.66        222.19         4.36 o                         
  -2  -8   5        237.66        210.18         4.03 o                         
  -1  -8   5        171.75        185.66         3.45 o                         
   0  -8   5         27.84         28.31         1.42 o                         
   1  -8   5        265.64        273.78         6.31 o                         
   2  -8   5          1.12          0.83         2.78 o                         
   3  -8   5         58.59         58.80         4.71 o                         
   4  -8   5        296.77        294.75         8.38 o                         
   5  -8   5         23.06         23.48         3.54 o                         
   6  -8   5         65.50         56.51         5.56 o                         
   7  -8   5         23.66         21.26         6.22 o                         
   8  -8   5          0.77         -4.11         5.04 o                         
  -7  -7   5          3.51          3.03         4.09 o                         
  -6  -7   5         35.76         43.88         5.14 o                         
  -5  -7   5         18.91         14.91         3.25 o                         
  -4  -7   5          7.30          6.01         1.89 o                         
  -3  -7   5          0.63         -1.28         1.17 o                         
  -2  -7   5          7.86          7.26         1.34 o                         
  -1  -7   5          4.34          6.44         1.09 o                         
   0  -7   5         11.25         15.37         2.34 o                         
   1  -7   5         26.25         20.55         2.49 o                         
   2  -7   5          0.84          2.42         2.39 o                         
   3  -7   5          0.72         -2.53         2.52 o                         
   4  -7   5          1.21          0.75         2.40 o                         
   5  -7   5         21.60         13.79         1.99 o                         
   6  -7   5         34.52         33.29         2.73 o                         
   7  -7   5         12.15         20.30         4.05 o                         
   8  -7   5          0.62          2.36         2.50 o                         
  -7  -6   5          6.34          6.89         3.77 o                         
  -6  -6   5          0.00         -2.35         3.12 o                         
  -5  -6   5        382.80        401.38        10.97 o                         
  -4  -6   5         64.69         71.93         2.97 o                         
  -3  -6   5         30.29         22.42         1.80 o                         
  -2  -6   5         39.60         28.84         1.74 o                         
  -1  -6   5        275.18        255.77         3.31 o                         
   0  -6   5       1023.76       1129.21        11.76 o                         
   1  -6   5         63.24         70.54         2.65 o                         
   2  -6   5         30.93         32.95         1.87 o                         
   3  -6   5          5.23          3.05         1.83 o                         
   4  -6   5          0.13         -0.61         1.24 o                         
   5  -6   5         74.91         59.66         2.74 o                         
   6  -6   5        890.69        905.94        10.28 o                         
   7  -6   5         21.48         31.30         3.14 o                         
   8  -6   5          0.25          0.86         3.47 o                         
   9  -6   5         71.11         68.50         8.09 o                         
  -8  -5   5         30.67         25.43         5.05 o                         
  -7  -5   5         65.89         69.65         6.82 o                         
  -6  -5   5        236.08        260.72         7.54 o                         
  -5  -5   5       1170.81       1178.16        12.02 o                         
  -4  -5   5         74.33         78.46         2.74 o                         
  -3  -5   5        129.22        143.88         3.13 o                         
  -2  -5   5         87.72         91.27         2.32 o                         
  -1  -5   5        134.47        146.35         3.34 o                         
   0  -5   5        188.37        193.24         4.43 o                         
   1  -5   5        359.30        398.49         5.87 o                         
   2  -5   5         73.93         77.57         1.99 o                         
   3  -5   5         17.42         17.51         1.37 o                         
   4  -5   5          0.00          1.48         1.20 o                         
   5  -5   5         37.76         36.45         1.97 o                         
   6  -5   5          1.18          6.53         1.53 o                         
   7  -5   5         10.29         13.91         1.57 o                         
   8  -5   5          1.36          2.30         3.47 o                         
   9  -5   5         14.14         15.90         5.30 o                         
  -8  -4   5          1.64         -2.60         3.21 o                         
  -7  -4   5         42.73         46.43         4.34 o                         
  -6  -4   5          5.90         10.54         2.55 o                         
  -5  -4   5          0.66         -0.78         1.40 o                         
  -4  -4   5          2.31         -0.18         1.20 o                         
  -3  -4   5        360.89        395.74         4.68 o                         
  -2  -4   5        584.12        553.56         4.97 o                         
  -1  -4   5        626.39        628.95         6.83 o                         
   0  -4   5        715.88        628.83         7.41 o                         
   1  -4   5        595.33        536.35         5.40 o                         
   2  -4   5        116.85        101.62         2.32 o                         
   3  -4   5        144.07        124.79         2.68 o                         
   4  -4   5        514.07        501.01         5.81 o                         
   5  -4   5         95.86         77.18         2.60 o                         
   6  -4   5         11.83          5.58         1.30 o                         
   7  -4   5        261.39        247.29        11.54 o                         
   8  -4   5         24.15         18.86         4.06 o                         
   9  -4   5          8.14          4.58         3.95 o                         
  -8  -3   5          7.94          1.16         2.95 o                         
  -7  -3   5         25.09         16.55         3.34 o                         
  -6  -3   5         79.66         79.88         3.14 o                         
  -5  -3   5        366.44        364.68         5.46 o                         
  -4  -3   5         13.71          9.56         1.18 o                         
  -3  -3   5        801.31        705.54         5.82 o                         
  -2  -3   5          0.00         -0.86         1.07 o                         
  -1  -3   5        505.00        445.38         4.84 o                         
   0  -3   5         59.28         66.31         2.26 o                         
   1  -3   5       2686.44       2590.35        18.96 o                         
   2  -3   5        598.57        606.89         6.21 o                         
   3  -3   5        411.46        362.92         4.80 o                         
   4  -3   5          5.15          4.28         1.12 o                         
   5  -3   5         43.20         40.43         1.98 o                         
   6  -3   5        166.26        164.28         2.85 o                         
   7  -3   5         27.25         24.93         4.72 o                         
   8  -3   5          1.69         -1.39         3.54 o                         
   9  -3   5          0.59         -2.07         3.26 o                         
  -8  -2   5          0.72         -0.54         2.53 o                         
  -7  -2   5          1.97          0.60         2.20 o                         
  -6  -2   5          4.43         -1.47         2.33 o                         
  -5  -2   5          7.22          5.97         1.36 o                         
  -4  -2   5          4.25          3.48         0.89 o                         
  -3  -2   5         42.13         49.58         2.10 o                         
  -2  -2   5          2.16          1.01         1.22 o                         
  -1  -2   5        279.40        257.35         3.85 o                         
   0  -2   5         28.07         29.14         1.70 o                         
   1  -2   5        686.22        700.93         7.14 o                         
   2  -2   5        187.41        187.22         3.17 o                         
   3  -2   5       1127.40       1192.56        10.60 o                         
   4  -2   5          3.43          0.35         1.15 o                         
   5  -2   5          3.67          4.50         1.08 o                         
   6  -2   5          9.69          6.89         0.79 o                         
   7  -2   5         23.82         19.18         4.16 o                         
   8  -2   5         35.50         29.30         4.46 o                         
   9  -2   5          0.66         -0.49         3.22 o                         
  -9  -1   5          5.70          5.79         5.75 o                         
  -8  -1   5         27.34         20.72         3.50 o                         
  -7  -1   5         10.06          6.59         3.07 o                         
  -6  -1   5          0.18         -1.84         1.45 o                         
  -5  -1   5          8.59          5.43         1.27 o                         
  -4  -1   5       3877.42       3906.78        25.07 o                         
  -3  -1   5        616.24        638.20         7.15 o                         
  -2  -1   5       1741.19       1537.44        13.30 o                         
  -1  -1   5         12.66         17.07         1.46 o                         
   0  -1   5      25798.43      24438.88       154.96 o                         
   1  -1   5       4107.73       4067.32        30.61 o                         
   2  -1   5       1989.34       1916.20        14.56 o                         
   3  -1   5        207.01        179.23         3.41 o                         
   4  -1   5        858.19        859.55        10.44 o                         
   5  -1   5        154.46        164.44         3.14 o                         
   6  -1   5         12.40          9.50         0.96 o                         
   7  -1   5          0.08          1.33         3.00 o                         
   8  -1   5          0.27          1.76         3.66 o                         
   9  -1   5          0.64          2.68         4.02 o                         
  -9   0   5         17.55         14.03         5.77 o                         
  -8   0   5        130.11        116.65         6.30 o                         
  -7   0   5         13.29          7.41         1.77 o                         
  -6   0   5         20.09         19.72         2.08 o                         
  -5   0   5         46.41         43.31         2.13 o                         
  -4   0   5       1046.26       1058.10         9.13 o                         
  -3   0   5         85.75         87.19         2.29 o                         
  -2   0   5         15.14         10.92         1.33 o                         
  -1   0   5       1073.53       1073.94         9.37 o                         
   0   0   5        310.43        314.13         4.20 o                         
   1   0   5          4.89          3.88         1.08 o                         
   2   0   5         32.18         29.07         1.62 o                         
   3   0   5        171.57        175.51         3.52 o                         
   4   0   5         65.59         69.16         2.48 o                         
   5   0   5          1.24          1.57         1.02 o                         
   6   0   5         15.86         19.97         1.38 o                         
   7   0   5         39.84         23.90         4.15 o                         
   8   0   5          1.37          3.96         3.46 o                         
  -9   1   5         32.94         36.07         6.98 o                         
  -8   1   5         54.97         45.81         5.07 o                         
  -7   1   5         26.76         28.13         3.13 o                         
  -6   1   5        117.39        112.10         3.68 o                         
  -5   1   5         12.98          9.98         1.50 o                         
  -4   1   5        100.39        111.39         2.92 o                         
  -3   1   5         27.14         27.89         1.79 o                         
  -2   1   5        132.35        115.73         2.72 o                         
  -1   1   5        154.28        152.10         3.13 o                         
   0   1   5         53.26         30.51         1.69 o                         
   1   1   5       2829.68       2907.15        21.96 o                         
   2   1   5        196.05        169.59         3.72 o                         
   3   1   5         39.83         44.35         1.95 o                         
   4   1   5        129.72        108.18         2.89 o                         
   5   1   5         56.54         55.57         2.91 o                         
   6   1   5          0.08         -1.95         1.32 o                         
   7   1   5        108.52         94.80         3.47 o                         
   8   1   5         10.16          5.23         3.60 o                         
  -9   2   5         12.48         18.31         5.02 o                         
  -8   2   5         10.64          8.02         2.89 o                         
  -7   2   5          8.51         11.63         2.69 o                         
  -6   2   5          2.97          2.46         1.77 o                         
  -5   2   5         61.01         82.22         3.05 o                         
  -4   2   5         73.74         83.05         2.84 o                         
  -3   2   5          0.03         -1.61         1.15 o                         
  -2   2   5        238.24        242.54         4.17 o                         
  -1   2   5        115.68         98.90         2.90 o                         
   0   2   5        131.61        141.10         3.28 o                         
   1   2   5          5.97          4.51         1.31 o                         
   2   2   5        119.86        125.64         3.45 o                         
   3   2   5        375.66        383.74         5.01 o                         
   4   2   5         19.81         14.78         1.65 o                         
   5   2   5          0.38          4.59         1.61 o                         
   6   2   5         29.75         26.47         3.10 o                         
   7   2   5          0.63         -1.37         2.13 o                         
   8   2   5          4.77          8.76         4.54 o                         
  -9   3   5          0.00         -2.31         4.22 o                         
  -8   3   5          2.54         -0.65         2.46 o                         
  -7   3   5          5.57          5.21         2.59 o                         
  -6   3   5         75.34         80.34         3.62 o                         
  -5   3   5         74.98         76.27         3.47 o                         
  -4   3   5         11.89          7.64         1.71 o                         
  -3   3   5         12.69          8.45         1.54 o                         
  -2   3   5        163.26        187.09         3.77 o                         
  -1   3   5        906.74        924.78         8.91 o                         
   0   3   5        319.78        289.95         4.62 o                         
   1   3   5        641.80        644.25         6.88 o                         
   2   3   5        100.27        129.93         3.15 o                         
   3   3   5        107.35         92.85         2.99 o                         
   4   3   5          8.72         11.56         1.87 o                         
   5   3   5          6.92          2.88         1.83 o                         
   6   3   5       1054.32       1009.35        14.85 o                         
   7   3   5         43.04         32.07         4.74 o                         
   8   3   5         53.51         48.05         7.35 o                         
  -9   4   5          0.20          1.44         5.19 o                         
  -8   4   5         58.80         52.65         4.40 o                         
  -7   4   5        212.60        201.62         7.15 o                         
  -6   4   5        334.71        339.65         6.50 o                         
  -5   4   5         40.99         43.34         2.92 o                         
  -4   4   5        256.07        221.47         5.54 o                         
  -3   4   5        269.31        254.17         4.89 o                         
  -2   4   5         35.64         33.51         2.10 o                         
  -1   4   5         88.26         86.28         3.08 o                         
   0   4   5        149.73        135.19         3.60 o                         
   1   4   5        149.32        163.74         3.76 o                         
   2   4   5        867.12        887.34        11.04 o                         
   3   4   5         35.00         36.80         2.64 o                         
   4   4   5          1.62          0.02         1.71 o                         
   5   4   5          0.83          8.91         2.88 o                         
   6   4   5         65.51         66.93         5.08 o                         
   7   4   5          0.12          1.64         3.02 o                         
  -8   5   5          0.08          4.79         3.31 o                         
  -7   5   5         37.36         52.23         4.55 o                         
  -6   5   5          1.75         21.19         3.84 o                         
  -5   5   5         14.48         14.90         2.54 o                         
  -4   5   5          0.58         -0.24         2.01 o                         
  -3   5   5         14.66         24.32         2.67 o                         
  -2   5   5         88.21         96.92         3.63 o                         
  -1   5   5        179.74        178.61         4.24 o                         
   0   5   5        328.94        316.94         5.26 o                         
   1   5   5        212.87        227.86         4.92 o                         
   2   5   5         60.43         72.26         3.52 o                         
   3   5   5          1.44         -0.92         1.43 o                         
   4   5   5          0.16          0.03         1.88 o                         
   5   5   5        138.03        134.50         8.57 o                         
   6   5   5         97.03         81.21         7.02 o                         
   7   5   5         79.61         89.46         7.31 o                         
  -8   6   5        117.30        118.80         6.68 o                         
  -7   6   5        515.28        502.51        11.20 o                         
  -6   6   5        212.88        208.84         8.43 o                         
  -5   6   5          6.00          9.03         2.55 o                         
  -4   6   5        924.99        950.80        13.52 o                         
  -3   6   5        653.71        649.21        10.63 o                         
  -2   6   5          1.51          0.24         1.88 o                         
  -1   6   5         40.56         46.00         3.05 o                         
   0   6   5          9.46          0.89         1.83 o                         
   1   6   5        316.16        331.14         6.49 o                         
   2   6   5         18.35         18.42         2.41 o                         
   3   6   5          2.23          0.11         1.88 o                         
   4   6   5         30.16         25.77         2.92 o                         
   5   6   5         36.33         31.59         5.93 o                         
   6   6   5          0.00         -3.42         3.66 o                         
  -8   7   5          0.08         -4.58         3.05 o                         
  -7   7   5          1.36          2.77         3.21 o                         
  -6   7   5          0.30         -3.98         2.65 o                         
  -5   7   5         10.92         10.03         2.81 o                         
  -4   7   5          0.00          0.98         3.01 o                         
  -3   7   5          0.12         -2.55         2.13 o                         
  -2   7   5         28.51         24.58         3.18 o                         
  -1   7   5         90.97         74.09         4.47 o                         
   0   7   5          0.01         -1.15         2.15 o                         
   1   7   5          7.14          3.00         2.31 o                         
   2   7   5         50.08         38.46         3.55 o                         
   3   7   5          0.37         -0.08         2.05 o                         
   4   7   5         18.17         17.63         4.15 o                         
   5   7   5          0.21          2.13         3.66 o                         
   6   7   5          1.99          1.40         3.98 o                         
  -7   8   5          5.44          4.28         3.59 o                         
  -6   8   5          5.51          6.62         3.27 o                         
  -5   8   5         14.05          9.52         2.94 o                         
  -4   8   5          0.00         -4.36         3.84 o                         
  -3   8   5         75.49         62.33         5.37 o                         
  -2   8   5         70.95         67.07         5.35 o                         
  -1   8   5          1.55         -2.06         3.18 o                         
   0   8   5         46.12         36.91         3.79 o                         
   1   8   5          6.28         -1.42         2.53 o                         
   2   8   5        182.41        162.48         7.42 o                         
   3   8   5        199.12        163.18         8.07 o                         
   4   8   5         13.38         14.88         4.15 o                         
   5   8   5         99.08        113.22         8.92 o                         
  -7   9   5          4.54         -0.62         3.35 o                         
  -6   9   5         19.86         22.11         4.58 o                         
  -5   9   5        110.13         99.91         5.98 o                         
  -4   9   5          0.33          2.11         4.21 o                         
  -3   9   5         34.63         26.41         4.46 o                         
  -2   9   5         61.73         67.71         5.60 o                         
  -1   9   5        622.88        664.67        15.05 o                         
   0   9   5         38.64         34.51         5.24 o                         
   1   9   5         24.64         22.72         4.61 o                         
   2   9   5          1.30          3.20         4.23 o                         
   3   9   5         16.53         15.90         4.43 o                         
   4   9   5         15.26         13.99         5.21 o                         
  -6  10   5          7.78         -2.55         5.30 o                         
  -5  10   5          0.02          0.15         3.04 o                         
  -4  10   5          7.93         10.61         4.80 o                         
  -3  10   5         89.19         85.35         6.61 o                         
  -2  10   5        411.34        453.96        18.72 o                         
  -1  10   5        554.96        606.22        13.91 o                         
   0  10   5        122.51        114.91        10.83 o                         
   1  10   5         52.97         57.86        11.83 o                         
   2  10   5        104.20         94.45        11.05 o                         
   3  10   5        270.58        283.80        10.84 o                         
  -5  11   5         17.43          4.72         5.02 o                         
  -4  11   5        112.94        100.25         8.15 o                         
  -3  11   5          0.07         -5.23         4.06 o                         
  -2  11   5          0.16         -7.47         6.56 o                         
  -1  11   5          9.43         -3.42         4.67 o                         
   0  11   5        113.83        119.12        14.28 o                         
   1  11   5         34.95         39.73         8.71 o                         
   2  11   5          2.33          6.24         5.44 o                         
  -3  12   5          3.75          2.50         5.32 o                         
  -2  12   5          7.93          8.57         6.21 o                         
  -1  12   5          3.17         -7.70         5.13 o                         
   0  12   5          7.85          0.75         7.70 o                         
  -1 -13   6          1.47         -1.55         5.96 o                         
   0 -13   6          0.17         -6.74         5.76 o                         
   1 -13   6          0.94         -3.04         6.40 o                         
   2 -13   6          0.09         -0.22         6.64 o                         
   3 -13   6          0.02         -7.94         6.13 o                         
   4 -13   6          0.45          6.33         5.58 o                         
   5 -13   6          0.88         -5.99         6.57 o                         
  -3 -12   6          0.07          3.74         4.50 o                         
  -2 -12   6          5.25          2.05         6.56 o                         
  -1 -12   6          4.83         -4.44         5.05 o                         
   0 -12   6         11.71          3.36         3.93 o                         
   1 -12   6          2.99         -1.43         4.74 o                         
   2 -12   6         24.30         19.17         5.92 o                         
   3 -12   6          6.96          0.86         4.55 o                         
   4 -12   6          3.55          0.27         4.75 o                         
   5 -12   6          1.09         -5.46         5.61 o                         
   6 -12   6          9.27         17.45         7.38 o                         
  -4 -11   6          1.55          6.13         4.53 o                         
  -3 -11   6         23.41         13.28         7.51 o                         
  -2 -11   6         24.68         12.84         9.45 o                         
  -1 -11   6          0.02         -4.29         2.86 o                         
   0 -11   6         19.72         19.66         4.13 o                         
   1 -11   6        237.25        239.51         9.25 o                         
   2 -11   6          7.02         14.66         5.04 o                         
   3 -11   6          0.39         -4.96         4.29 o                         
   4 -11   6         20.03         17.16         5.21 o                         
   5 -11   6         44.65         58.74         6.82 o                         
   6 -11   6          5.69          9.47         6.88 o                         
   7 -11   6          2.56          3.05         5.83 o                         
  -5 -10   6          0.03          2.07         3.84 o                         
  -4 -10   6          6.71          4.51         3.10 o                         
  -3 -10   6         74.10         81.22        11.94 o                         
  -2 -10   6          1.18         -6.20         4.13 o                         
  -1 -10   6         13.76          8.96         2.25 o                         
   0 -10   6        566.54        595.45        12.53 o                         
   1 -10   6        630.51        638.03        14.43 o                         
   2 -10   6         38.52         38.02         6.79 o                         
   3 -10   6         68.74         71.50         6.87 o                         
   4 -10   6         29.15         16.03         3.80 o                         
   5 -10   6        168.99        160.27        11.95 o                         
   6 -10   6          0.63         -3.95         5.34 o                         
   7 -10   6          5.85          3.39         5.71 o                         
  -5  -9   6          3.74         -1.40         3.80 o                         
  -4  -9   6        216.77        216.55         7.09 o                         
  -3  -9   6          1.13         -2.62         1.75 o                         
  -2  -9   6         36.58         47.34         2.44 o                         
  -1  -9   6          1.55         -0.74         1.59 o                         
   0  -9   6        627.96        633.94        14.50 o                         
   1  -9   6        424.23        459.07        10.61 o                         
   2  -9   6        273.55        314.67        11.06 o                         
   3  -9   6          1.09          4.57         3.18 o                         
   4  -9   6         23.79         31.60         4.19 o                         
   5  -9   6         39.66         48.29         6.86 o                         
   6  -9   6         82.03         73.11         8.17 o                         
   7  -9   6         62.13         52.07         7.35 o                         
   8  -9   6         38.19         35.82         5.93 o                         
  -6  -8   6          3.23         -1.11         3.44 o                         
  -5  -8   6          6.93          7.48         3.19 o                         
  -4  -8   6         29.80         24.79         2.97 o                         
  -3  -8   6          3.02          3.07         1.54 o                         
  -2  -8   6          1.58          0.96         1.31 o                         
  -1  -8   6          7.46          4.64         1.53 o                         
   0  -8   6          0.28         -2.23         1.49 o                         
   1  -8   6         71.32         75.06         5.31 o                         
   2  -8   6         15.02         15.53         1.36 o                         
   3  -8   6         58.82         58.16         4.75 o                         
   4  -8   6          4.65          6.53         2.97 o                         
   5  -8   6          3.23          2.72         2.67 o                         
   6  -8   6         28.89         23.83         9.31 o                         
   7  -8   6         51.22         46.97         7.40 o                         
   8  -8   6         20.40         18.69         4.53 o                         
  -7  -7   6          0.41         -4.56         3.32 o                         
  -6  -7   6         62.47         59.89         5.76 o                         
  -5  -7   6          0.39         -1.71         2.68 o                         
  -4  -7   6          1.44         -2.05         1.40 o                         
  -3  -7   6         23.02         19.65         1.91 o                         
  -2  -7   6        158.34        181.48         3.55 o                         
  -1  -7   6        544.19        584.06         7.77 o                         
   0  -7   6        246.46        232.92         6.30 o                         
   1  -7   6         36.75         27.56         2.56 o                         
   2  -7   6          0.42         -1.69         1.26 o                         
   3  -7   6          0.20         -1.31         2.39 o                         
   4  -7   6         51.30         43.78         4.09 o                         
   5  -7   6          5.13          0.79         1.82 o                         
   6  -7   6        316.16        302.16         6.30 o                         
   7  -7   6         33.13         33.84         4.12 o                         
   8  -7   6          0.89         -4.99         5.00 o                         
  -7  -6   6         18.01         22.29         4.68 o                         
  -6  -6   6        109.75        100.93         6.71 o                         
  -5  -6   6        293.72        323.77         7.27 o                         
  -4  -6   6         13.51          9.69         1.69 o                         
  -3  -6   6         35.57         29.93         2.02 o                         
  -2  -6   6        166.09        159.03         4.11 o                         
  -1  -6   6        232.60        235.75         4.37 o                         
   0  -6   6        119.77        124.12         3.65 o                         
   1  -6   6         10.40         15.76         1.89 o                         
   2  -6   6          0.38         -0.02         1.42 o                         
   3  -6   6        113.51        110.09         3.96 o                         
   4  -6   6         27.58         37.34         2.20 o                         
   5  -6   6         94.66         90.41         3.37 o                         
   6  -6   6        228.67        280.50         6.47 o                         
   7  -6   6        279.04        289.64         7.27 o                         
   8  -6   6         24.77         19.09         5.86 o                         
  -7  -5   6         28.28         36.19         4.92 o                         
  -6  -5   6         17.71         28.93         3.94 o                         
  -5  -5   6          0.23          7.03         1.77 o                         
  -4  -5   6          5.38          2.03         1.25 o                         
  -3  -5   6        267.35        278.25         4.44 o                         
  -2  -5   6        700.77        688.75         7.95 o                         
  -1  -5   6        175.95        157.29         3.76 o                         
   0  -5   6       1290.71       1244.05        12.34 o                         
   1  -5   6          4.79          6.62         1.47 o                         
   2  -5   6       1392.29       1479.28        12.00 o                         
   3  -5   6         60.31         55.75         2.10 o                         
   4  -5   6        613.85        576.86         6.48 o                         
   5  -5   6        980.43       1020.23        10.82 o                         
   6  -5   6       1147.27       1106.30        11.78 o                         
   7  -5   6        150.06        168.47         5.25 o                         
   8  -5   6          4.89          4.68         3.61 o                         
   9  -5   6         33.39         29.93         6.54 o                         
  -8  -4   6         10.92          2.02         3.54 o                         
  -7  -4   6        138.47        120.19         6.30 o                         
  -6  -4   6        328.34        351.87         7.76 o                         
  -5  -4   6         56.82         62.71         2.59 o                         
  -4  -4   6         59.87         65.87         2.10 o                         
  -3  -4   6         91.44         70.06         2.90 o                         
  -2  -4   6       1145.80       1215.62        10.28 o                         
  -1  -4   6         77.80         62.91         2.27 o                         
   0  -4   6        314.70        320.71         4.93 o                         
   1  -4   6        720.79        751.00         7.22 o                         
   2  -4   6          1.73          0.83         1.11 o                         
   3  -4   6         19.03         21.14         1.43 o                         
   4  -4   6        142.22        160.91         3.48 o                         
   5  -4   6         16.64         11.06         1.75 o                         
   6  -4   6         17.05         12.95         1.67 o                         
   7  -4   6         20.19         14.09         1.39 o                         
   8  -4   6          8.17          4.57         3.84 o                         
   9  -4   6          2.01          2.11         4.67 o                         
  -8  -3   6          0.22          0.53         3.47 o                         
  -7  -3   6         14.81         18.13         3.96 o                         
  -6  -3   6          4.42         -1.82         1.40 o                         
  -5  -3   6         34.33         34.87         2.58 o                         
  -4  -3   6         72.82         69.18         3.04 o                         
  -3  -3   6          0.96          1.77         1.33 o                         
  -2  -3   6        261.30        253.84         3.56 o                         
  -1  -3   6       1016.26        996.18         8.59 o                         
   0  -3   6        435.25        397.48         5.35 o                         
   1  -3   6       1127.29       1115.14        10.58 o                         
   2  -3   6        358.71        338.78         4.58 o                         
   3  -3   6         23.35         16.86         1.47 o                         
   4  -3   6        153.01        166.27         3.54 o                         
   5  -3   6          0.05         -1.44         0.96 o                         
   6  -3   6        365.79        385.67         8.94 o                         
   7  -3   6          8.92          9.22         3.84 o                         
   8  -3   6          2.09         -2.18         4.29 o                         
   9  -3   6          0.43         -1.46         3.21 o                         
  -8  -2   6         18.11         13.91         4.00 o                         
  -7  -2   6          6.67          0.50         4.61 o                         
  -6  -2   6         46.75         48.03         2.67 o                         
  -5  -2   6          0.18          0.81         1.72 o                         
  -4  -2   6         34.19         35.97         2.44 o                         
  -3  -2   6        140.90        125.56         3.38 o                         
  -2  -2   6          5.72         11.37         1.67 o                         
  -1  -2   6        108.97         92.56         2.85 o                         
   0  -2   6         18.64         12.05         1.51 o                         
   1  -2   6       1845.88       1917.98        14.98 o                         
   2  -2   6        389.38        390.29         5.00 o                         
   3  -2   6       2048.53       2142.11        16.55 o                         
   4  -2   6          3.76          2.58         1.27 o                         
   5  -2   6         54.94         62.68         3.50 o                         
   6  -2   6         11.93          6.03         1.51 o                         
   7  -2   6          0.17         -0.82         3.84 o                         
   8  -2   6          3.00         -0.29         3.33 o                         
   9  -2   6          4.30          0.87         4.86 o                         
  -8  -1   6         32.16         30.09         4.47 o                         
  -7  -1   6          1.77          1.73         3.49 o                         
  -6  -1   6          1.51         -2.26         1.56 o                         
  -5  -1   6          0.05         -1.35         1.16 o                         
  -4  -1   6         16.04         21.11         1.90 o                         
  -3  -1   6         25.24         27.05         2.06 o                         
  -2  -1   6         19.90         13.31         1.29 o                         
  -1  -1   6       1482.11       1465.99        12.43 o                         
   0  -1   6        454.80        465.07         5.48 o                         
   1  -1   6         25.00         15.99         1.40 o                         
   2  -1   6          3.94          0.61         1.16 o                         
   3  -1   6          0.11         -1.70         1.13 o                         
   4  -1   6         30.99         36.68         2.06 o                         
   5  -1   6          1.19          1.48         0.90 o                         
   6  -1   6        109.13        117.76         2.89 o                         
   7  -1   6         33.13         37.05         4.59 o                         
   8  -1   6         89.40         84.25         6.65 o                         
  -9   0   6         10.34         13.36         5.84 o                         
  -8   0   6         93.53         85.40         7.65 o                         
  -7   0   6         38.29         33.23         3.37 o                         
  -6   0   6         27.23         19.81         2.19 o                         
  -5   0   6          0.02         -0.33         1.46 o                         
  -4   0   6         15.42         18.59         1.63 o                         
  -3   0   6        264.44        253.62         4.10 o                         
  -2   0   6          7.68          5.07         1.33 o                         
  -1   0   6       8010.22       8019.88        69.42 o                         
   0   0   6        624.01        616.81         6.46 o                         
   1   0   6       1357.41       1430.98        11.74 o                         
   2   0   6        884.76        905.69         8.89 o                         
   3   0   6        353.42        317.91         5.00 o                         
   4   0   6          4.38          8.22         1.44 o                         
   5   0   6          0.19         -0.07         1.22 o                         
   6   0   6        119.42        126.63         3.34 o                         
   7   0   6        272.23        266.53         9.05 o                         
   8   0   6          5.27          5.34         4.24 o                         
  -9   1   6          7.80          0.83         5.76 o                         
  -8   1   6         20.86         20.85         3.75 o                         
  -7   1   6          0.04         -0.88         2.14 o                         
  -6   1   6         54.09         53.60         2.94 o                         
  -5   1   6         70.01         57.52         2.87 o                         
  -4   1   6        331.27        331.77         5.06 o                         
  -3   1   6        117.72        119.76         3.08 o                         
  -2   1   6        203.93        212.60         4.01 o                         
  -1   1   6         42.68         37.09         1.99 o                         
   0   1   6         78.59         65.08         2.46 o                         
   1   1   6         41.29         45.17         1.78 o                         
   2   1   6         53.38         57.58         2.69 o                         
   3   1   6         38.45         37.11         2.23 o                         
   4   1   6         50.04         55.81         2.61 o                         
   5   1   6          1.87          2.16         1.59 o                         
   6   1   6         17.95         12.61         1.71 o                         
   7   1   6          5.01          6.82         2.39 o                         
   8   1   6          1.32         -0.18         4.50 o                         
  -9   2   6         11.86         17.72         6.43 o                         
  -8   2   6         15.13         16.29         3.57 o                         
  -7   2   6          0.26         -1.09         2.59 o                         
  -6   2   6          2.27         -0.77         1.72 o                         
  -5   2   6          9.04          8.62         1.86 o                         
  -4   2   6         82.71         77.05         3.13 o                         
  -3   2   6        584.71        607.77         7.36 o                         
  -2   2   6         63.69         65.87         2.62 o                         
  -1   2   6         72.20         86.95         3.02 o                         
   0   2   6        743.15        801.53         8.46 o                         
   1   2   6        106.81         87.84         1.97 o                         
   2   2   6        349.46        376.69         6.16 o                         
   3   2   6        298.12        303.17         6.01 o                         
   4   2   6          9.07          1.95         1.41 o                         
   5   2   6        164.56        172.30         4.40 o                         
   6   2   6        124.28        129.91         6.23 o                         
   7   2   6          4.40          5.18         3.20 o                         
   8   2   6        106.96        106.07         9.14 o                         
  -9   3   6          1.33         -1.39         5.63 o                         
  -8   3   6          0.90         -2.26         2.69 o                         
  -7   3   6         74.27         80.29         5.00 o                         
  -6   3   6         25.09         22.66         2.54 o                         
  -5   3   6         22.56         35.19         2.65 o                         
  -4   3   6          5.64          6.39         2.20 o                         
  -3   3   6        507.11        514.86         7.05 o                         
  -2   3   6       1033.07       1146.37        10.82 o                         
  -1   3   6        597.26        574.00         7.36 o                         
   0   3   6        258.75        240.99         4.84 o                         
   1   3   6         30.87         34.27         2.00 o                         
   2   3   6         63.37         64.67         3.33 o                         
   3   3   6         43.62         42.73         3.26 o                         
   4   3   6        122.58        115.90         4.00 o                         
   5   3   6        104.42         86.88         4.56 o                         
   6   3   6         96.57        111.41         6.21 o                         
   7   3   6          1.43          0.18         3.57 o                         
  -8   4   6         15.31         14.39         3.58 o                         
  -7   4   6          9.12         12.18         3.41 o                         
  -6   4   6          0.54         13.01         3.05 o                         
  -5   4   6          6.46          4.97         1.92 o                         
  -4   4   6         23.51         25.40         2.87 o                         
  -3   4   6        110.74        110.68         4.66 o                         
  -2   4   6         63.50         63.15         2.96 o                         
  -1   4   6          0.23         -2.06         1.38 o                         
   0   4   6          0.20         -2.30         1.53 o                         
   1   4   6         50.97         49.69         2.91 o                         
   2   4   6         13.94         13.86         1.69 o                         
   3   4   6          0.96          1.45         2.06 o                         
   4   4   6         21.78         23.08         2.73 o                         
   5   4   6         56.82         65.02         4.84 o                         
   6   4   6          0.04         -0.83         3.38 o                         
   7   4   6         14.01         27.70         4.85 o                         
  -8   5   6        178.08        180.13        10.80 o                         
  -7   5   6        366.31        403.75        10.11 o                         
  -6   5   6        992.99       1068.70        18.13 o                         
  -5   5   6        136.99        113.05         4.91 o                         
  -4   5   6          2.85          4.60         2.91 o                         
  -3   5   6         12.79         13.53         2.39 o                         
  -2   5   6        198.61        236.45         5.81 o                         
  -1   5   6        245.73        288.12         5.88 o                         
   0   5   6          0.00         -0.72         1.83 o                         
   1   5   6         92.72         93.34         4.00 o                         
   2   5   6        229.24        217.96         5.46 o                         
   3   5   6         19.34         17.35         2.22 o                         
   4   5   6        243.26        233.90         6.31 o                         
   5   5   6         48.16         52.25         4.91 o                         
   6   5   6         74.33         66.24         6.93 o                         
   7   5   6         40.87         34.97         5.44 o                         
  -8   6   6          0.53          3.47         3.51 o                         
  -7   6   6          1.42          3.58         3.39 o                         
  -6   6   6        165.23        188.44         6.60 o                         
  -5   6   6         33.70         32.40         3.62 o                         
  -4   6   6          4.45          8.49         3.27 o                         
  -3   6   6          5.48          5.14         3.04 o                         
  -2   6   6         86.49         88.45         5.51 o                         
  -1   6   6         14.63          9.20         2.89 o                         
   0   6   6          2.82         -0.49         2.23 o                         
   1   6   6          1.17         -1.17         2.10 o                         
   2   6   6          0.80         -0.59         2.29 o                         
   3   6   6          5.37          1.38         1.76 o                         
   4   6   6         11.46         12.64         3.75 o                         
   5   6   6          3.93         12.37         4.81 o                         
   6   6   6         18.03         22.31         5.32 o                         
  -8   7   6          1.03          1.15         3.80 o                         
  -7   7   6         47.97         51.55         5.21 o                         
  -6   7   6         46.77         35.36         4.20 o                         
  -5   7   6         93.10         89.36         5.42 o                         
  -4   7   6         33.89         34.06         4.38 o                         
  -3   7   6         63.40         53.34         4.74 o                         
  -2   7   6        336.78        336.41         9.85 o                         
  -1   7   6         23.43         22.02         4.16 o                         
   0   7   6         97.28         81.40         4.71 o                         
   1   7   6          0.17         -3.60         2.40 o                         
   2   7   6         14.55         10.03         2.68 o                         
   3   7   6          8.51          8.34         4.72 o                         
   4   7   6          0.24         -3.53         3.29 o                         
   5   7   6        115.96        104.46         8.66 o                         
  -7   8   6          0.81         -4.39         3.37 o                         
  -6   8   6          3.56          1.39         3.21 o                         
  -5   8   6         14.57         13.32         3.59 o                         
  -4   8   6         32.67         25.16         5.01 o                         
  -3   8   6          7.10          1.23         3.06 o                         
  -2   8   6         13.21         15.13         4.09 o                         
  -1   8   6         71.87         62.46         5.65 o                         
   0   8   6         30.09         27.07         3.66 o                         
   1   8   6          2.24         -3.42         2.28 o                         
   2   8   6         20.49         22.15         5.68 o                         
   3   8   6          9.03          7.70         3.98 o                         
   4   8   6          3.32         -1.89         3.40 o                         
   5   8   6          4.35         11.67         5.44 o                         
  -7   9   6          2.75         -4.25         3.59 o                         
  -6   9   6          3.71          0.80         4.52 o                         
  -5   9   6        129.63        140.87         6.94 o                         
  -4   9   6        168.04        183.79        14.24 o                         
  -3   9   6         77.81         73.10         6.93 o                         
  -2   9   6        374.26        394.83        11.48 o                         
  -1   9   6       1026.98       1124.73        27.10 o                         
   0   9   6        207.03        194.98         9.10 o                         
   1   9   6         28.59          8.33         4.79 o                         
   2   9   6         69.51         78.53         8.91 o                         
   3   9   6         71.44         81.39         6.51 o                         
   4   9   6          1.34         -2.95         4.60 o                         
  -6  10   6         29.72         19.38         4.37 o                         
  -5  10   6         50.22         40.53         4.83 o                         
  -4  10   6         17.07         25.74         5.76 o                         
  -3  10   6         13.77         13.89         5.90 o                         
  -2  10   6         22.75         27.81         6.12 o                         
  -1  10   6        306.38        331.81        11.71 o                         
   0  10   6         17.54         10.86         5.01 o                         
   1  10   6          4.70          0.02         6.32 o                         
   2  10   6          0.11         -3.10         4.05 o                         
   3  10   6         42.52         38.05         5.80 o                         
  -4  11   6          1.62         -1.84         5.32 o                         
  -3  11   6          0.01         -5.36         6.96 o                         
  -2  11   6          6.30         -1.25         6.10 o                         
  -1  11   6         14.88         11.02         4.79 o                         
   0  11   6         19.85          8.32         9.92 o                         
   1  11   6         18.40         14.73         7.12 o                         
  -1 -13   7         60.76         46.04        12.02 o                         
   0 -13   7          0.01        -10.25         8.49 o                         
   1 -13   7         42.80         51.35         7.84 o                         
   2 -13   7         23.76         14.97         7.06 o                         
   3 -13   7          1.03          2.60         4.98 o                         
   4 -13   7          8.26         -0.12         5.19 o                         
  -3 -12   7          0.02          4.90         4.43 o                         
  -2 -12   7          0.74          4.19         4.64 o                         
  -1 -12   7          0.01         -5.34         3.56 o                         
   0 -12   7         20.08          9.75         5.26 o                         
   1 -12   7         13.16         10.98         6.19 o                         
   2 -12   7          0.95          1.63         5.36 o                         
   3 -12   7          0.21         -6.63         4.42 o                         
   4 -12   7         18.21         14.49         5.59 o                         
   5 -12   7          0.03         -0.99         5.88 o                         
  -4 -11   7         12.20         10.02         5.99 o                         
  -3 -11   7          2.95         -1.23         9.65 o                         
  -2 -11   7         48.95         35.96         9.65 o                         
  -1 -11   7         25.45         14.40         4.19 o                         
   0 -11   7          6.65          5.05         4.18 o                         
   1 -11   7        516.01        515.32        19.21 o                         
   2 -11   7        319.33        310.80        12.90 o                         
   3 -11   7         11.05         15.04         5.36 o                         
   4 -11   7          0.00         -3.47         4.11 o                         
   5 -11   7        174.48        144.91        12.11 o                         
   6 -11   7          1.10         -0.64         6.47 o                         
  -5 -10   7         28.75         24.35        11.81 o                         
  -4 -10   7         30.34         25.01         4.51 o                         
  -3 -10   7        384.60        366.82        10.41 o                         
  -2 -10   7         99.69         99.79        11.39 o                         
  -1 -10   7         23.19         10.71         3.93 o                         
   0 -10   7        175.42        176.75        10.88 o                         
   1 -10   7        563.09        590.01        19.69 o                         
   2 -10   7         39.88         34.08         5.96 o                         
   3 -10   7          1.85          2.66         4.55 o                         
   4 -10   7          0.79         -0.31         3.42 o                         
   5 -10   7         13.94         12.97         4.75 o                         
   6 -10   7          2.02          1.74         4.97 o                         
   7 -10   7          3.26         -1.46         5.39 o                         
  -5  -9   7         57.91         61.06         5.77 o                         
  -4  -9   7          8.05          4.93         2.93 o                         
  -3  -9   7          0.86         -0.23         2.17 o                         
  -2  -9   7         20.07         17.04         2.76 o                         
  -1  -9   7         44.35         47.11         3.25 o                         
   0  -9   7         18.78         12.31         3.96 o                         
   1  -9   7         36.43         31.56         3.91 o                         
   2  -9   7          0.05          0.79         0.89 o                         
   3  -9   7          5.80          3.88         3.43 o                         
   4  -9   7          8.11          6.24         3.24 o                         
   5  -9   7         19.23         22.39         6.60 o                         
   6  -9   7         78.73         83.82        12.05 o                         
   7  -9   7         49.97         43.83         7.30 o                         
  -6  -8   7         23.43         21.74         4.68 o                         
  -5  -8   7         96.67         93.51         5.71 o                         
  -4  -8   7         91.20         84.00         4.60 o                         
  -3  -8   7         40.35         35.11         2.41 o                         
  -2  -8   7          1.66         -1.35         1.79 o                         
  -1  -8   7          0.88         -1.07         1.89 o                         
   0  -8   7         49.66         30.24         2.56 o                         
   1  -8   7         15.06         24.56         2.83 o                         
   2  -8   7          0.88         -1.99         1.75 o                         
   3  -8   7        246.06        290.91         8.79 o                         
   4  -8   7         11.70         15.54         3.52 o                         
   5  -8   7        126.67        135.08         6.48 o                         
   6  -8   7         52.14         47.82         6.88 o                         
   7  -8   7          0.86         13.73         4.85 o                         
   8  -8   7          0.36          1.10         3.92 o                         
  -6  -7   7         20.74         15.01         4.18 o                         
  -5  -7   7          4.43          2.07         2.88 o                         
  -4  -7   7         15.16         15.73         2.29 o                         
  -3  -7   7         74.14         75.04         3.69 o                         
  -2  -7   7         44.50         43.02         2.89 o                         
  -1  -7   7         22.74         26.35         2.51 o                         
   0  -7   7         38.19         29.89         3.01 o                         
   1  -7   7          0.11         -0.06         1.97 o                         
   2  -7   7          1.44          0.57         2.35 o                         
   3  -7   7         37.60         46.47         5.14 o                         
   4  -7   7          3.83          5.54         2.11 o                         
   5  -7   7          8.39          6.66         1.83 o                         
   6  -7   7         34.10         32.38         4.65 o                         
   7  -7   7          5.95          2.83         3.28 o                         
   8  -7   7          4.01          4.53         3.71 o                         
  -7  -6   7          1.18         -2.83         3.74 o                         
  -6  -6   7          3.29          6.57         3.87 o                         
  -5  -6   7          3.08          0.70         3.10 o                         
  -4  -6   7         34.81         32.05         2.53 o                         
  -3  -6   7         33.32         24.71         2.39 o                         
  -2  -6   7         57.95         75.40         3.35 o                         
  -1  -6   7          5.76         12.67         2.63 o                         
   0  -6   7         21.62         16.18         2.34 o                         
   1  -6   7        134.83        113.59         4.64 o                         
   2  -6   7        838.84        898.68        14.98 o                         
   3  -6   7       1409.02       1368.05        13.39 o                         
   4  -6   7       1522.33       1490.11        13.79 o                         
   5  -6   7          3.36          4.37         1.98 o                         
   6  -6   7       1186.14       1164.61        16.30 o                         
   7  -6   7        521.20        537.51        11.04 o                         
   8  -6   7          1.59         12.99         6.79 o                         
  -7  -5   7          0.04          2.19         4.26 o                         
  -6  -5   7       1012.77       1057.24        21.27 o                         
  -5  -5   7        180.84        192.09         5.67 o                         
  -4  -5   7         12.75         10.54         2.39 o                         
  -3  -5   7        221.92        252.82         5.61 o                         
  -2  -5   7        412.62        416.75         7.55 o                         
  -1  -5   7         30.38         39.87         2.08 o                         
   0  -5   7          4.56          5.20         1.10 o                         
   1  -5   7        417.91        436.76         5.24 o                         
   2  -5   7        177.69        193.14         3.31 o                         
   3  -5   7          3.01          0.40         1.12 o                         
   4  -5   7          6.12          8.09         1.81 o                         
   5  -5   7         71.27         80.09         3.53 o                         
   6  -5   7         28.07         34.01         2.78 o                         
   7  -5   7         31.25         28.99         3.37 o                         
   8  -5   7          4.63         -0.31         4.09 o                         
  -8  -4   7          9.42          2.78         4.25 o                         
  -7  -4   7         44.46         46.16         5.63 o                         
  -6  -4   7         36.42         32.65         4.01 o                         
  -5  -4   7         24.09         21.81         2.94 o                         
  -4  -4   7          5.74          6.36         1.94 o                         
  -3  -4   7         76.64         66.99         3.08 o                         
  -2  -4   7        260.43        280.98         4.40 o                         
  -1  -4   7         69.35         67.75         2.49 o                         
   0  -4   7         15.90         19.30         1.89 o                         
   1  -4   7         13.93         19.90         1.76 o                         
   2  -4   7        258.71        238.62         4.06 o                         
   3  -4   7          3.03          8.29         1.49 o                         
   4  -4   7        227.75        238.42         4.33 o                         
   5  -4   7         42.21         27.67         2.60 o                         
   6  -4   7        109.38         90.01         8.22 o                         
   7  -4   7          6.46          6.60         3.16 o                         
   8  -4   7          9.68         10.31         3.93 o                         
  -8  -3   7          8.70          6.03         3.91 o                         
  -7  -3   7         11.98          4.55         3.69 o                         
  -6  -3   7          6.55          4.99         2.91 o                         
  -5  -3   7        157.81        172.83         4.80 o                         
  -4  -3   7         82.25         74.28         3.40 o                         
  -3  -3   7          8.08          6.20         1.82 o                         
  -2  -3   7        327.47        332.01         4.46 o                         
  -1  -3   7        134.44        142.25         3.33 o                         
   0  -3   7         23.26         16.43         1.80 o                         
   1  -3   7        254.98        302.25         4.86 o                         
   2  -3   7        814.99        777.40         8.02 o                         
   3  -3   7        406.04        381.09         5.37 o                         
   4  -3   7         35.19         32.48         2.11 o                         
   5  -3   7          3.37          2.69         1.56 o                         
   6  -3   7          1.79         -3.29         4.26 o                         
   7  -3   7         13.95         12.22         2.38 o                         
   8  -3   7          1.10          3.31         4.16 o                         
  -8  -2   7          1.52         -0.80         4.18 o                         
  -7  -2   7          0.24         -0.98         3.90 o                         
  -6  -2   7          0.50         -3.00         2.00 o                         
  -5  -2   7          2.00         -0.82         1.99 o                         
  -4  -2   7        166.01        182.10         4.59 o                         
  -3  -2   7         60.10         63.26         2.80 o                         
  -2  -2   7          2.29          0.17         0.97 o                         
  -1  -2   7         13.43          9.75         1.64 o                         
   0  -2   7          0.88          1.43         1.27 o                         
   1  -2   7         96.14        109.58         3.12 o                         
   2  -2   7         61.98         62.25         2.65 o                         
   3  -2   7        905.28        922.87         9.13 o                         
   4  -2   7         36.81         33.05         2.05 o                         
   5  -2   7         24.04         18.78         1.97 o                         
   6  -2   7        106.06        118.45         6.12 o                         
   7  -2   7         50.57         45.66         3.38 o                         
   8  -2   7         48.55         32.55         4.96 o                         
  -8  -1   7         25.89         29.26         5.61 o                         
  -7  -1   7          7.55          5.68         3.23 o                         
  -6  -1   7         22.26         21.50         2.74 o                         
  -5  -1   7         48.04         52.55         3.17 o                         
  -4  -1   7         61.78         55.28         2.97 o                         
  -3  -1   7        195.55        202.36         4.46 o                         
  -2  -1   7          0.03         -1.45         0.97 o                         
  -1  -1   7        101.35         81.49         3.04 o                         
   0  -1   7        463.47        436.22         5.59 o                         
   1  -1   7        468.03        518.13         6.18 o                         
   2  -1   7          0.03          1.60         1.15 o                         
   3  -1   7        894.65        933.56         9.26 o                         
   4  -1   7        793.15        862.37         9.48 o                         
   5  -1   7          6.17          3.60         1.78 o                         
   6  -1   7         14.06         14.64         2.90 o                         
   7  -1   7         20.44         21.26         2.70 o                         
   8  -1   7          2.68          1.64         5.42 o                         
  -8   0   7          0.06          3.75         3.33 o                         
  -7   0   7          8.01         13.36         3.49 o                         
  -6   0   7         12.60          9.03         2.05 o                         
  -5   0   7         70.32         65.18         3.16 o                         
  -4   0   7         64.42         61.47         3.55 o                         
  -3   0   7          0.06         -0.61         1.22 o                         
  -2   0   7          1.07         -0.73         1.23 o                         
  -1   0   7         72.03         79.03         2.84 o                         
   0   0   7         68.66         73.58         2.75 o                         
   1   0   7         46.87         43.63         2.07 o                         
   2   0   7          4.15          3.32         0.88 o                         
   3   0   7         34.20         39.00         1.89 o                         
   4   0   7        159.32        157.03         4.19 o                         
   5   0   7         97.44        108.44         3.77 o                         
   6   0   7         26.80         30.86         4.27 o                         
   7   0   7         50.17         51.64         4.15 o                         
   8   0   7         11.33          9.58         5.37 o                         
  -8   1   7         37.47         40.44         5.01 o                         
  -7   1   7         25.64         23.95         3.22 o                         
  -6   1   7         19.67         16.46         2.37 o                         
  -5   1   7        200.66        218.46         4.88 o                         
  -4   1   7         15.11         14.43         1.90 o                         
  -3   1   7          1.11          1.46         1.41 o                         
  -2   1   7       1905.29       2038.05        16.86 o                         
  -1   1   7        375.94        365.12         5.28 o                         
   0   1   7        730.96        791.62         8.51 o                         
   1   1   7        163.28        145.46         3.23 o                         
   2   1   7         10.42          9.83         1.80 o                         
   3   1   7        104.22        110.95         4.78 o                         
   4   1   7         39.06         33.84         1.92 o                         
   5   1   7         82.95         85.23         3.57 o                         
   6   1   7         41.27         47.63         4.98 o                         
   7   1   7         52.16         59.50         5.05 o                         
   8   1   7          8.55          6.94         5.13 o                         
  -8   2   7          2.01          3.06         3.28 o                         
  -7   2   7         28.95         29.28         3.61 o                         
  -6   2   7         15.16         12.44         2.39 o                         
  -5   2   7         34.35         25.21         2.28 o                         
  -4   2   7         54.60         53.12         3.18 o                         
  -3   2   7         59.99         55.13         2.86 o                         
  -2   2   7        118.23        131.96         3.84 o                         
  -1   2   7        179.44        205.51         4.27 o                         
   0   2   7         26.57         29.53         2.07 o                         
   1   2   7          0.80         -0.03         1.60 o                         
   2   2   7         10.68          8.07         2.20 o                         
   3   2   7          1.49          0.16         2.06 o                         
   4   2   7         31.15         38.26         3.13 o                         
   5   2   7         14.70         16.62         2.44 o                         
   6   2   7          4.61          1.53         3.38 o                         
   7   2   7         53.45         58.34         5.50 o                         
   8   2   7          0.28          3.76         5.26 o                         
  -8   3   7         25.20         23.17         4.23 o                         
  -7   3   7         18.24         14.31         3.47 o                         
  -6   3   7          1.92          0.40         2.09 o                         
  -5   3   7        126.62        134.80         4.64 o                         
  -4   3   7          0.50          3.05         2.10 o                         
  -3   3   7        116.71        113.06         4.62 o                         
  -2   3   7        430.64        470.07         7.54 o                         
  -1   3   7        896.83        925.70        11.49 o                         
   0   3   7        234.51        224.69         4.83 o                         
   1   3   7        189.75        168.24         3.48 o                         
   2   3   7        286.80        284.43         7.08 o                         
   3   3   7         21.93         16.81         2.76 o                         
   4   3   7          6.29          5.01         2.35 o                         
   5   3   7        286.79        297.39         7.03 o                         
   6   3   7         73.67         83.42         8.23 o                         
   7   3   7          1.47          4.74         3.97 o                         
  -8   4   7          3.99          6.21         3.80 o                         
  -7   4   7          0.35          6.36         3.31 o                         
  -6   4   7        649.22        663.94        10.34 o                         
  -5   4   7         31.92         33.65         3.07 o                         
  -4   4   7         33.96         27.47         3.22 o                         
  -3   4   7         11.28          4.80         2.62 o                         
  -2   4   7        213.40        233.27         6.11 o                         
  -1   4   7        135.45        147.09         4.87 o                         
   0   4   7         48.06         61.32         3.87 o                         
   1   4   7        521.23        549.37         8.19 o                         
   2   4   7          1.02         -0.06         2.05 o                         
   3   4   7         40.50         36.85         3.65 o                         
   4   4   7         76.46         75.12         4.18 o                         
   5   4   7        177.44        199.98         9.01 o                         
   6   4   7         18.64         24.69         4.98 o                         
   7   4   7         13.49          8.54         4.21 o                         
  -8   5   7          0.67          7.01         4.13 o                         
  -7   5   7         31.93         48.37         4.95 o                         
  -6   5   7        123.82        160.61        10.23 o                         
  -5   5   7          8.50          8.22         3.14 o                         
  -4   5   7         14.12         19.13         3.57 o                         
  -3   5   7         19.83         26.63         3.52 o                         
  -2   5   7         97.87        108.88         5.12 o                         
  -1   5   7         57.86         47.95         4.88 o                         
   0   5   7         92.85         96.35         5.46 o                         
   1   5   7        139.25        138.35         4.59 o                         
   2   5   7         15.45         15.42         2.01 o                         
   3   5   7          5.95         -1.85         2.76 o                         
   4   5   7        375.51        389.03         9.38 o                         
   5   5   7        240.09        282.50        11.30 o                         
   6   5   7          0.04         -2.53         4.12 o                         
  -8   6   7         16.20          9.49         4.80 o                         
  -7   6   7          0.37          1.62         4.00 o                         
  -6   6   7         65.24         74.03         5.02 o                         
  -5   6   7        109.02        105.50         6.17 o                         
  -4   6   7         12.94          8.38         3.01 o                         
  -3   6   7        164.41        181.52         8.40 o                         
  -2   6   7        126.80        134.50         6.95 o                         
  -1   6   7         68.69         73.62         5.93 o                         
   0   6   7          7.29          8.31         2.68 o                         
   1   6   7          2.52         -0.65         2.27 o                         
   2   6   7        174.99        185.59         6.86 o                         
   3   6   7          0.21         -3.22         2.51 o                         
   4   6   7         43.81         46.23         4.96 o                         
   5   6   7          2.29          4.69         4.45 o                         
   6   6   7          0.04         -1.95         4.09 o                         
  -7   7   7         12.53          8.68         4.06 o                         
  -6   7   7         44.71         33.90         4.71 o                         
  -5   7   7          0.81         -4.76         4.43 o                         
  -4   7   7          3.64          1.45         3.83 o                         
  -3   7   7          9.28          8.63         3.24 o                         
  -2   7   7          0.29         -1.81         3.60 o                         
  -1   7   7          0.43         -2.81         3.87 o                         
   0   7   7         24.44         14.55         3.39 o                         
   1   7   7         26.20         19.83         3.55 o                         
   2   7   7          0.35         -3.34         3.84 o                         
   3   7   7         27.07         23.87         5.37 o                         
   4   7   7          1.18          1.40         3.67 o                         
   5   7   7         27.64         33.72         6.40 o                         
  -7   8   7         13.72          3.56         4.41 o                         
  -6   8   7         12.10          2.64         3.80 o                         
  -5   8   7          2.59          0.77         4.21 o                         
  -4   8   7         18.20         31.21         5.70 o                         
  -3   8   7         12.30          9.59         3.89 o                         
  -2   8   7         96.21         98.44         6.72 o                         
  -1   8   7         88.92         81.94         6.79 o                         
   0   8   7        155.21        149.89         9.78 o                         
   1   8   7         29.13         25.28         5.54 o                         
   2   8   7        356.98        371.57        13.93 o                         
   3   8   7          5.21         -1.58         4.09 o                         
   4   8   7         71.13         66.73         7.62 o                         
  -6   9   7          4.06         -1.03         4.49 o                         
  -5   9   7        103.54        100.04         8.07 o                         
  -4   9   7         54.71         61.49         7.00 o                         
  -3   9   7          2.90         -3.66         5.90 o                         
  -2   9   7          4.62          1.39         3.71 o                         
  -1   9   7         50.36         64.32         7.20 o                         
   0   9   7         77.15         74.41         6.67 o                         
   1   9   7         19.92          7.16         6.56 o                         
   2   9   7          3.23          0.49         4.58 o                         
   3   9   7          0.01          2.93         5.26 o                         
  -5  10   7          5.55          6.25         3.77 o                         
  -4  10   7         22.00         17.72         5.27 o                         
  -3  10   7          0.12         -3.59         5.78 o                         
  -2  10   7          5.22          5.13         6.32 o                         
  -1  10   7         37.74         37.57         5.65 o                         
   0  10   7          9.98          7.86         6.33 o                         
   1  10   7         33.05         27.27         6.74 o                         
   2  10   7          5.06         -4.32         8.64 o                         
  -3  11   7         11.78          7.27         4.73 o                         
  -2  11   7         13.77          3.37         5.54 o                         
  -1  11   7          5.78         -7.71         5.46 o                         
   0  11   7          7.07          0.83         6.31 o                         
  -1 -13   8          1.36         -4.98        11.50 o                         
   0 -13   8          1.17         -3.76        10.96 o                         
   1 -13   8          0.13          1.64         6.13 o                         
   2 -13   8          8.94          2.90         5.96 o                         
   3 -13   8          1.12         -0.95         5.43 o                         
   4 -13   8          0.56         -5.19         5.21 o                         
  -2 -12   8          3.76         -6.25         5.79 o                         
  -1 -12   8         29.31         27.95         6.90 o                         
   0 -12   8          0.88         -5.55         5.58 o                         
   1 -12   8         41.40         28.12         7.04 o                         
   2 -12   8         38.06         33.84         5.96 o                         
   3 -12   8         31.79         44.17         7.31 o                         
   4 -12   8         22.36         19.06         7.59 o                         
   5 -12   8         36.96         39.51         9.02 o                         
  -3 -11   8         10.31          3.74         9.71 o                         
  -2 -11   8         44.56         34.28        10.75 o                         
  -1 -11   8         66.50         46.70         7.12 o                         
   0 -11   8         36.19         27.83         5.73 o                         
   1 -11   8        139.08        135.05         9.77 o                         
   2 -11   8         88.94         89.23         8.01 o                         
   3 -11   8          0.10         -2.49         4.41 o                         
   4 -11   8         25.17         28.19         5.43 o                         
   5 -11   8          0.03          9.59         6.47 o                         
   6 -11   8          1.15         -3.83         6.20 o                         
  -4 -10   8          1.90          4.67         4.17 o                         
  -3 -10   8         24.68         23.44         4.12 o                         
  -2 -10   8          0.16         -4.98         3.32 o                         
  -1 -10   8          1.73         -3.17         4.27 o                         
   0 -10   8          3.11          1.85         4.13 o                         
   1 -10   8          2.12         -0.94         3.31 o                         
   2 -10   8          8.25          9.48         1.54 o                         
   3 -10   8        147.08        157.60         9.75 o                         
   4 -10   8        128.50        120.59         8.72 o                         
   5 -10   8         79.53         72.80         7.19 o                         
   6 -10   8         46.33         48.49         7.79 o                         
   7 -10   8         12.30          5.23         9.04 o                         
  -5  -9   8          0.04         -3.43         5.20 o                         
  -4  -9   8          1.22         -2.58         5.25 o                         
  -3  -9   8         22.15         21.33         5.47 o                         
  -2  -9   8        232.41        227.62         6.28 o                         
  -1  -9   8         74.92         61.76         3.60 o                         
   0  -9   8         22.60         10.96         7.99 o                         
   1  -9   8         78.05         76.36         5.02 o                         
   2  -9   8         12.98          6.90         2.35 o                         
   3  -9   8         17.25         26.57         4.62 o                         
   4  -9   8         22.13         13.39         3.80 o                         
   5  -9   8         16.00         20.57         4.95 o                         
   6  -9   8         52.73         66.02        16.98 o                         
   7  -9   8          5.22          7.67         8.77 o                         
  -6  -8   8          0.10         -3.31         4.61 o                         
  -5  -8   8          6.02          5.56         3.99 o                         
  -4  -8   8          0.60         -5.37         4.27 o                         
  -3  -8   8          0.11         -2.85         2.34 o                         
  -2  -8   8          0.76         -1.08         1.94 o                         
  -1  -8   8          2.33         -3.00         2.64 o                         
   0  -8   8          7.51          7.70         3.45 o                         
   1  -8   8        163.85        139.47         5.91 o                         
   2  -8   8         97.46         97.17         5.07 o                         
   3  -8   8         96.22         91.30         3.75 o                         
   4  -8   8         18.52         16.33         3.70 o                         
   5  -8   8        134.42        130.94         9.56 o                         
   6  -8   8        106.25        112.72         9.09 o                         
   7  -8   8          9.81          2.89         3.58 o                         
  -6  -7   8         38.21         42.65         6.22 o                         
  -5  -7   8          7.76          0.95         5.06 o                         
  -4  -7   8         40.86         31.19         3.65 o                         
  -3  -7   8         87.06         89.26         4.89 o                         
  -2  -7   8         62.55         73.82         4.09 o                         
  -1  -7   8          0.05          0.58         3.09 o                         
   0  -7   8         14.23         20.62         3.19 o                         
   1  -7   8        165.50        135.01         5.74 o                         
   2  -7   8        220.80        231.05         7.59 o                         
   3  -7   8        244.86        245.36         6.27 o                         
   4  -7   8          4.77          2.29         1.71 o                         
   5  -7   8         11.63         12.51         2.20 o                         
   6  -7   8          2.63          1.88         3.08 o                         
   7  -7   8         36.75         24.89         4.58 o                         
   8  -7   8         15.49         15.07         3.61 o                         
  -7  -6   8          0.38          1.42         4.65 o                         
  -6  -6   8         98.56         95.92         8.07 o                         
  -5  -6   8         83.71         88.67         5.80 o                         
  -4  -6   8         15.96         13.09         2.60 o                         
  -3  -6   8         34.34         33.14         3.50 o                         
  -2  -6   8         89.93         81.28         3.82 o                         
  -1  -6   8        185.87        216.23         7.02 o                         
   0  -6   8         12.58         21.01         2.59 o                         
   1  -6   8        120.48        137.71         4.90 o                         
   2  -6   8         17.40         14.68         1.54 o                         
   3  -6   8         60.89         67.27         2.81 o                         
   4  -6   8          8.96         12.82         2.25 o                         
   5  -6   8         26.85         35.42         2.83 o                         
   6  -6   8          8.97         24.50         6.62 o                         
   7  -6   8          1.95          6.70         3.16 o                         
   8  -6   8         25.75         19.48         9.04 o                         
  -7  -5   8         19.58         28.25         6.07 o                         
  -6  -5   8        440.31        489.55        13.44 o                         
  -5  -5   8        453.81        519.85        10.60 o                         
  -4  -5   8        102.07        108.64         5.04 o                         
  -3  -5   8        188.28        214.71         4.99 o                         
  -2  -5   8        888.32        934.76        10.71 o                         
  -1  -5   8        823.25        898.29        10.19 o                         
   0  -5   8          1.57          0.12         1.12 o                         
   1  -5   8        212.71        259.85         4.36 o                         
   2  -5   8        658.26        733.28         8.79 o                         
   3  -5   8         49.11         38.03         2.12 o                         
   4  -5   8          6.13          6.13         1.51 o                         
   5  -5   8         16.22         19.81         2.37 o                         
   6  -5   8         74.70         84.24         5.50 o                         
   7  -5   8        169.71        181.00         6.99 o                         
   8  -5   8        101.98        105.89         8.72 o                         
  -7  -4   8         99.96         87.96         6.88 o                         
  -6  -4   8        166.94        160.74         7.72 o                         
  -5  -4   8        247.76        259.68         7.06 o                         
  -4  -4   8         52.99         60.60         3.40 o                         
  -3  -4   8         65.85         64.07         3.53 o                         
  -2  -4   8         84.75         72.40         2.79 o                         
  -1  -4   8          9.07         11.65         1.51 o                         
   0  -4   8        182.14        178.88         4.12 o                         
   1  -4   8        319.65        337.67         5.54 o                         
   2  -4   8         64.32         56.34         2.66 o                         
   3  -4   8          8.23         11.53         1.84 o                         
   4  -4   8          0.33         -0.77         1.55 o                         
   5  -4   8         16.92          6.48         2.01 o                         
   6  -4   8          0.19         -3.43         2.28 o                         
   7  -4   8          0.02          0.82         2.68 o                         
   8  -4   8         10.06          7.67         5.01 o                         
  -8  -3   8          3.37         -0.04         4.52 o                         
  -7  -3   8          0.01          1.40         5.08 o                         
  -6  -3   8         26.05         18.97         3.35 o                         
  -5  -3   8          6.70          7.74         2.46 o                         
  -4  -3   8          2.02          3.34         2.14 o                         
  -3  -3   8        145.79        152.88         4.74 o                         
  -2  -3   8         20.05         21.84         1.75 o                         
  -1  -3   8         50.84         54.82         2.57 o                         
   0  -3   8        431.92        445.35         6.74 o                         
   1  -3   8         25.74         37.88         2.30 o                         
   2  -3   8         30.80         28.50         2.26 o                         
   3  -3   8        805.12        806.10         9.41 o                         
   4  -3   8         64.93         72.30         3.11 o                         
   5  -3   8         57.42         53.38         3.11 o                         
   6  -3   8         39.16         24.76         3.97 o                         
   7  -3   8         12.73         13.56         4.49 o                         
   8  -3   8         38.33         34.82         7.33 o                         
  -8  -2   8         18.44         13.45         5.69 o                         
  -7  -2   8         40.96         36.81         4.45 o                         
  -6  -2   8          0.03         -3.51         2.34 o                         
  -5  -2   8         64.19         60.82         3.67 o                         
  -4  -2   8          0.88          0.91         1.84 o                         
  -3  -2   8        160.71        173.03         4.88 o                         
  -2  -2   8          0.79         -0.61         1.29 o                         
  -1  -2   8        383.36        344.29         5.68 o                         
   0  -2   8       3849.49       3858.34        28.40 o                         
   1  -2   8        176.69        179.18         4.10 o                         
   2  -2   8         66.91         59.42         2.78 o                         
   3  -2   8         37.03         28.75         2.23 o                         
   4  -2   8        321.60        293.31         5.53 o                         
   5  -2   8          2.53          0.56         1.80 o                         
   6  -2   8         76.23         66.60         5.33 o                         
   7  -2   8         13.75          8.64         2.83 o                         
   8  -2   8         20.64         15.37         6.38 o                         
  -8  -1   8          4.25          9.79         6.48 o                         
  -7  -1   8          0.03         -4.24         2.83 o                         
  -6  -1   8         59.51         57.95         3.75 o                         
  -5  -1   8          8.24         10.50         2.50 o                         
  -4  -1   8         45.43         39.57         3.20 o                         
  -3  -1   8         36.36         31.35         2.03 o                         
  -2  -1   8          7.63          2.27         1.34 o                         
  -1  -1   8         90.33         69.62         2.99 o                         
   0  -1   8        174.99        194.94         4.16 o                         
   1  -1   8       1652.67       1615.66        16.07 o                         
   2  -1   8        129.42        137.45         3.69 o                         
   3  -1   8        342.25        374.92         5.97 o                         
   4  -1   8        257.30        261.08         5.32 o                         
   5  -1   8          2.51         -0.83         2.02 o                         
   6  -1   8          6.08          0.92         2.48 o                         
   7  -1   8         57.33         52.43         4.55 o                         
   8  -1   8         66.89         57.20         9.20 o                         
  -8   0   8         45.36         52.18         5.21 o                         
  -7   0   8         31.19         25.13         4.08 o                         
  -6   0   8          1.56         -2.39         2.01 o                         
  -5   0   8        455.19        495.01         8.12 o                         
  -4   0   8        583.44        598.21         9.53 o                         
  -3   0   8         73.83         86.74         3.92 o                         
  -2   0   8         11.92         20.17         1.93 o                         
  -1   0   8       4849.32       5105.80        34.37 o                         
   0   0   8       2897.63       2618.78        20.66 o                         
   1   0   8        345.05        326.00         5.42 o                         
   2   0   8          5.52          0.64         1.73 o                         
   3   0   8         45.29         51.04         3.48 o                         
   4   0   8        579.27        581.48         7.11 o                         
   5   0   8        186.69        168.25         4.57 o                         
   6   0   8          1.15          1.43         2.33 o                         
   7   0   8          1.67         -0.63         3.12 o                         
   8   0   8         10.21         12.64         5.66 o                         
  -8   1   8        112.83        112.87         6.97 o                         
  -7   1   8          1.03          3.16         3.30 o                         
  -6   1   8         32.33         29.13         2.68 o                         
  -5   1   8         40.38         47.96         3.00 o                         
  -4   1   8         30.93         27.34         2.80 o                         
  -3   1   8         12.36          5.93         2.20 o                         
  -2   1   8          3.62          6.82         1.88 o                         
  -1   1   8          0.42          2.07         1.48 o                         
   0   1   8        213.31        200.32         4.34 o                         
   1   1   8          5.41          2.25         1.22 o                         
   2   1   8          6.81          0.16         2.28 o                         
   3   1   8         38.39         33.49         3.16 o                         
   4   1   8         12.85         15.86         2.53 o                         
   5   1   8          1.18         -1.91         1.29 o                         
   6   1   8         67.38         56.89         6.44 o                         
   7   1   8          1.20          4.10         3.46 o                         
  -8   2   8          0.71          2.95         3.63 o                         
  -7   2   8          1.43          2.09         3.49 o                         
  -6   2   8          7.15          3.67         2.48 o                         
  -5   2   8          5.34          3.71         1.95 o                         
  -4   2   8         28.50         31.78         2.89 o                         
  -3   2   8         20.33         26.65         2.83 o                         
  -2   2   8        111.55        116.08         4.62 o                         
  -1   2   8        376.56        394.14         6.10 o                         
   0   2   8          6.28          3.30         1.49 o                         
   1   2   8        456.23        502.69         8.48 o                         
   2   2   8          4.82          2.88         2.45 o                         
   3   2   8         47.56         39.69         3.66 o                         
   4   2   8        335.17        348.15         7.86 o                         
   5   2   8          4.98         -3.73         3.53 o                         
   6   2   8          3.07         10.88         8.41 o                         
   7   2   8          8.66          4.73         3.85 o                         
  -8   3   8          0.79         -2.08         3.44 o                         
  -7   3   8         94.04         85.37         5.53 o                         
  -6   3   8         34.99         30.41         3.08 o                         
  -5   3   8         22.29         21.87         2.66 o                         
  -4   3   8        250.32        300.37         6.95 o                         
  -3   3   8        511.24        532.71         9.69 o                         
  -2   3   8        128.04        156.54         5.34 o                         
  -1   3   8          9.54          6.14         2.50 o                         
   0   3   8         55.48         59.91         3.26 o                         
   1   3   8         14.82         11.82         2.22 o                         
   2   3   8         25.03         29.27         3.43 o                         
   3   3   8         15.16         18.92         3.14 o                         
   4   3   8        120.84        104.05         4.71 o                         
   5   3   8         75.57         80.99         5.70 o                         
   6   3   8         11.09         11.99         4.45 o                         
   7   3   8         11.84          5.56         3.93 o                         
  -8   4   8          2.89          1.62         3.92 o                         
  -7   4   8         67.79         64.70         5.08 o                         
  -6   4   8         16.05         24.84         3.32 o                         
  -5   4   8         12.13          7.77         2.82 o                         
  -4   4   8          4.70          2.60         2.66 o                         
  -3   4   8        106.56        115.01         5.12 o                         
  -2   4   8          2.32         -0.21         2.60 o                         
  -1   4   8         37.88         33.45         4.28 o                         
   0   4   8          4.18          7.69         3.24 o                         
   1   4   8        526.72        566.89         8.54 o                         
   2   4   8       1123.94       1142.05        16.22 o                         
   3   4   8         84.01         97.09         8.10 o                         
   4   4   8        283.55        311.81         7.57 o                         
   5   4   8       1142.12       1223.32        24.69 o                         
   6   4   8        422.66        399.23        13.51 o                         
  -8   5   8         50.38         47.38         6.22 o                         
  -7   5   8        290.13        314.61         9.49 o                         
  -6   5   8         82.68        107.44         5.84 o                         
  -5   5   8          0.87         -4.21         2.84 o                         
  -4   5   8        590.00        660.28        12.66 o                         
  -3   5   8        678.64        681.22        14.37 o                         
  -2   5   8         48.76         57.24         5.50 o                         
  -1   5   8         74.84         54.37         5.40 o                         
   0   5   8         90.79         96.45         6.72 o                         
   1   5   8         43.87         52.65         3.79 o                         
   2   5   8          3.53          0.26         3.11 o                         
   3   5   8          2.63          1.59         2.88 o                         
   4   5   8         35.12         28.65         4.57 o                         
   5   5   8        214.74        200.26         9.72 o                         
   6   5   8         19.93         20.25         5.05 o                         
  -7   6   8         18.82         14.28         4.52 o                         
  -6   6   8         15.58         12.76         3.72 o                         
  -5   6   8          0.26         -4.94         3.30 o                         
  -4   6   8          7.32         11.07         4.00 o                         
  -3   6   8          6.33          8.33         4.06 o                         
  -2   6   8          0.87         -1.67         3.79 o                         
  -1   6   8          0.87         -2.38         3.40 o                         
   0   6   8          4.71          0.55         3.03 o                         
   1   6   8          6.25          9.06         2.80 o                         
   2   6   8          2.29          1.21         1.87 o                         
   3   6   8         51.54         46.39         6.76 o                         
   4   6   8          0.24         -1.01         3.49 o                         
   5   6   8          0.70          5.79         4.38 o                         
  -7   7   8          0.04         -5.17         7.20 o                         
  -6   7   8         79.77         83.24         6.43 o                         
  -5   7   8         60.72         57.62         6.51 o                         
  -4   7   8         17.97         12.41         4.70 o                         
  -3   7   8        124.61        122.11         7.65 o                         
  -2   7   8          4.67          6.95         4.49 o                         
  -1   7   8        171.01        157.73         8.92 o                         
   0   7   8          4.53         -3.24         3.94 o                         
   1   7   8         15.24          4.27         3.70 o                         
   2   7   8          2.75          2.54         5.04 o                         
   3   7   8         17.79         19.25         5.36 o                         
   4   7   8          0.63         -3.59         4.48 o                         
   5   7   8         27.17         20.54         5.23 o                         
  -6   8   8          9.52         -3.78         4.98 o                         
  -5   8   8         16.15         18.10         5.21 o                         
  -4   8   8         20.03         16.03         5.85 o                         
  -3   8   8          3.32         -5.97         3.98 o                         
  -2   8   8         11.31          7.91         4.85 o                         
  -1   8   8         45.29         58.01         8.86 o                         
   0   8   8          7.19          1.09         4.92 o                         
   1   8   8         20.56         10.08         7.29 o                         
   2   8   8          1.49          7.92         5.68 o                         
   3   8   8          3.90         -2.79         4.87 o                         
   4   8   8          5.54          7.33         4.72 o                         
  -5   9   8         31.14         30.22         6.80 o                         
  -4   9   8          0.42         -0.82         5.54 o                         
  -3   9   8         29.05         23.30         5.72 o                         
  -2   9   8          0.20          3.91         4.23 o                         
  -1   9   8         83.99         93.19         8.05 o                         
   0   9   8          0.16         -0.29         4.98 o                         
   1   9   8         24.13          7.08         9.09 o                         
   2   9   8         87.14         92.25        11.96 o                         
   3   9   8         63.45         73.73         8.57 o                         
  -4  10   8         38.90         34.80         7.83 o                         
  -3  10   8        114.45        114.07        12.17 o                         
  -2  10   8         42.13         45.09         8.30 o                         
  -1  10   8          5.63          4.79         5.54 o                         
   0  10   8         42.15         28.40        14.63 o                         
   1  10   8         14.21         13.65         6.58 o                         
   0 -13   9          4.08         -7.63         8.51 o                         
   1 -13   9         15.01         13.31         6.49 o                         
   2 -13   9          0.96         -2.29         5.72 o                         
   3 -13   9          4.18         -1.35         5.11 o                         
  -2 -12   9          0.00         -3.64         5.38 o                         
  -1 -12   9          0.13         -6.20         8.95 o                         
   0 -12   9          0.99         -5.16         3.83 o                         
   1 -12   9          3.87          3.18         4.81 o                         
   2 -12   9          2.48          1.64         5.15 o                         
   3 -12   9          6.41          8.90         5.56 o                         
   4 -12   9          3.46          1.30         5.23 o                         
   5 -12   9          2.07          2.26         6.17 o                         
  -3 -11   9         17.87         12.82         7.05 o                         
  -2 -11   9          0.55         -9.77         6.51 o                         
  -1 -11   9         13.76          3.03         4.68 o                         
   0 -11   9         70.81         66.66         6.95 o                         
   1 -11   9         28.88         34.07         6.08 o                         
   2 -11   9         20.82         29.58         6.20 o                         
   3 -11   9          4.00          7.56         5.58 o                         
   4 -11   9         46.04         45.98         7.24 o                         
   5 -11   9         40.53         32.33         8.40 o                         
   6 -11   9          7.82         16.82         7.38 o                         
  -4 -10   9         85.68         62.83         9.65 o                         
  -3 -10   9         27.75         28.12         5.59 o                         
  -2 -10   9          8.01          7.58         4.90 o                         
  -1 -10   9         46.81         53.90         8.14 o                         
   0 -10   9        287.54        299.28        12.55 o                         
   1 -10   9        110.24        127.81         9.36 o                         
   2 -10   9         67.60         71.96         7.19 o                         
   3 -10   9        118.67        123.29         8.72 o                         
   4 -10   9         55.84         58.38         6.84 o                         
   5 -10   9         30.47         33.70         7.33 o                         
   6 -10   9          3.68          6.57         5.77 o                         
  -5  -9   9          0.60         -8.30         5.54 o                         
  -4  -9   9          3.26          1.11         3.80 o                         
  -3  -9   9          1.01         -4.48         2.99 o                         
  -2  -9   9          6.85          4.61         2.71 o                         
  -1  -9   9          0.03         -1.97         2.75 o                         
   0  -9   9          6.63         -3.37         2.98 o                         
   1  -9   9         23.96         17.17         3.69 o                         
   2  -9   9          0.55         -3.38         2.30 o                         
   3  -9   9         20.00         25.34         5.39 o                         
   4  -9   9          4.59          3.19         3.82 o                         
   5  -9   9         12.60          9.99         4.58 o                         
   6  -9   9         82.43         83.08         9.15 o                         
   7  -9   9          0.19          0.39         5.44 o                         
  -5  -8   9        151.11        142.37         8.02 o                         
  -4  -8   9          0.97          2.29         3.33 o                         
  -3  -8   9        110.53        105.38         5.66 o                         
  -2  -8   9         12.81          8.87         2.91 o                         
  -1  -8   9          3.04         -0.51         2.46 o                         
   0  -8   9         50.14         40.12         4.43 o                         
   1  -8   9        268.48        285.96         8.77 o                         
   2  -8   9         89.93         69.44         5.08 o                         
   3  -8   9         44.83         63.48         4.03 o                         
   4  -8   9         34.20         18.05         3.91 o                         
   5  -8   9          2.69          5.12         2.85 o                         
   6  -8   9         20.71         10.16         4.06 o                         
   7  -8   9         41.99         25.14         4.93 o                         
  -6  -7   9         12.04         15.01         5.64 o                         
  -5  -7   9         23.46         24.63         4.46 o                         
  -4  -7   9         20.18         21.17         4.21 o                         
  -3  -7   9         12.09         10.18         2.92 o                         
  -2  -7   9          1.29         -1.09         2.26 o                         
  -1  -7   9          4.49          2.23         3.26 o                         
   0  -7   9         15.81         23.01         4.10 o                         
   1  -7   9          0.00         -0.82         2.95 o                         
   2  -7   9          5.89          3.56         2.39 o                         
   3  -7   9         12.38          7.56         1.40 o                         
   4  -7   9         59.98         66.41         3.37 o                         
   5  -7   9         29.34         31.12         2.98 o                         
   6  -7   9         20.10         21.52         4.51 o                         
   7  -7   9          0.03         -2.21         3.38 o                         
  -6  -6   9         42.88         42.42         5.85 o                         
  -5  -6   9        178.97        208.10        10.38 o                         
  -4  -6   9        141.46        121.42         7.43 o                         
  -3  -6   9          3.25          1.59         2.52 o                         
  -2  -6   9        154.67        129.17         6.07 o                         
  -1  -6   9         92.80         95.43         6.84 o                         
   0  -6   9         79.28         89.85         3.04 o                         
   1  -6   9          3.15          6.51         1.47 o                         
   2  -6   9         27.59         41.65         2.03 o                         
   3  -6   9         41.50         38.18         2.29 o                         
   4  -6   9        160.70        216.01         5.35 o                         
   5  -6   9        889.25        944.45        11.93 o                         
   6  -6   9        285.93        284.32         8.70 o                         
   7  -6   9         29.12         46.60         6.46 o                         
   8  -6   9          1.53          7.26         5.77 o                         
  -7  -5   9          7.88          3.47         5.34 o                         
  -6  -5   9        222.39        244.19        15.17 o                         
  -5  -5   9        453.48        528.18        16.05 o                         
  -4  -5   9          5.60          2.92         2.52 o                         
  -3  -5   9         22.27         25.79         2.88 o                         
  -2  -5   9        111.87        142.67         4.65 o                         
  -1  -5   9        418.88        517.41         7.86 o                         
   0  -5   9         36.54         47.25         3.59 o                         
   1  -5   9        325.59        392.27         7.42 o                         
   2  -5   9         61.45         80.03         3.11 o                         
   3  -5   9          1.52          0.37         1.45 o                         
   4  -5   9          8.34         10.14         1.82 o                         
   5  -5   9         26.97         27.52         3.42 o                         
   6  -5   9         20.41         18.30         4.27 o                         
   7  -5   9         14.37         18.16         3.75 o                         
   8  -5   9          8.05         -3.33         4.99 o                         
  -7  -4   9          9.56          4.83         5.86 o                         
  -6  -4   9         10.87          9.42         4.64 o                         
  -5  -4   9         30.56         36.66         3.50 o                         
  -4  -4   9          6.58          3.53         2.39 o                         
  -3  -4   9         44.95         48.58         3.63 o                         
  -2  -4   9         22.87         17.58         2.00 o                         
  -1  -4   9        340.97        334.16         6.36 o                         
   0  -4   9         48.41         55.30         3.26 o                         
   1  -4   9        832.54        872.90        12.03 o                         
   2  -4   9        146.64        168.82         4.34 o                         
   3  -4   9        395.32        382.70         6.44 o                         
   4  -4   9         12.29          3.74         1.85 o                         
   5  -4   9          5.43          2.53         2.04 o                         
   6  -4   9          3.26          0.32         3.20 o                         
   7  -4   9          0.32         -1.74         2.90 o                         
   8  -4   9         36.42         29.48         9.86 o                         
  -7  -3   9         18.83         13.18         4.82 o                         
  -6  -3   9          1.89         -1.97         2.74 o                         
  -5  -3   9         26.02         23.30         3.03 o                         
  -4  -3   9        116.99        112.50         4.44 o                         
  -3  -3   9          2.10          0.64         2.19 o                         
  -2  -3   9         65.90         53.38         2.81 o                         
  -1  -3   9        354.94        354.30         6.71 o                         
   0  -3   9          0.55          1.67         1.62 o                         
   1  -3   9        325.41        305.77         6.36 o                         
   2  -3   9         31.52         14.95         2.26 o                         
   3  -3   9        393.03        375.03         6.37 o                         
   4  -3   9         39.69         25.04         2.40 o                         
   5  -3   9         45.76         32.45         2.95 o                         
   6  -3   9         13.49          9.51         3.71 o                         
   7  -3   9         22.55         15.68         3.60 o                         
   8  -3   9          2.85          3.10         5.61 o                         
  -8  -2   9         18.75         12.71         5.45 o                         
  -7  -2   9         12.91         11.94         3.95 o                         
  -6  -2   9         17.77         11.66         3.15 o                         
  -5  -2   9         39.20         36.94         3.31 o                         
  -4  -2   9         21.66         26.58         3.24 o                         
  -3  -2   9         11.36          6.16         2.30 o                         
  -2  -2   9         18.87         18.75         2.17 o                         
  -1  -2   9        185.42        187.50         4.76 o                         
   0  -2   9        206.61        240.97         5.22 o                         
   1  -2   9        320.66        324.63         6.33 o                         
   2  -2   9          1.95          3.64         1.81 o                         
   3  -2   9        117.90        111.42         3.81 o                         
   4  -2   9         18.61         15.70         2.33 o                         
   5  -2   9        306.73        316.24         6.47 o                         
   6  -2   9         84.70         77.03         5.83 o                         
   7  -2   9          2.80          5.64         3.45 o                         
   8  -2   9          6.25          6.11         5.99 o                         
  -8  -1   9         16.10         13.83         4.40 o                         
  -7  -1   9         22.19         23.17         4.41 o                         
  -6  -1   9         52.63         46.16         4.13 o                         
  -5  -1   9          0.71          1.52         2.30 o                         
  -4  -1   9        489.59        475.49         8.78 o                         
  -3  -1   9        585.97        627.35        12.96 o                         
  -2  -1   9         51.78         35.02         2.77 o                         
  -1  -1   9         65.25         85.52         3.73 o                         
   0  -1   9       3726.94       3415.33        24.98 o                         
   1  -1   9       2374.45       2692.58        24.22 o                         
   2  -1   9         35.31         55.13         3.30 o                         
   3  -1   9         58.24         93.92         3.52 o                         
   4  -1   9          2.84          1.70         1.74 o                         
   5  -1   9         37.75         45.68         4.00 o                         
   6  -1   9         51.61         49.48         5.11 o                         
   7  -1   9          6.72         10.56         3.55 o                         
   8  -1   9          1.25          4.11         6.30 o                         
  -8   0   9         45.01         49.17         5.55 o                         
  -7   0   9          3.42          3.40         3.74 o                         
  -6   0   9         63.70         72.03         4.80 o                         
  -5   0   9          8.33         10.27         2.39 o                         
  -4   0   9        157.87        137.49         4.27 o                         
  -3   0   9         12.39         17.55         2.38 o                         
  -2   0   9        157.83        196.96         5.45 o                         
  -1   0   9        107.52        102.45         5.43 o                         
   0   0   9        143.70        140.63         4.19 o                         
   1   0   9         29.29         44.95         3.30 o                         
   2   0   9          2.62          3.02         2.64 o                         
   3   0   9          5.65          9.58         2.90 o                         
   4   0   9         12.64         11.42         2.65 o                         
   5   0   9         66.96         68.05         2.39 o                         
   6   0   9         76.23         80.14         7.01 o                         
   7   0   9          1.82          3.22         3.70 o                         
  -8   1   9         15.24         21.17         4.26 o                         
  -7   1   9         41.89         44.98         5.08 o                         
  -6   1   9          4.19          7.58         2.99 o                         
  -5   1   9          7.60          8.44         2.74 o                         
  -4   1   9        156.82        168.26         5.70 o                         
  -3   1   9        128.94        146.51         5.31 o                         
  -2   1   9          0.16         -0.39         2.00 o                         
  -1   1   9        168.29        171.45         5.15 o                         
   0   1   9         41.95         46.23         3.29 o                         
   1   1   9        201.33        185.04         4.89 o                         
   2   1   9        346.43        311.96         8.24 o                         
   3   1   9        135.97        159.38         6.53 o                         
   4   1   9        286.89        320.77         7.58 o                         
   5   1   9         42.89         44.61         4.43 o                         
   6   1   9          0.37         -3.80         3.75 o                         
   7   1   9         13.96         11.83         4.85 o                         
  -8   2   9          4.84         10.45         4.13 o                         
  -7   2   9         26.67         32.69         4.90 o                         
  -6   2   9          0.14         -3.43         2.29 o                         
  -5   2   9          3.78          1.73         2.22 o                         
  -4   2   9          6.83          9.62         2.62 o                         
  -3   2   9          1.82         -1.58         2.02 o                         
  -2   2   9         60.66         57.53         3.84 o                         
  -1   2   9         58.33         63.44         3.95 o                         
   0   2   9         35.14         34.76         2.71 o                         
   1   2   9         35.37         35.89         2.52 o                         
   2   2   9         25.13         22.60         3.78 o                         
   3   2   9         55.37         58.73         4.76 o                         
   4   2   9         68.69         74.47         5.47 o                         
   5   2   9         10.80          5.01         3.34 o                         
   6   2   9          4.07          0.72         4.61 o                         
   7   2   9          2.27          0.70         6.23 o                         
  -8   3   9          3.04          0.49         3.87 o                         
  -7   3   9         12.41         12.03         4.33 o                         
  -6   3   9         19.46         22.18         3.42 o                         
  -5   3   9          7.37          6.65         2.49 o                         
  -4   3   9         10.59          9.63         2.90 o                         
  -3   3   9          0.32         -0.10         2.24 o                         
  -2   3   9          3.50          2.31         2.36 o                         
  -1   3   9         30.59         27.86         3.41 o                         
   0   3   9        195.64        184.21         6.65 o                         
   1   3   9        279.90        277.30         8.88 o                         
   2   3   9         20.83         30.64         4.00 o                         
   3   3   9        319.14        316.61         9.18 o                         
   4   3   9          6.26          5.56         2.85 o                         
   5   3   9         84.11         89.26         7.33 o                         
   6   3   9        146.74        144.88         9.32 o                         
  -7   4   9        165.23        170.31         8.32 o                         
  -6   4   9        216.29        240.86         7.28 o                         
  -5   4   9          0.02         -4.04         2.69 o                         
  -4   4   9          0.00         -1.83         2.52 o                         
  -3   4   9         96.01         73.02         7.11 o                         
  -2   4   9        127.84        137.00         7.25 o                         
  -1   4   9        271.88        332.13        10.24 o                         
   0   4   9        100.79        117.26         5.78 o                         
   1   4   9        325.80        338.34         9.42 o                         
   2   4   9        296.48        287.43         9.16 o                         
   3   4   9         14.28         11.19         3.66 o                         
   4   4   9         33.11         44.48         5.36 o                         
   5   4   9          1.75         13.47         4.99 o                         
   6   4   9         45.08         71.16        11.12 o                         
  -7   5   9          5.03         15.47         5.90 o                         
  -6   5   9          1.25          9.56         3.81 o                         
  -5   5   9         40.97         38.30         7.04 o                         
  -4   5   9         17.63         14.89         4.64 o                         
  -3   5   9         68.08         78.83         7.43 o                         
  -2   5   9         69.00         51.20         5.37 o                         
  -1   5   9          0.33         -1.20         3.42 o                         
   0   5   9        169.62        201.78         9.42 o                         
   1   5   9         19.12         16.53         3.11 o                         
   2   5   9          3.87          4.91         4.81 o                         
   3   5   9         45.57         60.96         6.74 o                         
   4   5   9         41.57         45.66         5.24 o                         
   5   5   9         87.52         93.14        14.21 o                         
  -7   6   9         61.73         54.76         6.18 o                         
  -6   6   9         29.24         25.61         5.04 o                         
  -5   6   9         12.66          6.76         4.58 o                         
  -4   6   9         34.42         32.22         5.53 o                         
  -3   6   9         81.96         62.62         6.72 o                         
  -2   6   9         76.41         73.15         6.58 o                         
  -1   6   9         35.68         28.59         5.41 o                         
   0   6   9        393.38        418.33        16.75 o                         
   1   6   9        181.83        219.58         9.38 o                         
   2   6   9         25.41         21.82         5.76 o                         
   3   6   9          9.87          5.09         5.01 o                         
   4   6   9          6.22          1.70         4.35 o                         
   5   6   9         33.18         41.63         8.65 o                         
  -6   7   9          0.23         -6.90         4.82 o                         
  -5   7   9          3.75         -5.20         3.65 o                         
  -4   7   9         16.05          9.75         4.36 o                         
  -3   7   9         17.01         21.61         5.40 o                         
  -2   7   9         18.72         28.64         5.72 o                         
  -1   7   9         50.54         73.11         7.11 o                         
   0   7   9         44.62         47.43         8.30 o                         
   1   7   9         19.04         17.09         4.79 o                         
   2   7   9          4.56         -5.59         4.31 o                         
   3   7   9          9.36          7.12         5.55 o                         
   4   7   9          0.19         -0.80         4.53 o                         
  -6   8   9          3.33         -3.74         6.54 o                         
  -5   8   9          0.04          5.89         5.48 o                         
  -4   8   9         32.77         25.58         5.40 o                         
  -3   8   9          7.35          4.86         4.97 o                         
  -2   8   9        178.01        180.41        22.22 o                         
  -1   8   9          4.28         -1.49         6.76 o                         
   0   8   9         26.26         14.27         5.76 o                         
   1   8   9          6.49          4.25         5.64 o                         
   2   8   9         39.33         27.07        10.38 o                         
   3   8   9         88.56         98.58        11.37 o                         
  -5   9   9          3.25          6.68         6.01 o                         
  -4   9   9          7.48         12.21         8.22 o                         
  -3   9   9          0.11          0.86         5.06 o                         
  -2   9   9         40.67         44.44         8.94 o                         
  -1   9   9        159.45        192.63        21.74 o                         
   0   9   9         32.82         31.15        12.18 o                         
   1   9   9          2.58         -4.27         7.85 o                         
   2   9   9          0.13          1.82         4.65 o                         
  -3  10   9         92.34         90.05         8.30 o                         
  -2  10   9        106.77        131.62        13.28 o                         
  -1  10   9         14.45          4.53         9.17 o                         
   0  10   9          3.10         -7.72         6.96 o                         
  -1 -12  10          7.06        -11.11         9.17 o                         
   0 -12  10         18.53         17.59         6.96 o                         
   1 -12  10          0.56          4.50         5.88 o                         
   2 -12  10         22.64         23.25         5.69 o                         
   3 -12  10         55.14         58.07         7.77 o                         
   4 -12  10         17.22          8.03         5.90 o                         
  -3 -11  10         72.79         75.45        10.26 o                         
  -2 -11  10         16.69          3.35         6.44 o                         
  -1 -11  10         11.36          1.67         8.54 o                         
   0 -11  10        254.20        287.07        18.57 o                         
   1 -11  10        100.24        125.79         9.76 o                         
   2 -11  10         25.99         22.72         5.32 o                         
   3 -11  10          4.24         10.77         5.14 o                         
   4 -11  10          0.00          6.03         4.95 o                         
   5 -11  10         33.66         29.88        10.13 o                         
  -4 -10  10          5.40         -0.24         6.32 o                         
  -3 -10  10          4.57          0.52         3.66 o                         
  -2 -10  10          6.94         -0.44         7.20 o                         
  -1 -10  10         82.45         91.45         8.62 o                         
   0 -10  10        444.16        491.39        21.20 o                         
   1 -10  10        372.47        455.51        21.43 o                         
   2 -10  10          0.03         14.71         5.54 o                         
   3 -10  10        163.84        208.03        11.21 o                         
   4 -10  10        138.05        154.79        13.76 o                         
   5 -10  10          3.06          1.10         6.03 o                         
   6 -10  10         18.49         21.85         6.97 o                         
  -4  -9  10         55.83         49.30         6.56 o                         
  -3  -9  10         30.98         18.85         4.50 o                         
  -2  -9  10        145.42        150.71        11.44 o                         
  -1  -9  10         23.38         16.91         3.26 o                         
   0  -9  10         20.30         11.62         4.37 o                         
   1  -9  10          6.58          1.96         3.45 o                         
   2  -9  10         12.57         11.33         4.38 o                         
   3  -9  10         10.58         10.19         4.73 o                         
   4  -9  10          9.28         10.28         4.99 o                         
   5  -9  10         12.31          8.95         6.69 o                         
   6  -9  10          0.01          3.29         5.26 o                         
  -5  -8  10          0.87         -5.49         4.48 o                         
  -4  -8  10         12.26          6.29         4.74 o                         
  -3  -8  10          0.32         -0.80         3.39 o                         
  -2  -8  10         25.19         21.08         3.50 o                         
  -1  -8  10         14.58         11.89         4.58 o                         
   0  -8  10          3.44          1.10         3.22 o                         
   1  -8  10         78.34         74.80         5.61 o                         
   2  -8  10          4.30          0.93         3.40 o                         
   3  -8  10         14.42         15.24         3.03 o                         
   4  -8  10         11.55         12.96         3.90 o                         
   5  -8  10          1.48         -2.21         4.60 o                         
   6  -8  10         20.43         23.84         4.78 o                         
   7  -8  10         16.03         16.88         4.73 o                         
  -6  -7  10          7.84          0.71         5.41 o                         
  -5  -7  10         69.75         52.56         5.45 o                         
  -4  -7  10          3.00         -1.19         3.28 o                         
  -3  -7  10         12.83          8.38         3.97 o                         
  -2  -7  10        148.77        153.68        18.92 o                         
  -1  -7  10         84.07         83.77         8.70 o                         
   0  -7  10        460.53        431.43        10.22 o                         
   1  -7  10        112.59         88.09         5.91 o                         
   2  -7  10         91.17         76.85         5.70 o                         
   3  -7  10        263.53        288.29         5.43 o                         
   4  -7  10        102.90         88.14         3.62 o                         
   5  -7  10         20.16         27.82         3.36 o                         
   6  -7  10        199.33        184.72         8.60 o                         
   7  -7  10          2.06          4.20         4.06 o                         
  -6  -6  10         50.78         61.40         7.37 o                         
  -5  -6  10         92.84         92.28        11.30 o                         
  -4  -6  10        110.32         87.58        12.16 o                         
  -3  -6  10         50.13         45.53         4.10 o                         
  -2  -6  10          5.85         12.87         2.67 o                         
  -1  -6  10         83.35         92.29         4.31 o                         
   0  -6  10          0.34          2.33         1.69 o                         
   1  -6  10          9.57         27.73         2.14 o                         
   2  -6  10         13.62         21.73         2.28 o                         
   3  -6  10          2.39          3.25         1.54 o                         
   4  -6  10         64.89         77.91         3.21 o                         
   5  -6  10         68.99         63.99         4.61 o                         
   6  -6  10        122.36        150.34         8.30 o                         
   7  -6  10         96.17        108.45        10.72 o                         
  -7  -5  10          1.51         -2.01         6.24 o                         
  -6  -5  10          1.56          0.77         6.79 o                         
  -5  -5  10         12.77         12.33         4.08 o                         
  -4  -5  10          1.79         -1.33         3.02 o                         
  -3  -5  10        165.07        183.73         6.94 o                         
  -2  -5  10        732.31        738.97        10.99 o                         
  -1  -5  10         28.65         28.25         2.97 o                         
   0  -5  10        243.33        250.39         7.66 o                         
   1  -5  10         22.80         18.70         2.68 o                         
   2  -5  10         10.96          4.87         1.74 o                         
   3  -5  10         11.86         10.69         1.99 o                         
   4  -5  10         24.62         27.57         2.62 o                         
   5  -5  10        438.08        440.87         7.90 o                         
   6  -5  10        451.72        468.80        11.45 o                         
   7  -5  10         69.25         67.92         5.44 o                         
  -7  -4  10         52.45         41.74         7.79 o                         
  -6  -4  10        185.97        177.79         7.95 o                         
  -5  -4  10        129.97        146.05         7.35 o                         
  -4  -4  10        189.82        193.39         5.88 o                         
  -3  -4  10          5.18          7.44         2.90 o                         
  -2  -4  10          5.03          5.74         2.04 o                         
  -1  -4  10         54.94         42.09         4.15 o                         
   0  -4  10          2.78          0.09         1.98 o                         
   1  -4  10        119.29        119.35         4.88 o                         
   2  -4  10         15.28         21.05         2.26 o                         
   3  -4  10         19.53         21.54         2.39 o                         
   4  -4  10          0.44         -2.63         1.75 o                         
   5  -4  10          0.56         -3.43         2.29 o                         
   6  -4  10          0.36          0.82         3.58 o                         
   7  -4  10          1.29          0.24         3.64 o                         
  -7  -3  10         11.15          6.91         5.12 o                         
  -6  -3  10          1.08          4.71         3.62 o                         
  -5  -3  10         28.70         29.93         3.48 o                         
  -4  -3  10         30.83         35.07         3.56 o                         
  -3  -3  10        108.32        112.56         4.92 o                         
  -2  -3  10         60.99         63.65         3.96 o                         
  -1  -3  10        279.84        273.47         7.92 o                         
   0  -3  10        123.02        126.62         5.12 o                         
   1  -3  10         16.34         17.56         2.42 o                         
   2  -3  10          1.76          1.54         2.03 o                         
   3  -3  10          0.44         -0.51         1.71 o                         
   4  -3  10          1.11         -2.65         1.90 o                         
   5  -3  10         19.44         11.83         2.91 o                         
   6  -3  10        196.51        192.60         8.56 o                         
   7  -3  10          4.61          5.49         3.60 o                         
  -7  -2  10          0.01         -3.87         3.95 o                         
  -6  -2  10         70.87         68.10         4.95 o                         
  -5  -2  10         28.38         31.91         3.48 o                         
  -4  -2  10        138.84        138.23         6.12 o                         
  -3  -2  10        175.39        190.87         5.89 o                         
  -2  -2  10        402.23        409.12         8.02 o                         
  -1  -2  10          1.95         -0.67         2.81 o                         
   0  -2  10        173.95        151.99         5.42 o                         
   1  -2  10        202.58        245.26         5.94 o                         
   2  -2  10         50.38         33.21         3.11 o                         
   3  -2  10        276.55        219.80         5.45 o                         
   4  -2  10          5.09          1.01         1.93 o                         
   5  -2  10        332.31        405.75         9.78 o                         
   6  -2  10         98.38        119.44         7.59 o                         
   7  -2  10         25.47         40.67         5.00 o                         
  -7  -1  10         15.95         18.74         4.51 o                         
  -6  -1  10         20.67         21.16         3.75 o                         
  -5  -1  10         31.36         27.89         3.26 o                         
  -4  -1  10          3.70          2.49         2.59 o                         
  -3  -1  10          1.29          2.92         1.97 o                         
  -2  -1  10         18.87         19.83         2.65 o                         
  -1  -1  10        132.78        127.67         5.76 o                         
   0  -1  10          0.00         16.43         8.22 o                         
   1  -1  10         47.76         80.82         5.12 o                         
   2  -1  10          8.88          1.55         1.88 o                         
   3  -1  10         22.57         26.20         2.95 o                         
   4  -1  10        187.85        195.36         4.79 o                         
   5  -1  10         10.22         16.35         3.78 o                         
   6  -1  10        120.99        148.01         7.89 o                         
   7  -1  10         34.60         41.74         5.03 o                         
  -7   0  10         15.49          8.48         4.03 o                         
  -6   0  10         12.15         13.82         3.39 o                         
  -5   0  10        115.16        138.37         5.94 o                         
  -4   0  10         28.25         30.38         2.60 o                         
  -3   0  10          0.08          0.04         1.99 o                         
  -2   0  10        298.96        327.57         8.44 o                         
  -1   0  10        913.42        959.45        16.05 o                         
   0   0  10         19.79         26.24         2.97 o                         
   1   0  10         47.63         70.05         4.27 o                         
   2   0  10        770.25        851.76        14.48 o                         
   3   0  10        825.97        787.42        13.77 o                         
   4   0  10        148.26        127.23         7.63 o                         
   5   0  10         17.43          7.60         3.62 o                         
   6   0  10         49.18         60.81         7.23 o                         
   7   0  10         99.42        108.90         7.73 o                         
  -7   1  10          4.04          3.42         3.42 o                         
  -6   1  10          2.28          3.15         3.12 o                         
  -5   1  10         69.39         71.94         4.80 o                         
  -4   1  10        181.29        196.53         6.06 o                         
  -3   1  10          7.83          8.26         2.46 o                         
  -2   1  10          4.41          0.10         2.58 o                         
  -1   1  10          3.81          3.50         2.32 o                         
   0   1  10        130.69        125.85         5.76 o                         
   1   1  10          6.37          2.37         1.67 o                         
   2   1  10         76.31         89.73         6.33 o                         
   3   1  10         25.98         36.89         4.26 o                         
   4   1  10          0.21          2.66         2.82 o                         
   5   1  10         13.42         12.41         4.50 o                         
   6   1  10          6.22         11.20         4.50 o                         
   7   1  10         21.59         24.37         4.91 o                         
  -7   2  10         37.11         38.97         5.18 o                         
  -6   2  10          0.68          1.28         3.07 o                         
  -5   2  10         28.94         32.25         4.01 o                         
  -4   2  10          5.12          0.38         2.30 o                         
  -3   2  10         12.45         10.09         2.82 o                         
  -2   2  10         10.40          8.89         3.25 o                         
  -1   2  10         48.97         51.55         4.30 o                         
   0   2  10        317.18        348.43         8.66 o                         
   1   2  10        276.17        247.23         6.31 o                         
   2   2  10        164.06        176.87         7.56 o                         
   3   2  10        224.70        245.88         8.39 o                         
   4   2  10        199.74        226.72         8.23 o                         
   5   2  10          8.00          6.98         4.61 o                         
   6   2  10         49.61         45.10         7.02 o                         
  -7   3  10         28.53         22.04         4.76 o                         
  -6   3  10          0.05          0.09         3.11 o                         
  -5   3  10          1.27          1.10         3.34 o                         
  -4   3  10         24.90         14.96         3.76 o                         
  -3   3  10          0.88         -2.31         2.80 o                         
  -2   3  10         53.78         57.23         4.37 o                         
  -1   3  10          7.19          0.56         2.74 o                         
   0   3  10        105.63         84.72         4.88 o                         
   1   3  10         22.53         34.73         5.46 o                         
   2   3  10         44.36         54.10         5.72 o                         
   3   3  10         29.27         54.57         5.13 o                         
   4   3  10          6.84          5.09         3.55 o                         
   5   3  10          3.51          7.93         5.49 o                         
   6   3  10         19.66         15.98         5.21 o                         
  -7   4  10          4.42         19.30         4.68 o                         
  -6   4  10          0.25          7.86         4.63 o                         
  -5   4  10         39.39         48.31         5.67 o                         
  -4   4  10          0.03         -5.82         3.88 o                         
  -3   4  10         22.17         27.81         4.55 o                         
  -2   4  10         10.25          7.94         3.82 o                         
  -1   4  10         32.38         25.13         4.05 o                         
   0   4  10          4.75          1.78         2.34 o                         
   1   4  10        252.41        251.41        10.17 o                         
   2   4  10        314.94        299.57        13.44 o                         
   3   4  10         12.29         11.40         4.80 o                         
   4   4  10         86.39        102.82        10.91 o                         
   5   4  10         61.76         89.77         9.02 o                         
  -7   5  10        184.77        230.09        12.49 o                         
  -6   5  10        268.96        299.83        25.70 o                         
  -5   5  10         16.75         11.78         6.93 o                         
  -4   5  10         18.65         27.57         5.25 o                         
  -3   5  10          8.99         -2.22         3.72 o                         
  -2   5  10        229.29        252.22        10.14 o                         
  -1   5  10         19.52          7.37         4.06 o                         
   0   5  10         57.64         46.96         4.37 o                         
   1   5  10         22.81         14.82         2.35 o                         
   2   5  10         39.92         24.97         6.04 o                         
   3   5  10          0.09         -4.97         4.09 o                         
   4   5  10         47.94         63.11         8.94 o                         
   5   5  10         14.09         25.69         5.93 o                         
  -6   6  10         17.83          4.26         8.50 o                         
  -5   6  10         13.42          7.22         4.55 o                         
  -4   6  10          4.59          8.69         4.42 o                         
  -3   6  10          0.89          4.63         4.75 o                         
  -2   6  10         27.36         31.72         5.85 o                         
  -1   6  10         65.39         68.71         7.04 o                         
   0   6  10         35.17         27.04         5.22 o                         
   1   6  10          2.34          0.01         4.67 o                         
   2   6  10          4.12          5.96         4.58 o                         
   3   6  10          0.06          0.19         4.61 o                         
   4   6  10          1.79          3.15         4.91 o                         
  -6   7  10          2.03         -8.34         6.97 o                         
  -5   7  10          5.23         -5.50         4.97 o                         
  -4   7  10          5.96          8.35         5.69 o                         
  -3   7  10          0.09         -3.83         5.12 o                         
  -2   7  10        204.33        253.08        10.86 o                         
  -1   7  10         85.47         72.04         7.45 o                         
   0   7  10          0.37         -5.97         3.98 o                         
   1   7  10         65.78         59.60         7.59 o                         
   2   7  10         44.31         43.62         6.83 o                         
   3   7  10          1.12         -1.73         5.83 o                         
  -5   8  10         16.73          4.85        10.54 o                         
  -4   8  10         13.70         11.03         6.28 o                         
  -3   8  10          0.01         -4.15         4.99 o                         
  -2   8  10          3.23          4.14         4.41 o                         
  -1   8  10         16.00          5.96         9.02 o                         
   0   8  10          1.06          1.34         4.59 o                         
   1   8  10          9.52          2.40         5.99 o                         
   2   8  10          2.60         -4.23         5.64 o                         
  -3   9  10          0.35         -0.03         5.40 o                         
  -2   9  10        110.61        126.29        13.68 o                         
  -1   9  10        439.86        478.55        20.11 o                         
   0   9  10         97.02         89.04        13.76 o                         
   1   9  10         27.38         25.61        15.46 o                         
  -1 -12  11          5.37         -1.57         6.31 o                         
   0 -12  11          7.55         -5.09         5.26 o                         
   1 -12  11         35.15         34.67         7.47 o                         
   2 -12  11          0.02          4.64         5.90 o                         
   3 -12  11         12.13          9.84         5.99 o                         
  -2 -11  11         53.26         33.87        11.90 o                         
  -1 -11  11          2.92          1.10         6.94 o                         
   0 -11  11         89.94         93.40         8.00 o                         
   1 -11  11        160.90        233.76        12.86 o                         
   2 -11  11        330.92        372.40        14.94 o                         
   3 -11  11          8.91         19.92         6.11 o                         
   4 -11  11         81.30        102.89         9.02 o                         
   5 -11  11         81.58         75.80        20.54 o                         
  -3 -10  11         47.03         51.44         9.09 o                         
  -2 -10  11         43.22         37.13         7.39 o                         
  -1 -10  11         28.29         25.22         5.43 o                         
   0 -10  11         94.76         90.21         8.30 o                         
   1 -10  11        518.18        612.08        15.74 o                         
   2 -10  11         41.90         59.72        10.20 o                         
   3 -10  11         29.50         45.32         6.29 o                         
   4 -10  11          2.34          8.48         5.04 o                         
   5 -10  11          0.07         -1.74         5.83 o                         
  -4  -9  11         15.12          6.90         9.96 o                         
  -3  -9  11          3.48          1.04         5.30 o                         
  -2  -9  11         15.33          7.99         6.96 o                         
  -1  -9  11         11.75          7.67         3.44 o                         
   0  -9  11         10.95          3.07         4.56 o                         
   1  -9  11         20.56         24.16         6.09 o                         
   2  -9  11        124.41        136.48        11.90 o                         
   3  -9  11          2.01          2.17         4.90 o                         
   4  -9  11         17.57         17.58         5.23 o                         
   5  -9  11          4.51          6.65         5.77 o                         
   6  -9  11          0.00          1.01         7.67 o                         
  -5  -8  11          1.77         -0.53         5.10 o                         
  -4  -8  11          9.07          6.74         5.54 o                         
  -3  -8  11          0.17         -3.52         3.06 o                         
  -2  -8  11          0.47         -3.19         2.79 o                         
  -1  -8  11         80.17         67.70        11.05 o                         
   0  -8  11        264.66        273.30        11.68 o                         
   1  -8  11        141.55        125.91        12.26 o                         
   2  -8  11         11.28         14.56         4.57 o                         
   3  -8  11        194.69        204.05        12.44 o                         
   4  -8  11          2.15          0.66         3.89 o                         
   5  -8  11         58.83         50.92         8.40 o                         
   6  -8  11          6.99          2.67         5.20 o                         
  -5  -7  11          3.08         -1.26         3.97 o                         
  -4  -7  11          1.91         -5.22         7.04 o                         
  -3  -7  11         52.50         46.46         5.77 o                         
  -2  -7  11         28.58         22.75         4.06 o                         
  -1  -7  11         24.36         27.17         4.48 o                         
   0  -7  11          5.54         10.19         3.79 o                         
   1  -7  11          0.00         -0.59         3.20 o                         
   2  -7  11          1.38          1.04         2.35 o                         
   3  -7  11         74.78         87.62         5.81 o                         
   4  -7  11         10.69         16.42         3.57 o                         
   5  -7  11         16.33         14.16         4.13 o                         
   6  -7  11         16.52         27.12         5.13 o                         
   7  -7  11         18.81         24.64         5.27 o                         
  -6  -6  11          5.04         -0.77        10.38 o                         
  -5  -6  11         77.30         73.76         7.67 o                         
  -4  -6  11          6.01          1.67         3.32 o                         
  -3  -6  11         59.54         55.92         5.06 o                         
  -2  -6  11          4.95          1.42         2.31 o                         
  -1  -6  11        470.42        492.42        14.30 o                         
   0  -6  11        102.51        100.18         4.39 o                         
   1  -6  11        395.19        401.06         7.22 o                         
   2  -6  11        253.59        239.50         8.80 o                         
   3  -6  11        548.80        560.44        12.00 o                         
   4  -6  11         24.04         16.60         2.22 o                         
   5  -6  11         23.33         39.91         6.56 o                         
   6  -6  11        239.28        241.57        11.16 o                         
   7  -6  11        262.23        303.36        11.00 o                         
  -6  -5  11        261.23        275.21        26.27 o                         
  -5  -5  11         80.30         91.36         5.88 o                         
  -4  -5  11          0.76         -4.51         3.49 o                         
  -3  -5  11         28.20         35.16         4.61 o                         
  -2  -5  11        432.53        451.40         9.68 o                         
  -1  -5  11         70.48         64.47         4.11 o                         
   0  -5  11        130.97        148.68         7.17 o                         
   1  -5  11         43.10         38.64         4.04 o                         
   2  -5  11         84.68         83.63         3.77 o                         
   3  -5  11          0.18         -0.14         1.84 o                         
   4  -5  11         22.99         26.39         3.50 o                         
   5  -5  11         51.31         53.50         4.22 o                         
   6  -5  11         11.47         17.39         5.71 o                         
   7  -5  11          0.36         -1.07         5.77 o                         
  -6  -4  11         12.11         14.84         4.41 o                         
  -5  -4  11         11.80          9.38         3.26 o                         
  -4  -4  11         58.80         71.45         5.12 o                         
  -3  -4  11         32.10         31.76         4.20 o                         
  -2  -4  11         33.16         31.90         2.84 o                         
  -1  -4  11         67.49         62.57         4.68 o                         
   0  -4  11         54.34         48.56         4.76 o                         
   1  -4  11         23.61         14.26         3.33 o                         
   2  -4  11         33.66         32.88         3.66 o                         
   3  -4  11          5.38          3.53         2.17 o                         
   4  -4  11          3.10         -3.08         2.05 o                         
   5  -4  11          0.00         -2.99         2.80 o                         
   6  -4  11        152.05        146.71        11.60 o                         
   7  -4  11         46.61         30.36         5.76 o                         
  -7  -3  11          0.51         -4.08         3.60 o                         
  -6  -3  11          5.45         -3.36         5.21 o                         
  -5  -3  11          1.50          1.58         3.18 o                         
  -4  -3  11        222.80        234.85         8.04 o                         
  -3  -3  11        200.64        198.26         7.45 o                         
  -2  -3  11         64.15         48.65         3.84 o                         
  -1  -3  11         75.40         73.83         5.91 o                         
   0  -3  11          4.79          3.02         2.87 o                         
   1  -3  11          8.20         12.16         2.83 o                         
   2  -3  11         32.71         27.91         3.35 o                         
   3  -3  11         19.04         23.30         2.74 o                         
   4  -3  11          0.11         -0.94         2.02 o                         
   5  -3  11         37.15         29.45         4.19 o                         
   6  -3  11         16.97          6.78         4.29 o                         
   7  -3  11         34.16         50.84         7.13 o                         
  -7  -2  11          3.46          1.07         4.33 o                         
  -6  -2  11          1.28         -0.72         3.66 o                         
  -5  -2  11         41.42         53.51         4.58 o                         
  -4  -2  11         21.36         17.64         3.73 o                         
  -3  -2  11         10.54          9.72         2.41 o                         
  -2  -2  11          0.64         -1.47         2.61 o                         
  -1  -2  11        113.50        130.59         6.43 o                         
   0  -2  11         34.14         34.13         4.08 o                         
   1  -2  11          0.80          2.19         2.13 o                         
   2  -2  11          4.24          2.09         2.33 o                         
   3  -2  11         31.69         38.83         3.02 o                         
   4  -2  11         66.87         53.77         4.10 o                         
   5  -2  11        109.82        113.66         8.07 o                         
   6  -2  11         18.92         15.53         4.61 o                         
   7  -2  11         34.17         27.80         5.12 o                         
  -7  -1  11          8.34          5.60         4.21 o                         
  -6  -1  11         67.39         64.15         5.72 o                         
  -5  -1  11        291.53        315.72         9.48 o                         
  -4  -1  11         15.52         12.27         3.64 o                         
  -3  -1  11        102.60         98.72         5.05 o                         
  -2  -1  11        195.57        197.16         7.09 o                         
  -1  -1  11        718.40        704.51        14.11 o                         
   0  -1  11       1260.02       1430.48        24.86 o                         
   1  -1  11         16.85         14.09         2.83 o                         
   2  -1  11        144.72        170.90         5.72 o                         
   3  -1  11         34.51         23.35         3.87 o                         
   4  -1  11        347.85        442.41        11.36 o                         
   5  -1  11          7.64         15.28         4.50 o                         
   6  -1  11         14.57          6.95         4.27 o                         
   7  -1  11          3.47          7.83         4.36 o                         
  -7   0  11          8.30         12.68         3.97 o                         
  -6   0  11          4.92          3.12         3.64 o                         
  -5   0  11          4.84          9.58         3.59 o                         
  -4   0  11         19.60         13.68         2.62 o                         
  -3   0  11         75.67         64.79         4.65 o                         
  -2   0  11         41.80         46.65         4.14 o                         
  -1   0  11          0.02          6.59         2.64 o                         
   0   0  11         55.00         45.27         4.08 o                         
   1   0  11        117.75        115.94         5.70 o                         
   2   0  11        152.39        139.52        11.39 o                         
   3   0  11         77.50         91.92         5.80 o                         
   4   0  11          0.84          1.70         2.95 o                         
   5   0  11         10.40          7.02         4.34 o                         
   6   0  11         15.14         23.40         5.32 o                         
   7   0  11         14.50         14.29         4.69 o                         
  -7   1  11         78.29         77.93         6.45 o                         
  -6   1  11          5.69          6.72         4.03 o                         
  -5   1  11         71.43         68.00         5.60 o                         
  -4   1  11         65.19         75.22         5.60 o                         
  -3   1  11          5.07          5.06         3.07 o                         
  -2   1  11          6.55         -3.29         2.57 o                         
  -1   1  11         25.59         16.15         4.61 o                         
   0   1  11          2.87          1.00         2.75 o                         
   1   1  11          0.96          0.53         2.18 o                         
   2   1  11         37.72         39.02         4.50 o                         
   3   1  11          3.90         11.54         3.59 o                         
   4   1  11        252.04        255.31         9.09 o                         
   5   1  11         19.21         10.30         4.38 o                         
   6   1  11         21.50         24.80         5.69 o                         
  -7   2  11        102.54        117.48         7.75 o                         
  -6   2  11         54.17         55.02         5.80 o                         
  -5   2  11         25.94         32.91         4.49 o                         
  -4   2  11          2.04         -2.58         2.83 o                         
  -3   2  11          0.77         -3.69         2.46 o                         
  -2   2  11          0.16         -4.16         2.78 o                         
  -1   2  11          0.76         -3.77         2.74 o                         
   0   2  11         17.57         10.39         2.72 o                         
   1   2  11         68.51         53.69         7.72 o                         
   2   2  11         56.48         58.66         8.40 o                         
   3   2  11          0.01          5.48         3.62 o                         
   4   2  11          1.12         -3.18         3.24 o                         
   5   2  11         24.66         35.51         6.07 o                         
   6   2  11          0.00          3.73         4.63 o                         
  -7   3  11         24.97         27.20         4.81 o                         
  -6   3  11          6.67         10.39         5.61 o                         
  -5   3  11          1.08         -1.39         3.89 o                         
  -4   3  11         11.34          7.99         3.45 o                         
  -3   3  11          0.51         -5.01         3.34 o                         
  -2   3  11         28.67         27.01         4.04 o                         
  -1   3  11         20.68         19.03         3.58 o                         
   0   3  11        132.02        125.30         7.49 o                         
   1   3  11          0.01         -0.59         4.41 o                         
   2   3  11        332.99        386.28        13.64 o                         
   3   3  11          8.12          3.36         4.37 o                         
   4   3  11        126.18        138.01         8.86 o                         
   5   3  11        121.01        159.73        10.46 o                         
  -6   4  11        234.66        266.74        12.79 o                         
  -5   4  11          1.22          2.03         3.92 o                         
  -4   4  11          0.30         -4.02         3.28 o                         
  -3   4  11         20.25         20.01         4.87 o                         
  -2   4  11         31.41         28.85         4.25 o                         
  -1   4  11         37.32         35.58         4.44 o                         
   0   4  11        132.58        159.75         7.53 o                         
   1   4  11         29.72         27.60         5.45 o                         
   2   4  11         48.69         36.09         6.11 o                         
   3   4  11          9.23          1.64         5.04 o                         
   4   4  11         28.00         29.35         6.92 o                         
   5   4  11         58.90         60.68         7.59 o                         
  -6   5  11         36.60         31.27        10.08 o                         
  -5   5  11          0.39          3.73         3.89 o                         
  -4   5  11          2.36          1.70         3.58 o                         
  -3   5  11          3.07         -2.24         3.95 o                         
  -2   5  11          0.58         -0.32         3.58 o                         
  -1   5  11         20.22          8.52         3.96 o                         
   0   5  11         21.23         14.25         3.26 o                         
   1   5  11          0.39         -4.90         5.53 o                         
   2   5  11          1.69          0.01         3.95 o                         
   3   5  11          2.39         -1.19         7.85 o                         
   4   5  11         50.76         49.75        11.47 o                         
  -6   6  11          0.77          6.51         6.22 o                         
  -5   6  11          0.00         -4.68         4.11 o                         
  -4   6  11          0.99          3.94         6.40 o                         
  -3   6  11         15.14         27.83         5.76 o                         
  -2   6  11          7.38          3.85         4.74 o                         
  -1   6  11         22.28         17.32         4.05 o                         
   0   6  11        148.24        145.50        17.87 o                         
   1   6  11         10.52          1.63         6.16 o                         
   2   6  11          0.03         -2.28         7.73 o                         
   3   6  11         10.11          3.84         5.59 o                         
  -5   7  11          0.80         -3.88         5.72 o                         
  -4   7  11          4.23          2.34         5.33 o                         
  -3   7  11          9.04          2.22         5.36 o                         
  -2   7  11          3.57         -1.24         5.61 o                         
  -1   7  11          8.32          2.88         7.91 o                         
   0   7  11          1.93        -10.08         6.72 o                         
   1   7  11          0.00         -8.37         5.58 o                         
   2   7  11          1.49         -1.70         6.73 o                         
  -4   8  11          0.05         -2.68         5.15 o                         
  -3   8  11         30.22         30.02         8.50 o                         
  -2   8  11         95.19         98.91        12.34 o                         
  -1   8  11         40.06         45.16        14.78 o                         
   0   8  11         71.38         58.10        16.76 o                         
   1   8  11         10.64          2.96        10.28 o                         
   1 -12  12         36.08         23.57         6.73 o                         
  -1 -11  12          1.83         -7.25         7.46 o                         
   0 -11  12          5.69         12.32         5.61 o                         
   1 -11  12         10.34         20.79         6.44 o                         
   2 -11  12         70.30         83.81         8.75 o                         
   3 -11  12         10.88         13.51         5.99 o                         
   4 -11  12         29.17         53.10         9.48 o                         
  -3 -10  12          0.80         -1.05         7.20 o                         
  -2 -10  12          0.80         -8.56         6.54 o                         
  -1 -10  12          1.27         -0.25         5.80 o                         
   0 -10  12          3.16          1.46         5.85 o                         
   1 -10  12          5.05         12.10         4.53 o                         
   2 -10  12        126.38        130.95        10.85 o                         
   3 -10  12          3.35          3.59         4.99 o                         
   4 -10  12         26.86         30.88         9.64 o                         
   5 -10  12         40.46         43.08         8.68 o                         
  -4  -9  12          0.19         -3.83         5.22 o                         
  -3  -9  12        118.26        126.50         8.46 o                         
  -2  -9  12          4.30          1.35         4.51 o                         
  -1  -9  12          0.00         -5.37         3.58 o                         
   0  -9  12         57.72         52.15         7.28 o                         
   1  -9  12        137.53        175.74        15.91 o                         
   2  -9  12        126.75         96.16        10.37 o                         
   3  -9  12         17.71         18.83         7.28 o                         
   4  -9  12         11.85          9.06         5.26 o                         
   5  -9  12          0.65          4.92         6.20 o                         
  -4  -8  12          0.00         -4.64         4.19 o                         
  -3  -8  12          2.31         -3.28         7.36 o                         
  -2  -8  12          2.90         -7.40         4.93 o                         
  -1  -8  12          1.49          0.76         3.92 o                         
   0  -8  12         32.20         34.17         5.04 o                         
   1  -8  12          0.08         -4.98         3.84 o                         
   2  -8  12          0.06          1.91         4.97 o                         
   3  -8  12         16.34         16.12         6.57 o                         
   4  -8  12         10.74         14.15         7.12 o                         
   5  -8  12          8.83          4.00         7.12 o                         
   6  -8  12          2.95         10.06         6.62 o                         
  -5  -7  12          6.10          0.21         6.20 o                         
  -4  -7  12          0.26          3.47         5.64 o                         
  -3  -7  12         25.96         23.12         5.77 o                         
  -2  -7  12         51.58         49.44         8.68 o                         
  -1  -7  12          1.86          0.16         3.91 o                         
   0  -7  12        315.69        338.55         7.73 o                         
   1  -7  12         54.88         54.84         2.86 o                         
   2  -7  12        117.69        120.91         8.49 o                         
   3  -7  12         12.17         13.88         4.98 o                         
   4  -7  12          6.20          4.36         5.17 o                         
   5  -7  12         18.83         12.09         4.44 o                         
   6  -7  12          8.29          7.72         3.94 o                         
  -5  -6  12         89.69        108.06        10.31 o                         
  -4  -6  12          3.34          5.71         3.17 o                         
  -3  -6  12         11.88         14.73         4.15 o                         
  -2  -6  12          0.05          0.54         2.33 o                         
  -1  -6  12         72.37         93.93         5.84 o                         
   0  -6  12         39.23         52.15         5.61 o                         
   1  -6  12         19.31         28.39         4.69 o                         
   2  -6  12          4.32          1.62         2.33 o                         
   3  -6  12          0.08          1.52         2.65 o                         
   4  -6  12          0.19         -2.57         2.58 o                         
   5  -6  12          0.24         -0.36         4.93 o                         
   6  -6  12          0.56         12.18         4.58 o                         
  -6  -5  12         93.30         95.07         9.95 o                         
  -5  -5  12         80.63         82.58         6.61 o                         
  -4  -5  12          7.86          9.46         3.60 o                         
  -3  -5  12         43.19         40.50         4.56 o                         
  -2  -5  12        479.46        499.78        14.34 o                         
  -1  -5  12         75.38         82.49         6.23 o                         
   0  -5  12          3.60         -3.16         3.43 o                         
   1  -5  12          0.45         -3.48         2.95 o                         
   2  -5  12        123.38        128.54         6.10 o                         
   3  -5  12         62.92         65.89         6.51 o                         
   4  -5  12          3.26         -4.87         3.25 o                         
   5  -5  12         33.20         25.36         6.68 o                         
   6  -5  12         22.05         27.19         6.89 o                         
  -6  -4  12        124.07        132.06        13.32 o                         
  -5  -4  12          5.98          5.46         4.41 o                         
  -4  -4  12         21.75         15.26         4.11 o                         
  -3  -4  12         36.02         28.03         4.14 o                         
  -2  -4  12         13.42          8.50         2.46 o                         
  -1  -4  12        154.04        161.30         8.22 o                         
   0  -4  12         31.13         18.33         4.43 o                         
   1  -4  12        118.33        112.43         6.34 o                         
   2  -4  12        123.91        133.98         7.28 o                         
   3  -4  12          2.13         -2.44         2.17 o                         
   4  -4  12          5.42          0.63         3.00 o                         
   5  -4  12          9.22          3.29         7.23 o                         
   6  -4  12          0.98         -7.84         5.46 o                         
   7  -4  12          5.30         -3.48         6.63 o                         
  -6  -3  12          2.46         -1.78         3.93 o                         
  -5  -3  12          0.05         -1.97         3.24 o                         
  -4  -3  12          1.56         -1.65         3.49 o                         
  -3  -3  12         22.64         28.87         4.12 o                         
  -2  -3  12         18.85         15.67         2.84 o                         
  -1  -3  12          3.09         -1.18         4.23 o                         
   0  -3  12         52.29         50.26         4.79 o                         
   1  -3  12          0.41         -3.03         2.65 o                         
   2  -3  12         67.43         63.96         4.94 o                         
   3  -3  12          5.52          7.60         2.49 o                         
   4  -3  12         52.09         51.07         6.12 o                         
   5  -3  12        149.06        159.90         8.67 o                         
   6  -3  12          0.18         -6.16         4.55 o                         
  -6  -2  12         20.44         12.76         4.43 o                         
  -5  -2  12         22.10         13.91         4.28 o                         
  -4  -2  12         15.85         22.64         4.35 o                         
  -3  -2  12        149.04        155.05         8.00 o                         
  -2  -2  12         88.74         82.41         5.33 o                         
  -1  -2  12        149.40        162.77         7.49 o                         
   0  -2  12        245.73        208.89         8.43 o                         
   1  -2  12          0.07         -0.92         2.62 o                         
   2  -2  12         38.74         41.90         4.24 o                         
   3  -2  12          0.52         -3.76         2.68 o                         
   4  -2  12        178.78        184.92         7.69 o                         
   5  -2  12         55.18         71.73         6.84 o                         
   6  -2  12         13.44          6.65         5.53 o                         
  -6  -1  12          0.63          3.13         3.83 o                         
  -5  -1  12         16.75         24.91         4.61 o                         
  -4  -1  12          5.62          8.29         3.74 o                         
  -3  -1  12          1.72          1.96         2.51 o                         
  -2  -1  12         16.37         19.56         3.77 o                         
  -1  -1  12         81.28         73.50         5.89 o                         
   0  -1  12         82.07        128.85         7.53 o                         
   1  -1  12        183.62        171.49         9.73 o                         
   2  -1  12          4.19         -0.25         4.09 o                         
   3  -1  12          0.14         -0.17         3.56 o                         
   4  -1  12         14.45         12.67         4.03 o                         
   5  -1  12          5.76          1.05         4.01 o                         
   6  -1  12         27.28         17.45         5.26 o                         
  -7   0  12          2.47          5.17         4.31 o                         
  -6   0  12         42.95         41.78         5.96 o                         
  -5   0  12          0.01          0.04         3.55 o                         
  -4   0  12        246.57        267.57        10.86 o                         
  -3   0  12         16.57         22.09         3.37 o                         
  -2   0  12        117.58        126.83         6.76 o                         
  -1   0  12        775.23        800.82        16.20 o                         
   0   0  12        443.43        420.96        10.21 o                         
   1   0  12         35.87         30.14         3.94 o                         
   2   0  12         23.92         20.29         4.75 o                         
   3   0  12        187.13        195.21        13.36 o                         
   4   0  12         24.35         23.43         4.28 o                         
   5   0  12         34.36         34.37         5.64 o                         
   6   0  12          7.63          5.25         4.65 o                         
  -6   1  12          1.57          4.21         4.89 o                         
  -5   1  12         53.54         59.94         5.43 o                         
  -4   1  12          9.77         12.91         4.04 o                         
  -3   1  12          0.41         -1.99         2.92 o                         
  -2   1  12         74.68         79.38         7.28 o                         
  -1   1  12         16.04         23.96         3.79 o                         
   0   1  12          0.77         -1.84         2.88 o                         
   1   1  12          8.19          4.69         3.00 o                         
   2   1  12          0.29          1.61         4.81 o                         
   3   1  12         62.94         60.29        10.97 o                         
   4   1  12          0.23         -3.95         3.37 o                         
   5   1  12         19.69         25.20         5.69 o                         
   6   1  12          0.01         -5.28         3.52 o                         
  -6   2  12          0.03         -3.55         4.54 o                         
  -5   2  12         13.62         16.08         5.01 o                         
  -4   2  12          0.21         -6.50         4.64 o                         
  -3   2  12          4.79          4.60         3.52 o                         
  -2   2  12          6.80         -3.06         3.74 o                         
  -1   2  12         38.29         25.72         4.36 o                         
   0   2  12         41.10         30.44         4.03 o                         
   1   2  12         19.48         21.69         6.04 o                         
   2   2  12        135.80        151.10        18.31 o                         
   3   2  12         32.08         29.67         5.79 o                         
   4   2  12          4.89          6.16         4.24 o                         
   5   2  12         16.53         20.25         5.15 o                         
  -6   3  12          3.74          4.31         4.34 o                         
  -5   3  12         48.41         59.75         6.89 o                         
  -4   3  12         19.17         19.98         5.46 o                         
  -3   3  12         53.29         42.26         5.82 o                         
  -2   3  12          0.88         -2.18         3.61 o                         
  -1   3  12         38.24         43.65         4.88 o                         
   0   3  12         29.12         21.48         3.46 o                         
   1   3  12          0.35         -6.26         4.17 o                         
   2   3  12         20.24         15.21         5.14 o                         
   3   3  12          6.12         -3.08         4.87 o                         
   4   3  12          0.93          0.76         4.98 o                         
   5   3  12         19.25         21.66         7.94 o                         
  -6   4  12         19.34         28.53         6.27 o                         
  -5   4  12          9.61          7.80         4.28 o                         
  -4   4  12          7.30          3.50         4.55 o                         
  -3   4  12         22.41         30.61         5.51 o                         
  -2   4  12         89.86         97.64        11.19 o                         
  -1   4  12         10.88          5.58         3.97 o                         
   0   4  12         73.58         82.99         8.78 o                         
   1   4  12         94.27         87.59        12.10 o                         
   2   4  12         99.31        118.97        10.85 o                         
   3   4  12         63.31         59.29        12.55 o                         
   4   4  12        195.35        224.65        23.25 o                         
  -5   5  12          8.50          4.05         4.88 o                         
  -4   5  12        102.95        100.33         8.09 o                         
  -3   5  12         57.17         53.04         6.06 o                         
  -2   5  12         12.31         10.79         4.05 o                         
  -1   5  12          0.01         -1.42         2.92 o                         
   0   5  12         61.84         71.12         9.96 o                         
   1   5  12         29.87         19.03         7.27 o                         
   2   5  12          2.04         -4.17         5.41 o                         
   3   5  12          0.18         -1.31         5.51 o                         
  -5   6  12          1.81          0.84         4.94 o                         
  -4   6  12          5.60          9.93         4.94 o                         
  -3   6  12          2.15         -0.26         4.66 o                         
  -2   6  12          0.01         -4.24         3.53 o                         
  -1   6  12          4.11         -2.70         6.08 o                         
   0   6  12          1.55          1.16         6.22 o                         
   1   6  12          3.25         -5.35         6.38 o                         
   2   6  12          2.49         -8.37         5.58 o                         
   3   6  12          6.87          3.53         8.49 o                         
  -4   7  12          0.08         -1.18         5.11 o                         
  -3   7  12          1.82          1.82         4.86 o                         
  -2   7  12         70.38         67.52        10.52 o                         
  -1   7  12          3.34         -1.98         8.78 o                         
   0   7  12          1.88        -10.18         6.78 o                         
   1   7  12          1.04         -9.42         6.28 o                         
   0 -11  13         57.30         61.13        13.61 o                         
   1 -11  13         77.92         78.11        14.65 o                         
   2 -11  13          3.29          8.18         5.80 o                         
   3 -11  13         26.58         35.06         6.84 o                         
  -2 -10  13          5.72          3.76         5.26 o                         
  -1 -10  13         14.90          9.31        11.24 o                         
   0 -10  13        127.85        143.96        16.13 o                         
   1 -10  13          0.55         -1.05         4.16 o                         
   2 -10  13         16.20         19.99         7.69 o                         
   3 -10  13          0.05         -1.59         5.04 o                         
   4 -10  13         23.01         31.04         8.51 o                         
  -3  -9  13          0.40          4.35         4.97 o                         
  -2  -9  13          0.10         -2.09         4.36 o                         
  -1  -9  13          4.21         -6.19        16.16 o                         
   0  -9  13         16.75          8.42         5.76 o                         
   1  -9  13          0.48         -4.25         5.08 o                         
   2  -9  13         41.47         46.33         8.66 o                         
   3  -9  13          1.34         -4.28         6.16 o                         
   4  -9  13          0.05          0.45         6.31 o                         
   5  -9  13          3.56         -0.41         5.99 o                         
  -4  -8  13          0.07         -1.13         4.64 o                         
  -3  -8  13          5.00          3.51         4.96 o                         
  -2  -8  13          2.82         -7.97         5.31 o                         
  -1  -8  13          6.17          1.69         4.25 o                         
   0  -8  13         74.35         51.76         6.33 o                         
   1  -8  13          0.49         -3.34         3.80 o                         
   2  -8  13          0.19         -4.97         4.80 o                         
   3  -8  13          6.06          8.68         4.53 o                         
   4  -8  13         12.70          9.83         6.16 o                         
   5  -8  13         11.47          2.63         6.38 o                         
  -4  -7  13          0.68          1.17         4.35 o                         
  -3  -7  13          0.33         -2.17         5.48 o                         
  -2  -7  13          5.29          4.68         5.72 o                         
  -1  -7  13          4.40          3.82         3.74 o                         
   0  -7  13          0.61          2.91         4.28 o                         
   1  -7  13         24.22         31.98         6.40 o                         
   2  -7  13          0.63         -1.54         4.72 o                         
   3  -7  13          1.77          5.31         4.63 o                         
   4  -7  13          0.43         -3.68         4.29 o                         
   5  -7  13          1.71         -6.01         6.17 o                         
   6  -7  13          2.40         14.71         6.97 o                         
  -5  -6  13        161.56        165.16        19.05 o                         
  -4  -6  13         40.24         41.24         4.81 o                         
  -3  -6  13         10.16          9.43         3.68 o                         
  -2  -6  13          5.47          4.88         3.32 o                         
  -1  -6  13        111.25        108.99         5.23 o                         
   0  -6  13         19.07         16.42         4.76 o                         
   1  -6  13          0.79         -3.19         4.17 o                         
   2  -6  13         25.97         26.05         3.66 o                         
   3  -6  13         20.86         21.51         3.68 o                         
   4  -6  13        103.33        103.34         7.76 o                         
   5  -6  13        238.43        269.17        13.12 o                         
   6  -6  13         74.34         67.37         6.86 o                         
  -5  -5  13         98.36        119.02        10.23 o                         
  -4  -5  13          1.16         -2.29         6.09 o                         
  -3  -5  13          6.75          9.00         3.66 o                         
  -2  -5  13          1.77          0.25         2.99 o                         
  -1  -5  13          1.60          2.22         3.45 o                         
   0  -5  13          0.04         -5.05         3.37 o                         
   1  -5  13          3.73         -0.99         3.90 o                         
   2  -5  13         31.78         29.20         3.97 o                         
   3  -5  13         14.57          9.08         3.42 o                         
   4  -5  13         16.38         13.71         3.70 o                         
   5  -5  13          3.59         10.63         4.74 o                         
   6  -5  13         38.01         40.06        11.73 o                         
  -5  -4  13          8.54          3.12         4.35 o                         
  -4  -4  13          9.62          2.65         5.76 o                         
  -3  -4  13         28.21         30.45         4.85 o                         
  -2  -4  13         72.43         72.98         5.35 o                         
  -1  -4  13          2.07         -4.45         3.32 o                         
   0  -4  13         11.06         -0.21         4.16 o                         
   1  -4  13         34.41         22.51         5.30 o                         
   2  -4  13        111.58        117.96         7.48 o                         
   3  -4  13         37.45         30.75         5.22 o                         
   4  -4  13          8.66          8.18         3.55 o                         
   5  -4  13         18.70         12.81         5.25 o                         
   6  -4  13          0.75          0.77         4.83 o                         
  -6  -3  13          2.32         -1.57         4.62 o                         
  -5  -3  13         24.20         18.09         5.59 o                         
  -4  -3  13          6.24         -1.30         5.39 o                         
  -3  -3  13        126.29        138.60         9.15 o                         
  -2  -3  13          0.58          6.51         4.60 o                         
  -1  -3  13         87.23         66.11         7.08 o                         
   0  -3  13          0.11         -4.68         3.45 o                         
   1  -3  13          0.20         -2.07         3.11 o                         
   2  -3  13         30.38         36.17         4.45 o                         
   3  -3  13          0.04         -4.22         3.10 o                         
   4  -3  13          0.31          3.00         3.49 o                         
   5  -3  13         11.03         11.12         4.58 o                         
   6  -3  13          0.03         -5.38         7.77 o                         
  -6  -2  13          1.58         -3.34         4.02 o                         
  -5  -2  13          0.09         -6.40         4.90 o                         
  -4  -2  13         25.40         19.50         6.17 o                         
  -3  -2  13          0.04         -2.37         3.95 o                         
  -2  -2  13          4.84         -0.49         3.20 o                         
  -1  -2  13         19.21          3.74         4.60 o                         
   0  -2  13          0.00          7.19         3.09 o                         
   1  -2  13         36.82         14.75         3.19 o                         
   2  -2  13         12.28          9.13         4.74 o                         
   3  -2  13          0.66         -6.51         4.34 o                         
   4  -2  13         37.71         46.80         5.15 o                         
   5  -2  13         29.18         24.30         7.28 o                         
   6  -2  13         25.01         24.34         8.84 o                         
  -6  -1  13          1.83         -5.16         3.44 o                         
  -5  -1  13        136.13        145.10        10.13 o                         
  -4  -1  13        165.24        171.52        15.77 o                         
  -3  -1  13        106.62        127.48         7.94 o                         
  -2  -1  13         13.90          9.16         3.69 o                         
  -1  -1  13         35.79         43.18         8.81 o                         
   0  -1  13       1006.88        941.89        34.16 o                         
   1  -1  13          5.38          4.76         3.71 o                         
   2  -1  13         65.14         52.65        10.86 o                         
   3  -1  13         69.93         75.78         9.38 o                         
   4  -1  13         17.91          5.28         4.15 o                         
   5  -1  13         14.46         11.01        10.71 o                         
   6  -1  13          0.00         -0.79         6.25 o                         
  -6   0  13         13.82         10.44         4.78 o                         
  -5   0  13          5.49          3.66         3.89 o                         
  -4   0  13         67.05         59.59         6.14 o                         
  -3   0  13         27.58         22.59         5.27 o                         
  -2   0  13         66.72         73.36         5.52 o                         
  -1   0  13          5.24         11.19         4.28 o                         
   0   0  13         62.20         58.28         5.11 o                         
   1   0  13          5.56         -1.06         3.18 o                         
   2   0  13          2.69         -0.14         4.94 o                         
   3   0  13         22.44         25.81         6.08 o                         
   4   0  13         38.17         40.71         6.33 o                         
   5   0  13         18.16         16.19         5.56 o                         
  -6   1  13          2.74         -0.18         5.24 o                         
  -5   1  13         10.09          1.36         4.25 o                         
  -4   1  13         11.48          8.76         4.64 o                         
  -3   1  13          7.75          0.74         3.87 o                         
  -2   1  13         54.38         50.27         5.30 o                         
  -1   1  13         80.10         85.87         9.02 o                         
   0   1  13        126.99        126.53         7.07 o                         
   1   1  13         63.15         64.89         6.96 o                         
   2   1  13         85.03         94.27         8.54 o                         
   3   1  13          4.94         -3.35         4.79 o                         
   4   1  13         33.65         36.73         5.79 o                         
   5   1  13          0.03         -9.33         7.61 o                         
  -6   2  13          7.62          3.88         5.07 o                         
  -5   2  13          1.90         -4.07         4.30 o                         
  -4   2  13          1.09          1.01         4.25 o                         
  -3   2  13          0.00         -4.36         4.00 o                         
  -2   2  13         21.04         28.06         4.97 o                         
  -1   2  13         28.40         24.60         4.58 o                         
   0   2  13          3.52          1.86         2.81 o                         
   1   2  13         46.53         55.56         7.05 o                         
   2   2  13          0.14         -3.65         4.74 o                         
   3   2  13          1.46         -3.98         5.19 o                         
   4   2  13          0.23         -1.19         5.08 o                         
   5   2  13          1.31         -2.75         4.32 o                         
  -5   3  13          4.74          4.22         5.19 o                         
  -4   3  13          5.73         -1.24         4.51 o                         
  -3   3  13          1.45         -4.27         5.19 o                         
  -2   3  13          5.15          7.78         5.22 o                         
  -1   3  13          9.22          5.74         3.73 o                         
   0   3  13        105.77        118.48         8.86 o                         
   1   3  13         79.32         79.12        11.95 o                         
   2   3  13        136.77        129.99        17.01 o                         
   3   3  13         36.56         36.24         7.73 o                         
   4   3  13         18.30         42.33         7.93 o                         
  -5   4  13          8.00          2.51         4.73 o                         
  -4   4  13          5.52          7.81         4.72 o                         
  -3   4  13        214.46        238.10        18.56 o                         
  -2   4  13         22.25         28.31         7.09 o                         
  -1   4  13          2.73         -2.14         3.50 o                         
   0   4  13          0.38         -9.69         6.88 o                         
   1   4  13         61.74         70.49         9.98 o                         
   2   4  13          6.23         -2.30         5.36 o                         
   3   4  13          5.97         -4.58         6.41 o                         
  -4   5  13         13.32         14.50         6.96 o                         
  -3   5  13         14.28         21.76         6.13 o                         
  -2   5  13          1.30          0.18         4.78 o                         
  -1   5  13          9.47          4.94         5.61 o                         
   0   5  13          0.21         -4.44         7.20 o                         
   1   5  13          2.43         -6.25         4.17 o                         
   2   5  13          7.91         11.05         6.67 o                         
  -3   6  13          0.66          4.19         5.32 o                         
  -2   6  13          0.33         -8.04         8.94 o                         
  -1   6  13          6.06        -10.51         9.33 o                         
   0   6  13          0.00         -7.95        11.23 o                         
   1   6  13          3.99         -9.42         6.28 o                         
  -1 -10  14         18.28          7.95        10.52 o                         
   0 -10  14         63.35         62.66        14.28 o                         
   1 -10  14         42.27         46.55         9.96 o                         
   2 -10  14         34.90         28.45         6.83 o                         
   3 -10  14          1.98          4.03         4.69 o                         
  -2  -9  14          9.95          4.38         9.86 o                         
  -1  -9  14          3.33        -10.71        18.63 o                         
   0  -9  14         69.79         64.92        27.67 o                         
   1  -9  14          6.34         -2.46         7.30 o                         
   2  -9  14          0.38         -2.55         5.37 o                         
   3  -9  14         12.01          0.97         6.55 o                         
   4  -9  14          0.34         -8.66         5.77 o                         
  -3  -8  14          2.04         -5.86         6.42 o                         
  -2  -8  14          0.13         -2.62         6.84 o                         
  -1  -8  14          4.81         -5.62         8.81 o                         
   0  -8  14          5.94          4.01         6.17 o                         
   1  -8  14          0.15         -3.91         4.26 o                         
   2  -8  14          5.35         -0.70         5.39 o                         
   3  -8  14          6.53         15.76         5.72 o                         
   4  -8  14          0.07         -1.43         6.45 o                         
  -4  -7  14          9.93         11.42         5.07 o                         
  -3  -7  14         13.53         16.98         7.75 o                         
  -2  -7  14          0.00         -3.41         5.07 o                         
  -1  -7  14         37.85         31.74         6.79 o                         
   0  -7  14          5.05         -0.11         4.12 o                         
   1  -7  14         57.43         56.21         6.51 o                         
   2  -7  14         22.10         11.86         4.66 o                         
   3  -7  14         75.07         80.58         8.27 o                         
   4  -7  14         15.40         21.80         8.77 o                         
   5  -7  14          7.16          9.60         8.77 o                         
  -4  -6  14          1.63          1.58         4.63 o                         
  -3  -6  14          9.87          0.55         5.64 o                         
  -2  -6  14         26.48         42.91         7.45 o                         
  -1  -6  14         28.66         32.59         4.97 o                         
   0  -6  14          2.35         -5.63         3.76 o                         
   1  -6  14          2.28          0.77         3.85 o                         
   2  -6  14          4.21         -2.75         4.93 o                         
   3  -6  14          8.15          8.52         4.38 o                         
   4  -6  14         27.38         22.51         4.50 o                         
   5  -6  14         17.83         27.39         5.08 o                         
  -5  -5  14         47.17         47.92         7.86 o                         
  -4  -5  14         11.93          3.25         6.04 o                         
  -3  -5  14         84.52        102.34         6.80 o                         
  -2  -5  14         24.10         24.12         4.46 o                         
  -1  -5  14         49.48         40.38         4.92 o                         
   0  -5  14          7.03          1.82         4.15 o                         
   1  -5  14          3.42         -5.90         3.94 o                         
   2  -5  14        157.06        159.62         7.67 o                         
   3  -5  14         38.40         33.04         4.44 o                         
   4  -5  14          0.02         -1.30         3.72 o                         
   5  -5  14        178.73        174.09        21.72 o                         
  -5  -4  14         15.34          9.13         6.90 o                         
  -4  -4  14          0.09         -0.48         4.09 o                         
  -3  -4  14          0.02         -5.46         3.66 o                         
  -2  -4  14          1.18         -4.77         3.69 o                         
  -1  -4  14          2.19         -5.02         3.34 o                         
   0  -4  14         25.10         14.46         5.36 o                         
   1  -4  14         32.61          7.32         5.36 o                         
   2  -4  14         12.17          6.81         4.21 o                         
   3  -4  14          0.43         -4.86         3.55 o                         
   4  -4  14          0.58         -5.35         3.57 o                         
   5  -4  14          1.84          1.75         9.92 o                         
  -5  -3  14          0.01         -5.54         3.69 o                         
  -4  -3  14          0.01         -3.31         3.38 o                         
  -3  -3  14          0.20         -5.14         3.43 o                         
  -2  -3  14         17.95          8.36         4.87 o                         
  -1  -3  14          0.26         -4.64         4.50 o                         
   0  -3  14         24.60         21.28         5.27 o                         
   1  -3  14         49.98         38.68         5.57 o                         
   2  -3  14          2.58          1.50         5.04 o                         
   3  -3  14         27.29         21.77         4.67 o                         
   4  -3  14          3.02         -4.91         5.85 o                         
   5  -3  14          9.95         -1.90         6.77 o                         
  -5  -2  14          0.92         -2.53         4.21 o                         
  -4  -2  14          1.22         -3.77         4.81 o                         
  -3  -2  14         26.69         16.01         4.78 o                         
  -2  -2  14          1.17         -6.00         4.00 o                         
  -1  -2  14          9.38          6.52         3.97 o                         
   0  -2  14         11.85         20.38         5.63 o                         
   1  -2  14         89.14         84.29        11.54 o                         
   2  -2  14          9.32         -0.33         4.61 o                         
   3  -2  14         56.31         42.24         6.54 o                         
   4  -2  14         16.66          4.01        10.24 o                         
   5  -2  14         16.25         17.18         9.12 o                         
  -5  -1  14          5.96         -0.60         3.98 o                         
  -4  -1  14          0.91         -3.09         4.02 o                         
  -3  -1  14          4.39          2.06         4.61 o                         
  -2  -1  14          0.40         -2.88         4.16 o                         
  -1  -1  14         10.74          5.51         4.60 o                         
   0  -1  14         34.70         46.07         5.16 o                         
   1  -1  14         83.29         94.05        14.15 o                         
   2  -1  14         56.80         48.13         8.41 o                         
   3  -1  14         45.94         53.12        11.23 o                         
   4  -1  14          3.23         -6.52         4.35 o                         
   5  -1  14          0.51          0.27         7.40 o                         
  -5   0  14          0.11         -6.05         4.04 o                         
  -4   0  14         12.17          7.54         9.45 o                         
  -3   0  14          0.50         -1.29         4.72 o                         
  -2   0  14          2.93         -1.17         3.55 o                         
  -1   0  14         84.51         77.18         6.62 o                         
   0   0  14          5.58          3.12         3.91 o                         
   1   0  14          2.90         -0.49         4.84 o                         
   2   0  14        160.75        179.13        15.50 o                         
   3   0  14         23.89         14.41         5.89 o                         
   4   0  14          0.01         -8.56         6.41 o                         
   5   0  14          0.66        -10.11         7.55 o                         
  -5   1  14          3.37         -4.84         4.43 o                         
  -4   1  14          1.78         -1.48         6.75 o                         
  -3   1  14          2.34         -7.64         5.38 o                         
  -2   1  14          7.17         -3.41         3.86 o                         
  -1   1  14          0.39         -7.59         5.54 o                         
   0   1  14          2.48         -4.84         3.23 o                         
   1   1  14          5.04          5.81         4.50 o                         
   2   1  14          0.00          1.34         5.12 o                         
   3   1  14          1.43         -5.94         4.95 o                         
   4   1  14          0.57         -6.87         4.61 o                         
  -5   2  14          0.03         -6.67         4.45 o                         
  -4   2  14         15.23         14.49         7.99 o                         
  -3   2  14          0.05         -8.92         6.33 o                         
  -2   2  14          9.93         -1.66         4.04 o                         
  -1   2  14          0.22         -2.42         3.36 o                         
   0   2  14         18.36          9.97         5.65 o                         
   1   2  14          0.08         -5.92         3.95 o                         
   2   2  14          4.89         -8.42         5.61 o                         
   3   2  14          8.40         -1.03         5.01 o                         
   4   2  14         20.39         18.60         9.17 o                         
  -4   3  14          1.84         -1.02         4.72 o                         
  -3   3  14          1.24          0.28         6.01 o                         
  -2   3  14         16.34         12.34         4.78 o                         
  -1   3  14          0.05         -9.49         6.33 o                         
   0   3  14          3.01         -4.40         6.09 o                         
   1   3  14          0.02         -8.31         5.94 o                         
   2   3  14          2.47         -7.39         5.56 o                         
   3   3  14          0.09         -7.21         4.81 o                         
  -4   4  14          4.31          2.71         6.57 o                         
  -3   4  14         16.32         20.61         5.01 o                         
  -2   4  14          0.08         -1.03         5.13 o                         
  -1   4  14          0.28         -7.51         5.01 o                         
   0   4  14         24.15         15.44        10.28 o                         
   1   4  14         18.75          3.42         8.75 o                         
   2   4  14          5.60         -1.43         8.34 o                         
  -3   5  14          3.58         -1.06         6.79 o                         
  -2   5  14         29.51         15.76         6.17 o                         
  -1   5  14          0.00         -7.48         5.11 o                         
   0   5  14         11.52          2.43         6.31 o                         
   1   5  14          2.18         -8.93         6.21 o                         
  -1  -9  15          5.05         -9.47        18.90 o                         
   0  -9  15          0.00          2.19         9.86 o                         
   1  -9  15          0.21         -6.03         6.20 o                         
   2  -9  15          1.07         -1.64         6.38 o                         
  -2  -8  15          2.28         -5.85         5.38 o                         
  -1  -8  15          0.52          0.94         6.57 o                         
   0  -8  15          0.48          2.07         6.16 o                         
   1  -8  15          0.31         -6.63         4.42 o                         
   2  -8  15          0.30         -0.67         4.07 o                         
   3  -8  15         11.64         13.96         9.49 o                         
  -3  -7  15          2.23          6.07         7.24 o                         
  -2  -7  15         10.37          8.41         9.25 o                         
  -1  -7  15          4.04         -1.95        10.27 o                         
   0  -7  15          6.92          0.53         4.82 o                         
   1  -7  15          2.57         -5.91         4.45 o                         
   2  -7  15          0.46          1.17         7.47 o                         
   3  -7  15          9.10         -1.00         5.01 o                         
   4  -7  15          2.00          0.81         9.04 o                         
  -3  -6  15         36.46         38.61         8.85 o                         
  -2  -6  15         49.65         35.72         7.98 o                         
  -1  -6  15         20.19         13.10         8.79 o                         
   0  -6  15          1.99          0.43         3.91 o                         
   1  -6  15         66.29         48.75         7.51 o                         
   2  -6  15        107.03         98.46        10.04 o                         
   3  -6  15          5.69         10.61         5.57 o                         
   4  -6  15          1.22         -7.12         4.74 o                         
  -4  -5  15          1.22          2.86         5.37 o                         
  -3  -5  15         22.77         24.32         6.82 o                         
  -2  -5  15         21.52         14.31         4.48 o                         
  -1  -5  15          6.67         -5.15         4.80 o                         
   0  -5  15          7.49         -2.40         6.80 o                         
   1  -5  15          1.55         -5.83         3.89 o                         
   2  -5  15         20.03         30.61         5.28 o                         
   3  -5  15          0.08         -4.90         3.34 o                         
   4  -5  15         13.75         11.71         6.63 o                         
  -4  -4  15          3.37         -4.02         4.11 o                         
  -3  -4  15          1.32         -2.44         3.76 o                         
  -2  -4  15          0.94         -6.02         4.01 o                         
  -1  -4  15          2.77         -3.45         3.74 o                         
   0  -4  15          0.98         -6.13         4.09 o                         
   1  -4  15         38.56         15.34        10.20 o                         
   2  -4  15          1.55          4.40         4.45 o                         
   3  -4  15         17.16          9.90         4.30 o                         
   4  -4  15         27.70         30.95        11.04 o                         
  -4  -3  15          0.19          0.92         4.67 o                         
  -3  -3  15          0.13         -5.32         3.55 o                         
  -2  -3  15          0.98         -7.17         4.78 o                         
  -1  -3  15          6.88          0.44         5.05 o                         
   0  -3  15          2.17         -8.99         5.99 o                         
   1  -3  15         44.99         55.44         9.10 o                         
   2  -3  15          1.24         -3.00         5.23 o                         
   3  -3  15          2.67          6.62         4.26 o                         
   4  -3  15          6.06          6.28        12.47 o                         
  -4  -2  15          0.21         -6.17         4.11 o                         
  -3  -2  15          2.43         -7.41         7.91 o                         
  -2  -2  15          0.35         -7.28         6.17 o                         
  -1  -2  15         12.39         19.53         9.47 o                         
   0  -2  15          4.22          1.69         5.15 o                         
   1  -2  15          2.74          3.13         5.27 o                         
   2  -2  15          4.50         -2.71         4.31 o                         
   3  -2  15          0.53         -8.87         5.91 o                         
   4  -2  15          0.68          3.33         4.99 o                         
  -4  -1  15          5.82          5.47         7.67 o                         
  -3  -1  15          0.62         -3.05         5.07 o                         
  -2  -1  15        122.43        121.16        15.58 o                         
  -1  -1  15        575.30        623.44        15.77 o                         
   0  -1  15        124.91        159.57        15.33 o                         
   1  -1  15         13.26          7.87         6.11 o                         
   2  -1  15         33.63         34.90        10.55 o                         
   3  -1  15         66.83         49.88         7.04 o                         
   4  -1  15         12.25          7.74        10.96 o                         
  -4   0  15          6.56          5.01         5.20 o                         
  -3   0  15         17.31          7.77         5.10 o                         
  -2   0  15          9.45          4.32         4.68 o                         
  -1   0  15          0.03          2.82         4.57 o                         
   0   0  15         26.11         24.97         8.73 o                         
   1   0  15         60.88         56.92         7.91 o                         
   2   0  15          7.58         -6.66         5.58 o                         
   3   0  15          6.18          0.61         5.19 o                         
   4   0  15          1.58          3.29         5.81 o                         
  -4   1  15          1.37         -1.94         5.15 o                         
  -3   1  15         12.44          2.88         9.29 o                         
  -2   1  15         10.15         -5.09         4.50 o                         
  -1   1  15          0.67         -8.93         5.95 o                         
   0   1  15         12.87         12.37         6.53 o                         
   1   1  15          0.09         -6.11         4.07 o                         
   2   1  15          7.10          3.85        10.33 o                         
   3   1  15          1.06         -7.12         4.74 o                         
  -4   2  15          3.29         -3.39         5.88 o                         
  -3   2  15          6.00          3.43         5.59 o                         
  -2   2  15          4.90          3.22         4.71 o                         
  -1   2  15          1.74         -7.21         5.29 o                         
   0   2  15          1.13         -8.43         5.62 o                         
   1   2  15          0.37         -6.99         4.66 o                         
   2   2  15          1.77         -9.95         6.64 o                         
   3   2  15          0.13         -3.83         6.03 o                         
  -3   3  15          0.28         -4.91         8.46 o                         
  -2   3  15          4.49         -9.58         7.30 o                         
  -1   3  15          0.34         -3.17         4.68 o                         
   0   3  15          1.26         -4.26         6.11 o                         
   1   3  15          1.13         -2.43         7.10 o                         
   2   3  15          5.11          2.18         6.04 o                         
  -2   4  15          8.75          3.12         7.49 o                         
  -1   4  15          2.17         -8.12         5.41 o                         
   0   4  15         10.41         -5.04        10.75 o                         
   0  -8  16          2.99         -6.43        11.46 o                         
   1  -8  16          0.29         -7.34         9.22 o                         
  -1  -7  16         12.11         11.06        16.81 o                         
   0  -7  16          0.58         -4.91         5.28 o                         
   1  -7  16          0.07         -8.46         6.40 o                         
   2  -7  16          0.03          3.03         5.36 o                         
  -2  -6  16          7.79         -4.73         7.57 o                         
  -1  -6  16          0.89         -5.80         5.56 o                         
   0  -6  16          1.30          3.53         7.67 o                         
   1  -6  16          9.06          5.95         8.25 o                         
   2  -6  16          3.48          2.77         4.43 o                         
   3  -6  16          0.79         -3.65         5.12 o                         
  -3  -5  16          0.11         -8.32         5.54 o                         
  -2  -5  16          3.87          1.06         6.46 o                         
  -1  -5  16          1.03          8.91         7.55 o                         
   0  -5  16          8.69          2.56         6.77 o                         
   1  -5  16          5.12          0.38         6.48 o                         
   2  -5  16         36.81         47.66         8.88 o                         
   3  -5  16         37.97         41.81         5.85 o                         
  -3  -4  16          1.17         -0.92         3.64 o                         
  -2  -4  16          7.72          1.44         7.28 o                         
  -1  -4  16          2.04         -6.66         9.32 o                         
   0  -4  16          6.13          0.28         6.52 o                         
   1  -4  16          0.18         -0.17         5.53 o                         
   2  -4  16          5.23         12.83         6.17 o                         
   3  -4  16          1.02         -3.49         4.04 o                         
  -3  -3  16          3.83         -7.76         7.62 o                         
  -2  -3  16          7.51          6.42         5.76 o                         
  -1  -3  16          2.83          4.87         5.44 o                         
   0  -3  16          9.03          0.99         5.47 o                         
   1  -3  16          4.90          0.75         6.94 o                         
   2  -3  16          0.48         -6.85         5.33 o                         
   3  -3  16          8.27          3.16         4.86 o                         
  -3  -2  16          2.64         -2.80         5.43 o                         
  -2  -2  16         13.46         11.93        10.67 o                         
  -1  -2  16         44.71         43.64         9.34 o                         
   0  -2  16        114.88        108.72        11.81 o                         
   1  -2  16          4.83         -1.91         5.86 o                         
   2  -2  16         23.11          8.85         6.20 o                         
   3  -2  16          3.71         -1.63         9.17 o                         
  -3  -1  16         11.50          5.87         5.37 o                         
  -2  -1  16         52.24         54.81        12.57 o                         
  -1  -1  16         25.09         47.99        11.54 o                         
   0  -1  16         13.25         13.97         6.69 o                         
   1  -1  16         32.95         25.07         9.33 o                         
   2  -1  16          9.04          1.27         7.27 o                         
   3  -1  16          1.91         -6.53         8.25 o                         
  -3   0  16         10.77          5.78         7.30 o                         
  -2   0  16         16.77          9.83         8.15 o                         
  -1   0  16         77.57         66.23        15.25 o                         
   0   0  16        131.17        104.32        11.05 o                         
   1   0  16          3.81          1.39         4.75 o                         
   2   0  16          1.49         -3.02         5.96 o                         
  -3   1  16          4.32         -3.12         8.86 o                         
  -2   1  16          0.32         -3.53         7.24 o                         
  -1   1  16          5.93         -8.29        10.99 o                         
   0   1  16          0.50         -5.35         5.14 o                         
   1   1  16          5.11          4.21         6.16 o                         
   2   1  16          0.09         -4.72         9.47 o                         
  -2   2  16          3.32         -4.87         7.24 o                         
  -1   2  16          1.51         -4.49         7.77 o                         
   0   2  16          0.57        -10.45         6.97 o                         
   1   2  16          1.40         -6.35         6.64 o                         
  -1  -5  17          4.29         -3.26         9.68 o                         
   0  -5  17          1.53          6.19         7.49 o                         
   1  -5  17          5.66          2.79         5.58 o                         
  -1  -4  17          0.77          2.89        12.87 o                         
   0  -4  17         10.86         -3.02         8.20 o                         
   1  -4  17          3.90         -7.71         5.14 o                         
   2  -4  17          1.90          9.73         6.97 o                         
  -2  -3  17         18.14         23.74         8.09 o                         
  -1  -3  17          0.65          5.89         7.63 o                         
   0  -3  17         16.88         17.89         6.70 o                         
   1  -3  17          0.27          0.49         5.22 o                         
   2  -3  17          0.21         -6.37         5.43 o                         
  -2  -2  17         13.92         15.29         6.98 o                         
  -1  -2  17          9.27         13.33         8.02 o                         
   0  -2  17          1.82          2.84         6.55 o                         
   1  -2  17         18.16         15.27         7.72 o                         
  -1  -1  17         47.33         52.05        13.97 o                         
   0  -1  17         68.59         60.37        10.61 o                         
   1  -1  17          0.03         -5.91         6.18 o                         
   0   0  17          8.66         11.76         7.33 o                         
                                                                                
